# Supplementary material for: Novel FOXM1 inhibitor identified via gene network analysis induces autophagic FOXM1 degradation to overcome chemoresistance of human cancer cells
Source: Cell Death Dis. 2021 Jul 14;12(7):704. doi: 10.1038/s41419-021-03978-0 (PMC8280155; doi:10.1038/s41419-021-03978-0)
Supplement: Supplementary file 3 — Suppl table 2 [file 41419_2021_3978_MOESM3_ESM.xlsx]

## Sheet: Table legend
Supplementary Table 2.
Transcriptome-wide gene expression changes in doxycycline-stimulated C3-luc cells treated with STL.

## Sheet: Gene Expression Data
Geneid	Gene name	Transcript ID(s)	Transcript type	Modification: PValue	Modification: QValue	Doxy+STL/Doxy+DMSO : logFC	Doxy+STL/Doxy+DMSO : logCPM	Doxy+STL/Doxy+DMSO : PValue	Doxy+STL/Doxy+DMSO : QValue
ENSG00000223972	DDX11L1	ENST00000450305.2,ENST00000456328.2	transcribed_unprocessed_pseudogene,processed_transcript	0.283784	0.420564	0.80711	-2.66964	1	1
ENSG00000227232	WASH7P	ENST00000488147.1	unprocessed_pseudogene	0.03078	0.0724756	1.16764	-0.170612	0.0571411	0.154675
ENSG00000238009	RP11-34P13.7	ENST00000471248.1,ENST00000466430.5,ENST00000453576.2,ENST00000610542.1,ENST00000477740.5	lincRNA	0.28358	0.420564	0.702964	-0.998557	0.370225	0.645195
ENSG00000269981	RP11-34P13.16	ENST00000595919.1	processed_pseudogene	0.167502	0.279809	1.28384	-2.54888	0.688638	0.953662
ENSG00000241860	RP11-34P13.13	ENST00000491962.1,ENST00000466557.6	lincRNA	0.214337	0.337627	1.67394	-1.67767	0.164842	0.361911
ENSG00000279928	ABC7-43046700E7.1	ENST00000624431.2	unprocessed_pseudogene	0.015328	0.0396889	2.46902	-1.23623	0.0100045	0.0355472
ENSG00000279457	RP11-34P13.18	ENST00000623083.4	unprocessed_pseudogene	0.000368653	0.00139308	1.06471	1.21838	0.00716208	0.0267287
ENSG00000228463	AP006222.2	ENST00000634344.1,ENST00000448958.1,ENST00000442116.1,ENST00000424587.6,ENST00000335577.4	lincRNA	0.851889	0.885576	-0.150822	0.798707	0.759842	1
ENSG00000236679	RPL23AP24	ENST00000458203.2	processed_pseudogene	0.062027	0.129669	3.68799	-2.66757	0.330568	0.589445
ENSG00000237094	RP4-669L17.10	ENST00000455464.6,ENST00000431321.1,ENST00000599771.6,ENST00000440038.6,ENST00000453935.1,ENST00000423728.5,ENST00000601486.5,ENST00000432964.1,ENST00000616947.2,ENST00000613471.1,ENST00000616311.4,ENST00000601814.5,ENST00000440163.1,ENST00000419160.3,ENST00000455207.5,ENST00000608420.1,ENST00000431812.1	lincRNA	1.12995e-05	5.5963e-05	1.30222	1.45685	0.000350674	0.00190614
ENSG00000269732	WBP1LP7	ENST00000437905.2	processed_pseudogene	0.177797	0.290845	0	-3.12767	1	1
ENSG00000233653	CICP7	ENST00000432723.3	processed_pseudogene	0.331233	0.461111	-2.32986	-2.95859	1	1
ENSG00000230021	RP5-857K21.4	ENST00000616585.1,ENST00000441245.5,ENST00000440196.2,ENST00000447954.1,ENST00000634337.1,ENST00000419394.1,ENST00000452176.1,ENST00000440200.5,ENST00000635509.1,ENST00000634833.1,ENST00000414688.5,ENST00000357876.5,ENST00000417636.1	lincRNA	0.0734645	0.148879	2.66954	-2.04313	0.0882289	0.219028
ENSG00000235146	RP5-857K21.2	ENST00000450696.1,ENST00000423796.1	lincRNA	0.380058	0.478201	0	-3.12767	1	1
ENSG00000225972	MTND1P23	ENST00000416931.1	unprocessed_pseudogene	0.321188	0.460778	0.227441	1.03942	0.585422	0.857777
ENSG00000225630	MTND2P28	ENST00000457540.1	unprocessed_pseudogene	6.85663e-05	0.000297431	0.613102	4.19972	0.003807	0.0155031
ENSG00000237973	MTCO1P12	ENST00000414273.1	unprocessed_pseudogene	1.14592e-21	3.36333e-20	1.39608	8.18981	2.63027e-12	6.86796e-11
ENSG00000229344	MTCO2P12	ENST00000427426.1	unprocessed_pseudogene	2.08757e-16	3.77272e-15	1.51244	3.03771	5.54161e-09	8.19059e-08
ENSG00000240409	MTATP8P1	ENST00000467115.1	unprocessed_pseudogene	0.0194261	0.0489666	0.568923	0.646586	0.202096	0.417472
ENSG00000248527	MTATP6P1	ENST00000514057.1	unprocessed_pseudogene	4.24492e-09	3.38916e-08	0.771894	8.53781	9.50436e-05	0.000593309
ENSG00000198744	MTCO3P12	ENST00000416718.2	unprocessed_pseudogene	1.0659e-15	1.80922e-14	1.07691	4.65182	1.09535e-07	1.27725e-06
ENSG00000229376	CICP3	ENST00000440782.3	processed_pseudogene	0.121143	0.223949	3.99548	-2.54985	0.200516	0.414651
ENSG00000228327	RP11-206L10.2	ENST00000428504.2,ENST00000506640.2	transcribed_unprocessed_pseudogene,processed_transcript	2.61591e-06	1.4312e-05	1.32382	2.38211	9.41382e-06	7.40726e-05
ENSG00000237491	RP11-206L10.9	ENST00000434264.6,ENST00000585826.1,ENST00000589899.5,ENST00000593022.5,ENST00000412115.1,ENST00000429505.5,ENST00000586928.5,ENST00000590848.5,ENST00000588951.5,ENST00000609830.1,ENST00000587530.5,ENST00000586288.1,ENST00000585745.5,ENST00000589531.5,ENST00000591702.1,ENST00000585768.5,ENST00000591440.5,ENST00000443772.1,ENST00000592547.1,ENST00000457084.1	lincRNA	0.172464	0.285741	0.215897	1.97004	0.503643	0.808595
ENSG00000230092	RP11-206L10.8	ENST00000590817.3,ENST00000447500.4	transcribed_unprocessed_pseudogene,processed_transcript	0.000140553	0.000576764	1.82046	0.167613	0.000669072	0.00336971
ENSG00000228794	LINC01128	ENST00000609009.5,ENST00000441765.5,ENST00000445118.6,ENST00000622921.1,ENST00000416570.5,ENST00000415295.1,ENST00000448975.6,ENST00000608189.4,ENST00000623070.3,ENST00000610067.5,ENST00000609139.5,ENST00000623808.3,ENST00000425657.1,ENST00000449005.5,ENST00000624927.3	lincRNA,retained_intron	0.211528	0.334137	0.105638	3.8587	0.644883	0.920701
ENSG00000225880	LINC00115	ENST00000473798.1	lincRNA	0.272928	0.410787	0.614428	0.596787	0.170872	0.37178
ENSG00000230368	FAM41C	ENST00000432963.1,ENST00000446136.1,ENST00000427857.1	lincRNA	0.816325	0.85697	0.758485	-2.66682	1	1
ENSG00000234711	TUBB8P11	ENST00000415481.1	unprocessed_pseudogene	0.277418	0.414774	0.80112	-2.66377	1	1
ENSG00000272438	RP11-54O7.16	ENST00000607769.1	lincRNA	0.000683581	0.00243808	1.3814	-0.121349	0.0162714	0.053857
ENSG00000230699	RP11-54O7.1	ENST00000448179.1	lincRNA	7.0363e-18	1.45486e-16	2.23463	1.78148	5.88596e-10	1.02201e-08
ENSG00000241180	RP11-54O7.2	ENST00000398216.2	lincRNA	0.115417	0.21525	-0.100742	-2.31956	1	1
ENSG00000223764	RP11-54O7.3	ENST00000417705.1,ENST00000432961.1,ENST00000609207.1	lincRNA,retained_intron	0.00026689	0.00103542	0.813065	1.80316	0.0135738	0.0463947
ENSG00000187634	SAMD11	ENST00000622503.4,ENST00000341065.8,ENST00000620200.4,ENST00000616016.4,ENST00000617307.4,ENST00000474461.1,ENST00000420190.6,ENST00000466827.1,ENST00000342066.7,ENST00000616125.4,ENST00000455979.1,ENST00000464948.1,ENST00000478729.1,ENST00000618323.4,ENST00000618779.4,ENST00000437963.5,ENST00000618181.4	processed_transcript,retained_intron,protein_coding	0.00811444	0.0227354	-0.440797	3.69294	0.0521329	0.143691
ENSG00000188976	NOC2L	ENST00000469563.1,ENST00000496938.1,ENST00000483767.5,ENST00000477976.5,ENST00000487214.1,ENST00000327044.6	processed_transcript,retained_intron,protein_coding	2.49648e-11	2.61053e-10	-1.05539	6.04387	3.39219e-08	4.36075e-07
ENSG00000187961	KLHL17	ENST00000466300.1,ENST00000622660.1,ENST00000481067.1,ENST00000463212.1,ENST00000338591.7	nonsense_mediated_decay,retained_intron,protein_coding	0.00263624	0.00835798	0.648212	3.13563	0.00878752	0.0318625
ENSG00000187583	PLEKHN1	ENST00000491024.1,ENST00000379410.7,ENST00000379409.6,ENST00000379407.7,ENST00000480267.1	retained_intron,protein_coding	0.0204772	0.0512739	1.13803	0.0870446	0.0331818	0.0986907
ENSG00000187642	PERM1	ENST00000479361.1,ENST00000433179.3,ENST00000341290.6	retained_intron,protein_coding	0.0126915	0.0335729	4.97994	-2.13559	0.0252368	0.0781487
ENSG00000272512	RP11-54O7.17	ENST00000606034.1	lincRNA	0.0153013	0.039633	-3.36705	-1.73324	0.0145957	0.0493916
ENSG00000188290	HES4	ENST00000484667.2,ENST00000481869.1,ENST00000304952.10,ENST00000428771.6	retained_intron,protein_coding	0.841677	0.877284	-0.0713155	0.221222	1	1
ENSG00000187608	ISG15	ENST00000379389.4,ENST00000624697.3,ENST00000624652.1	protein_coding	0.467999	0.553991	0.0143255	3.04513	0.983658	1
ENSG00000231702	RP11-54O7.10	ENST00000423619.2	processed_pseudogene	0.338653	0.461111	-2.38353	-2.95571	1	1
ENSG00000188157	AGRN	ENST00000492947.1,ENST00000479707.1,ENST00000477585.1,ENST00000461111.1,ENST00000466223.1,ENST00000419249.2,ENST00000379370.6,ENST00000478677.1,ENST00000469403.1,ENST00000620552.4	retained_intron,protein_coding	1.34898e-14	2.03259e-13	0.968233	6.77422	5.03561e-07	5.12053e-06
ENSG00000217801	RP11-465B22.3	ENST00000427998.5,ENST00000394517.6,ENST00000451054.1,ENST00000433695.1,ENST00000412397.2,ENST00000456409.5	transcribed_unprocessed_pseudogene,processed_transcript	5.1504e-07	3.10809e-06	0.659288	2.15976	0.0286389	0.0872453
ENSG00000273443	RP11-54O7.18	ENST00000442292.2	lincRNA	0.0549083	0.118273	1.15706	-2.21395	0.539478	0.824582
ENSG00000131591	C1orf159	ENST00000434641.5,ENST00000379339.5,ENST00000477196.5,ENST00000462097.5,ENST00000487177.5,ENST00000480643.1,ENST00000427787.5,ENST00000473600.1,ENST00000475119.5,ENST00000464905.1,ENST00000472741.5,ENST00000442117.5,ENST00000379319.5,ENST00000465822.5,ENST00000482816.5,ENST00000467751.5,ENST00000379325.7,ENST00000379320.5,ENST00000421241.6	nonsense_mediated_decay,processed_transcript,retained_intron,protein_coding	0.288361	0.426161	0.351326	2.82691	0.190791	0.405636
ENSG00000186891	TNFRSF18	ENST00000486728.5,ENST00000379265.5,ENST00000328596.10,ENST00000379268.6	protein_coding	0.380058	0.478201	0	-3.12767	1	1
ENSG00000186827	TNFRSF4	ENST00000453580.1,ENST00000379236.3,ENST00000497869.5	processed_transcript,retained_intron,protein_coding	0.289243	0.426864	0.716155	-2.66986	1	1
ENSG00000078808	SDF4	ENST00000494748.1,ENST00000360001.10,ENST00000459994.2,ENST00000465727.5,ENST00000403997.2,ENST00000478938.1,ENST00000263741.11	nonsense_mediated_decay,processed_transcript,retained_intron,protein_coding	0.00504748	0.0149476	0.137773	6.97175	0.473271	0.771384
ENSG00000176022	B3GALT6	ENST00000379198.3	protein_coding	0.00275953	0.00870699	0.678052	3.30378	0.00486611	0.0191883
ENSG00000184163	C1QTNF12	ENST00000486627.1,ENST00000478606.1,ENST00000462849.1,ENST00000468365.1,ENST00000330388.2	retained_intron,protein_coding	0.0928385	0.179997	-0.883729	0.164032	0.0777636	0.198534
ENSG00000260179	RP5-902P8.12	ENST00000565563.1	lincRNA	0.462462	0.548568	1.27078	-1.8897	0.321907	0.589445
ENSG00000160087	UBE2J2	ENST00000488418.2,ENST00000349431.10,ENST00000360466.6,ENST00000466752.5,ENST00000347370.6,ENST00000464036.5,ENST00000422076.5,ENST00000400930.8,ENST00000471154.1,ENST00000509720.5,ENST00000435198.5,ENST00000461142.3,ENST00000450390.6,ENST00000502382.1,ENST00000467339.1,ENST00000477894.5,ENST00000473215.5,ENST00000400929.6,ENST00000491779.5,ENST00000503294.5	nonsense_mediated_decay,processed_transcript,retained_intron,protein_coding	0.1345	0.242732	-0.345032	4.41425	0.0921045	0.227121
ENSG00000230415	LINC01786	ENST00000453732.1,ENST00000434139.1	lincRNA	0.00965672	0.0265196	2.16671	-1.13533	0.0156436	0.0521128
ENSG00000162572	SCNN1D	ENST00000470022.1,ENST00000325425.12,ENST00000379099.3,ENST00000467651.2,ENST00000400928.7,ENST00000338555.6,ENST00000379116.9,ENST00000379101.8	nonsense_mediated_decay,processed_transcript,protein_coding	2.98681e-14	4.31778e-13	2.21141	1.22491	1.61132e-07	1.80947e-06
ENSG00000131584	ACAP3	ENST00000479108.5,ENST00000478065.5,ENST00000472541.5,ENST00000470659.1,ENST00000438966.1,ENST00000493992.1,ENST00000379037.6,ENST00000492936.5,ENST00000354980.7,ENST00000353662.4,ENST00000476572.1,ENST00000467278.5,ENST00000354700.9	nonsense_mediated_decay,processed_transcript,retained_intron,protein_coding	0.0314774	0.0737926	0.159957	3.76735	0.479635	0.778873
ENSG00000169972	PUSL1	ENST00000470520.5,ENST00000493657.1,ENST00000467712.1,ENST00000379031.9,ENST00000463758.1	processed_transcript,retained_intron,protein_coding	0.0553696	0.119151	-0.475802	2.57734	0.0850255	0.213896
ENSG00000127054	INTS11	ENST00000498173.2,ENST00000525164.5,ENST00000526904.5,ENST00000526797.5,ENST00000429572.5,ENST00000419704.5,ENST00000430786.5,ENST00000531292.5,ENST00000498476.6,ENST00000618806.4,ENST00000531019.5,ENST00000532772.5,ENST00000527383.5,ENST00000497304.6,ENST00000527098.5,ENST00000528879.5,ENST00000470030.6,ENST00000478641.5,ENST00000496353.1,ENST00000450926.6,ENST00000532952.5,ENST00000323275.10,EN…	nonsense_mediated_decay,processed_transcript,retained_intron,protein_coding	0.196742	0.314938	0.0836598	5.81766	0.662033	0.938357
ENSG00000240731	RP5-890O3.9	ENST00000444968.1	sense_intronic	6.75303e-08	4.64934e-07	2.42683	0.239832	2.18839e-05	0.000159133
ENSG00000224051	CPTP	ENST00000343938.8,ENST00000488011.1,ENST00000464957.1	processed_transcript,protein_coding	0.103261	0.196299	-0.500779	3.32382	0.0360929	0.105894
ENSG00000169962	TAS1R3	ENST00000339381.5	protein_coding	0.202653	0.322498	1.40978	-1.80935	0.233053	0.465866
ENSG00000107404	DVL1	ENST00000610709.2,ENST00000631679.1,ENST00000378888.9,ENST00000634054.1,ENST00000472445.1,ENST00000633096.1,ENST00000632445.1,ENST00000378891.9	retained_intron,protein_coding	3.63096e-07	2.23838e-06	-0.518761	5.64148	0.00610286	0.0232631
ENSG00000162576	MXRA8	ENST00000473097.5,ENST00000474033.5,ENST00000464351.1,ENST00000478517.5,ENST00000477278.3,ENST00000445648.5,ENST00000342753.8,ENST00000460473.1,ENST00000309212.10,ENST00000476718.1	retained_intron,protein_coding	2.72384e-10	2.50216e-09	-1.10287	6.10461	8.86112e-09	1.2606e-07
ENSG00000175756	AURKAIP1	ENST00000378853.3,ENST00000489799.1,ENST00000321751.9,ENST00000338370.7,ENST00000496905.1,ENST00000338338.9	processed_transcript,protein_coding	3.71529e-08	2.65596e-07	-1.07685	4.70316	9.84434e-08	1.15837e-06
ENSG00000223663	NDUFB4P8	ENST00000435351.2	processed_pseudogene	0.157724	0.26779	-3.7957	-2.66225	0.330419	0.589445
ENSG00000221978	CCNL2	ENST00000463895.1,ENST00000418865.6,ENST00000492998.5,ENST00000497013.1,ENST00000425598.2,ENST00000488340.5,ENST00000496007.5,ENST00000469113.5,ENST00000408952.8,ENST00000471930.5,ENST00000505849.5,ENST00000480479.5,ENST00000480646.1,ENST00000482365.5,ENST00000482621.5,ENST00000408918.8,ENST00000481223.6,ENST00000463260.5,ENST00000400809.7,ENST00000473872.5	nonsense_mediated_decay,processed_transcript,retained_intron,protein_coding	6.13301e-08	4.2449e-07	0.818362	6.64453	1.96712e-05	0.000144305
ENSG00000224870	RP4-758J18.2	ENST00000572242.1,ENST00000418833.2	retained_intron	0.590331	0.660531	-0.233883	2.51646	0.406516	0.692359
ENSG00000242485	MRPL20	ENST00000493287.5,ENST00000477686.1,ENST00000344843.11,ENST00000482352.1,ENST00000492508.1,ENST00000487659.1	processed_transcript,retained_intron,protein_coding	2.18311e-10	2.02706e-09	-0.709854	4.43344	0.000520428	0.00270096
ENSG00000272455	RP4-758J18.13	ENST00000607307.1	lincRNA	0.234294	0.362686	0.524995	1.43675	0.158698	0.35141
ENSG00000179403	VWA1	ENST00000476993.1,ENST00000338660.5,ENST00000495558.1,ENST00000471398.1	protein_coding	0.157642	0.267708	0.447496	-2.43415	1	1
ENSG00000215915	ATAD3C	ENST00000475091.2,ENST00000378785.6,ENST00000484537.2	retained_intron,protein_coding	0.888928	0.91366	0.349609	-2.21864	1	1
ENSG00000160072	ATAD3B	ENST00000472194.6,ENST00000474481.1,ENST00000485748.5,ENST00000378736.3,ENST00000308647.7	processed_transcript,retained_intron,protein_coding	0.213086	0.336102	0.280068	4.63162	0.165094	0.362132
ENSG00000197785	ATAD3A	ENST00000339113.8,ENST00000378756.7,ENST00000400830.3,ENST00000429957.1,ENST00000536055.5,ENST00000378755.9,ENST00000439513.1	retained_intron,protein_coding	0.0021565	0.00696235	-0.62058	4.73211	0.00187314	0.00830915
ENSG00000205090	TMEM240	ENST00000624426.1,ENST00000425828.1,ENST00000378733.8	protein_coding	0.000665298	0.00237889	1.22283	-0.579775	0.0860363	0.215745
ENSG00000160075	SSU72	ENST00000378725.3,ENST00000291386.3,ENST00000359060.5,ENST00000378726.1	retained_intron,protein_coding	0.00857046	0.0238685	-0.536519	6.5928	0.0049245	0.0193914
ENSG00000215014	RP5-832C2.5	ENST00000366221.3	lincRNA	0.554946	0.628058	0.143836	0.290597	0.875398	1
ENSG00000228594	FNDC10	ENST00000422725.3	protein_coding	0.963195	0.973783	-0.0592865	1.92037	0.885446	1
ENSG00000197530	MIB2	ENST00000507082.1,ENST00000508148.1,ENST00000506488.5,ENST00000355826.9,ENST00000505370.1,ENST00000503789.5,ENST00000514363.1,ENST00000486072.1,ENST00000508455.1,ENST00000518681.5,ENST00000378708.5,ENST00000489635.5,ENST00000477990.1,ENST00000473511.5,ENST00000512004.1,ENST00000502470.5,ENST00000511502.5,ENST00000514234.5,ENST00000464570.1,ENST00000378712.5,ENST00000479659.5,ENST00000507229.5,ENS…	nonsense_mediated_decay,processed_transcript,retained_intron,protein_coding	2.2588e-25	9.18756e-24	1.56671	3.82616	6.62428e-12	1.62431e-10
ENSG00000189409	MMP23B	ENST00000489782.1,ENST00000435358.5,ENST00000356026.9,ENST00000490017.1,ENST00000378675.7,ENST00000512731.5,ENST00000486400.1,ENST00000479814.5,ENST00000503792.1,ENST00000472264.1	nonsense_mediated_decay,retained_intron,protein_coding	0.00267514	0.00847351	3.25787	-1.73373	0.0146011	0.0493994
ENSG00000248333	CDK11B	ENST00000626918.2,ENST00000341028.8,ENST00000407249.7,ENST00000611150.3,ENST00000341832.10,ENST00000629312.2,ENST00000340677.9,ENST00000629289.2,ENST00000615951.4	nonsense_mediated_decay,processed_transcript,protein_coding	2.25262e-06	1.24497e-05	0.681014	3.83926	0.00223954	0.0097412
ENSG00000189339	SLC35E2B	ENST00000480991.1,ENST00000611123.1,ENST00000614300.4,ENST00000481276.1,ENST00000617444.4	retained_intron,protein_coding	1.3918e-18	3.09895e-17	1.32699	4.94814	3.73909e-11	8.07028e-10
ENSG00000269737	RP11-345P4.6	ENST00000596308.1,ENST00000597891.1	transcribed_processed_pseudogene,processed_transcript	0.357341	0.461111	2.26575	-2.95959	1	1
ENSG00000008128	CDK11A	ENST00000460465.5,ENST00000468800.5,ENST00000478901.1,ENST00000509982.5,ENST00000357760.6,ENST00000492390.5,ENST00000356937.7,ENST00000498810.1,ENST00000404249.7,ENST00000464748.1,ENST00000468397.1,ENST00000474916.1,ENST00000358779.9,ENST00000378638.6,ENST00000491311.1,ENST00000495016.5,ENST00000489300.1,ENST00000479362.1,ENST00000356200.7,ENST00000378633.5,ENST00000463652.5,ENST00000487462.1,ENS…	nonsense_mediated_decay,processed_transcript,retained_intron,protein_coding	0.0279208	0.0668244	0.655616	0.433085	0.187948	0.400554
ENSG00000268575	RP1-283E3.8	ENST00000598846.1	processed_transcript	3.04709e-12	3.54777e-11	1.70314	2.04067	1.38567e-07	1.57837e-06
ENSG00000227775	RP1-283E3.4	ENST00000417099.1,ENST00000424604.1,ENST00000418950.2,ENST00000577672.1	transcribed_processed_pseudogene,processed_transcript	0.992573	0.997224	0.0501501	-1.48611	1	1
ENSG00000215790	SLC35E2	ENST00000475229.2,ENST00000355439.6,ENST00000246421.4	processed_transcript,protein_coding	2.15451e-08	1.5903e-07	1.39605	2.26269	5.18999e-06	4.32183e-05
ENSG00000008130	NADK	ENST00000480499.5,ENST00000492768.5,ENST00000480542.1,ENST00000464373.1,ENST00000492845.6,ENST00000497747.5,ENST00000497615.1,ENST00000378625.5,ENST00000342348.9,ENST00000341426.9,ENST00000489538.1,ENST00000477235.5,ENST00000460602.5,ENST00000498806.1,ENST00000497186.5,ENST00000341991.7,ENST00000469045.5	nonsense_mediated_decay,processed_transcript,retained_intron,protein_coding	0.00636615	0.0182985	-0.512728	4.68594	0.0102233	0.0362957
ENSG00000078369	GNB1	ENST00000607589.1,ENST00000437146.1,ENST00000615252.4,ENST00000378609.8,ENST00000472614.2,ENST00000610897.4,ENST00000471354.1,ENST00000439272.6,ENST00000461893.5,ENST00000434686.6	processed_transcript,retained_intron,protein_coding	7.74144e-10	6.73227e-09	-0.965032	7.58444	8.56058e-07	8.30703e-06
ENSG00000169885	CALML6	ENST00000378604.3,ENST00000307786.7,ENST00000482402.1,ENST00000462293.1	processed_transcript,retained_intron,protein_coding	0.0269432	0.0649248	2.23602	-1.37655	0.0211962	0.0677832
ENSG00000178821	TMEM52	ENST00000470931.2,ENST00000310991.7,ENST00000378602.3,ENST00000378598.4,ENST00000602604.1,ENST00000416272.1	nonsense_mediated_decay,retained_intron,protein_coding	5.60283e-06	2.91415e-05	-1.76456	1.07112	2.17327e-05	0.000158156
ENSG00000142609	CFAP74	ENST00000493964.5,ENST00000378592.1,ENST00000270720.11,ENST00000378590.4,ENST00000464311.5,ENST00000461752.3,ENST00000412120.2,ENST00000493316.5,ENST00000468610.5	retained_intron,protein_coding	9.51174e-05	0.000403127	1.06723	0.444025	0.0302261	0.0912731
ENSG00000187730	GABRD	ENST00000639777.1,ENST00000640688.1,ENST00000640981.1,ENST00000640030.1,ENST00000638804.1,ENST00000638771.1,ENST00000639070.1,ENST00000640423.1,ENST00000639045.1,ENST00000638411.1,ENST00000378585.6,ENST00000640317.1,ENST00000639625.1,ENST00000640067.1,ENST00000638604.1,ENST00000640949.1,ENST00000638763.1,ENST00000639935.1,ENST00000640892.1	nonsense_mediated_decay,processed_transcript,retained_intron,protein_coding	0.00176741	0.00580324	-1.53999	-0.0345999	0.00583024	0.0224122
ENSG00000067606	PRKCZ	ENST00000470986.5,ENST00000400921.6,ENST00000496325.5,ENST00000479263.5,ENST00000378567.7,ENST00000481140.5,ENST00000419838.6,ENST00000503672.1,ENST00000461465.5,ENST00000482686.5,ENST00000484419.1,ENST00000478770.6,ENST00000470596.5,ENST00000505322.5,ENST00000503297.1,ENST00000472017.1,ENST00000471018.6,ENST00000479566.5,ENST00000468310.5,ENST00000470511.5,ENST00000461106.6,ENST00000466352.5,ENS…	nonsense_mediated_decay,processed_transcript,retained_intron,protein_coding	0.000612443	0.00220696	0.226403	4.73586	0.259554	0.508089
ENSG00000162585	FAAP20	ENST00000378546.8,ENST00000428120.5,ENST00000497675.2,ENST00000401813.7,ENST00000420964.1,ENST00000414253.5,ENST00000440825.6,ENST00000378543.2,ENST00000469733.5,ENST00000476803.1,ENST00000514625.1,ENST00000420515.1,ENST00000400919.7,ENST00000400918.7,ENST00000487186.5	nonsense_mediated_decay,processed_transcript,retained_intron,protein_coding	0.748859	0.80151	0.0906609	4.06207	0.689713	0.954755
ENSG00000234396	RP11-181G12.4	ENST00000442483.2	lincRNA	0.338653	0.461111	-2.38353	-2.95571	1	1
ENSG00000157933	SKI	ENST00000478223.2,ENST00000507179.1,ENST00000508416.1,ENST00000378536.4	processed_transcript,retained_intron,protein_coding	5.38855e-07	3.24296e-06	0.872962	4.25006	3.34006e-05	0.000232738
ENSG00000116151	MORN1	ENST00000607031.1,ENST00000378525.2,ENST00000449373.2,ENST00000494279.2,ENST00000607342.5,ENST00000419785.1,ENST00000475812.1,ENST00000378531.7,ENST00000606372.5,ENST00000378529.7,ENST00000469374.5	nonsense_mediated_decay,processed_transcript,retained_intron,protein_coding	4.62012e-10	4.12117e-09	1.22595	3.31454	5.32754e-07	5.38382e-06
ENSG00000272161	RP4-713A8.1	ENST00000607720.1	sense_intronic	0.142554	0.24944	3.13945	-2.80632	0.557559	0.824582
ENSG00000269896	RP4-740C4.5	ENST00000417061.2,ENST00000602865.1	transcribed_processed_pseudogene,processed_transcript	0.000461862	0.00171272	0.957508	1.17371	0.0174813	0.0573289
ENSG00000272420	RP4-740C4.7	ENST00000607858.1	sense_intronic	0.205483	0.326417	1.64257	-2.03672	0.271854	0.526757
ENSG00000157916	RER1	ENST00000378518.5,ENST00000378512.5,ENST00000488353.2,ENST00000605895.5,ENST00000306256.13,ENST00000378513.7,ENST00000493207.1,ENST00000462129.1,ENST00000443438.5	retained_intron,protein_coding	0.179823	0.293369	-0.00280112	6.26849	0.990778	1
ENSG00000157911	PEX10	ENST00000515760.1,ENST00000502666.1,ENST00000288774.7,ENST00000514502.1,ENST00000507596.5,ENST00000447513.6,ENST00000510434.1,ENST00000508384.5	nonsense_mediated_decay,processed_transcript,protein_coding	0.357933	0.461683	0.229958	3.59248	0.320906	0.589445
ENSG00000149527	PLCH2	ENST00000343889.8,ENST00000278878.6,ENST00000462379.1,ENST00000473964.5,ENST00000378486.7,ENST00000419816.6,ENST00000449969.5,ENST00000609981.5	retained_intron,protein_coding	0.0020409	0.0066271	1.68482	-1.67498	0.16472	0.361764
ENSG00000157881	PANK4	ENST00000502512.1,ENST00000486396.1,ENST00000505228.5,ENST00000378466.7,ENST00000435556.7,ENST00000491212.1,ENST00000515423.1,ENST00000471361.1,ENST00000514922.1,ENST00000487804.1,ENST00000502770.1,ENST00000468002.2	nonsense_mediated_decay,processed_transcript,retained_intron,protein_coding	0.652195	0.716572	0.163301	3.7597	0.469171	0.765623
ENSG00000272449	RP3-395M20.12	ENST00000606645.1	lincRNA	0.0069283	0.019724	1.88127	-0.900526	0.0169731	0.0558337
ENSG00000157873	TNFRSF14	ENST00000482074.6,ENST00000426449.5,ENST00000496064.5,ENST00000451778.5,ENST00000463471.6,ENST00000463835.5,ENST00000355716.4,ENST00000475523.5,ENST00000482602.5,ENST00000442392.6,ENST00000471768.1,ENST00000466750.5,ENST00000480305.1,ENST00000435221.6,ENST00000409119.5,ENST00000434817.5	processed_transcript,retained_intron,protein_coding	8.22902e-198	1.27525e-193	4.72891	5.52993	1.19866e-89	9.28783e-86
ENSG00000228037	RP3-395M20.9	ENST00000424215.1	lincRNA	8.72556e-07	5.11036e-06	6.08086	-1.48671	0.000286161	0.00159548
ENSG00000157870	FAM213B	ENST00000498083.1,ENST00000444521.6,ENST00000477045.1,ENST00000484099.5,ENST00000481683.5,ENST00000474659.5,ENST00000464043.5,ENST00000378427.5,ENST00000537325.5,ENST00000378425.9,ENST00000493183.5,ENST00000419916.6,ENST00000476686.1,ENST00000378424.8,ENST00000465233.5	processed_transcript,retained_intron,protein_coding	0.000617579	0.00222417	-0.889833	3.38863	0.000175367	0.00102884
ENSG00000215912	TTC34	ENST00000637179.1,ENST00000401095.8	protein_coding	1.30754e-08	9.90615e-08	1.43699	1.47806	0.000104548	0.000647167
ENSG00000142611	PRDM16	ENST00000463591.1,ENST00000514189.5,ENST00000270722.9,ENST00000606170.1,ENST00000512462.5,ENST00000509860.1,ENST00000511072.5,ENST00000378391.6,ENST00000378389.5,ENST00000607632.1	processed_transcript,retained_intron,protein_coding	6.60294e-28	3.20269e-26	3.12852	2.35002	3.4537e-20	2.34746e-18
ENSG00000272235	RP11-22L13.1	ENST00000607061.1	lincRNA	0.0197784	0.0497454	0.356255	-0.280918	0.674853	0.953129
ENSG00000130762	ARHGEF16	ENST00000464620.1,ENST00000378373.5,ENST00000445297.5,ENST00000378371.6,ENST00000418137.1,ENST00000378378.8,ENST00000485984.1	retained_intron,protein_coding	0.00027904	0.00107865	0.251389	2.88075	0.336885	0.598911
ENSG00000272088	RP11-168F9.2	ENST00000606489.1	lincRNA	0.357341	0.461111	2.26575	-2.95959	1	1
ENSG00000162591	MEGF6	ENST00000491842.1,ENST00000475790.5,ENST00000485002.6,ENST00000356575.8,ENST00000494257.1,ENST00000461795.1,ENST00000294599.8	nonsense_mediated_decay,retained_intron,protein_coding	1.20191e-48	1.971e-46	4.68626	2.0578	8.89225e-28	1.27007e-25
ENSG00000158109	TPRG1L	ENST00000344579.5,ENST00000378344.6	protein_coding	6.5577e-06	3.37792e-05	0.576183	4.3883	0.00525477	0.0204401
ENSG00000116213	WRAP73	ENST00000497940.5,ENST00000378322.7,ENST00000465916.5,ENST00000270708.11,ENST00000479331.1,ENST00000419924.2,ENST00000469643.1,ENST00000494884.1,ENST00000424367.5,ENST00000471223.1	retained_intron,protein_coding	0.944991	0.959667	-0.0885009	4.15659	0.680587	0.953662
ENSG00000078900	TP73	ENST00000604194.1,ENST00000378285.5,ENST00000357733.7,ENST00000378295.8,ENST00000604566.1,ENST00000378290.4,ENST00000603362.5,ENST00000346387.8,ENST00000603364.5,ENST00000378280.5,ENST00000604074.5,ENST00000604479.5,ENST00000378288.8,ENST00000354437.8	retained_intron,protein_coding	0.0370299	0.0849145	-0.658862	2.81373	0.0128711	0.0443301
ENSG00000162592	CCDC27	ENST00000636250.1,ENST00000462521.2,ENST00000294600.6	nonsense_mediated_decay,retained_intron,protein_coding	0.13826	0.245995	3.18419	-2.80324	0.557435	0.824582
ENSG00000235169	SMIM1	ENST00000444870.6,ENST00000452264.1,ENST00000561886.1	protein_coding	0.246447	0.378606	0.907415	-0.408754	0.13992	0.316361
ENSG00000130764	LRRC47	ENST00000479239.1,ENST00000378251.2,ENST00000462356.5	nonsense_mediated_decay,retained_intron,protein_coding	0.0562965	0.120801	0.445171	4.14951	0.035824	0.105215
ENSG00000116198	CEP104	ENST00000378223.3,ENST00000494653.5,ENST00000495701.1,ENST00000484420.1,ENST00000461667.1,ENST00000438539.5,ENST00000460038.5,ENST00000378230.7,ENST00000428079.5,ENST00000443466.1,ENST00000494951.1	processed_transcript,retained_intron,protein_coding	0.000580342	0.00210277	0.316215	5.65774	0.0955079	0.234209
ENSG00000169598	DFFB	ENST00000491998.5,ENST00000625756.2,ENST00000341385.4,ENST00000339350.7,ENST00000468793.5,ENST00000378209.7,ENST00000477548.5,ENST00000338895.7,ENST00000481945.1,ENST00000378206.5,ENST00000475969.5,ENST00000461150.1	nonsense_mediated_decay,retained_intron,protein_coding	0.0831981	0.165001	0.377348	2.17631	0.215457	0.436291
ENSG00000198912	C1orf174	ENST00000474140.1,ENST00000361605.3,ENST00000486765.5	processed_transcript,retained_intron,protein_coding	0.017472	0.0446063	-0.487824	5.26896	0.0111758	0.0393037
ENSG00000236423	LINC01134	ENST00000442673.1,ENST00000413332.5,ENST00000439488.1	lincRNA	9.91855e-11	9.64895e-10	1.24485	1.67088	0.000317718	0.00174599
ENSG00000233304	LINC01346	ENST00000412674.1,ENST00000635619.1,ENST00000456897.5	lincRNA	0.169417	0.28152	3.72481	-2.66452	0.330482	0.589445
ENSG00000226374	LINC01345	ENST00000635127.1,ENST00000425194.1,ENST00000635247.1	lincRNA	0.0414477	0.0935843	0	-3.12767	1	1
ENSG00000229280	EEF1DP6	ENST00000449232.1	processed_pseudogene	0.0808802	0.161313	1.77321	-2.4232	0.464581	0.761666
ENSG00000196581	AJAP1	ENST00000378191.4,ENST00000466761.1,ENST00000378190.7	processed_transcript,protein_coding	0.357341	0.461111	2.26575	-2.95959	1	1
ENSG00000236948	RP11-154H17.1	ENST00000637702.1,ENST00000413887.1	lincRNA	0.177797	0.290845	0	-3.12767	1	1
ENSG00000131697	NPHP4	ENST00000460696.1,ENST00000470763.1,ENST00000478423.6,ENST00000468253.1,ENST00000489180.6,ENST00000466897.1,ENST00000378156.8,ENST00000378169.7,ENST00000622020.4,ENST00000378161.5,ENST00000506941.1	nonsense_mediated_decay,processed_transcript,retained_intron,protein_coding	2.75623e-06	1.50319e-05	0.726463	3.99666	0.000782941	0.00388015
ENSG00000069424	KCNAB2	ENST00000493807.1,ENST00000428161.5,ENST00000378111.5,ENST00000378083.7,ENST00000481789.1,ENST00000352527.5,ENST00000378092.5,ENST00000478098.5,ENST00000445501.5,ENST00000602612.5,ENST00000341524.5,ENST00000472700.6,ENST00000389632.8,ENST00000435937.5,ENST00000459822.1,ENST00000378097.5,ENST00000462676.2,ENST00000164247.5,ENST00000458166.6	processed_transcript,retained_intron,protein_coding	0.00622081	0.0179339	0.0297448	2.56514	0.937603	1
ENSG00000116254	CHD5	ENST00000496404.1,ENST00000462991.5,ENST00000475121.1,ENST00000377999.5,ENST00000262450.7,ENST00000491020.1	nonsense_mediated_decay,protein_coding	0.000401009	0.00150452	0.766995	2.57395	0.00566967	0.0218973
ENSG00000116251	RPL22	ENST00000465335.1,ENST00000465387.5,ENST00000471204.5,ENST00000234875.8,ENST00000480661.1,ENST00000497965.5,ENST00000484532.5,ENST00000462296.5	retained_intron,protein_coding	0.000767256	0.00271124	-0.541827	7.6577	0.00551314	0.0213486
ENSG00000158286	RNF207	ENST00000496329.1,ENST00000496676.5,ENST00000485539.5,ENST00000463453.1,ENST00000492476.1,ENST00000466994.5,ENST00000483336.1,ENST00000484435.1,ENST00000377939.4	processed_transcript,retained_intron,protein_coding	4.36381e-19	1.01923e-17	1.29519	3.17992	2.7307e-07	2.91644e-06
ENSG00000116237	ICMT	ENST00000489498.5,ENST00000495791.1,ENST00000343813.9,ENST00000474756.1	nonsense_mediated_decay,processed_transcript,protein_coding	1.54286e-13	2.03834e-12	-1.24494	7.11204	1.74768e-10	3.36864e-09
ENSG00000225077	LINC00337	ENST00000429480.2,ENST00000441724.1	lincRNA	0.000211427	0.00083744	-1.55661	1.12059	0.00011337	0.000694423
ENSG00000158292	GPR153	ENST00000377893.2	protein_coding	0.000276421	0.00106919	-0.102734	2.92048	0.694335	0.959867
ENSG00000097021	ACOT7	ENST00000418124.5,ENST00000377860.8,ENST00000377845.7,ENST00000608083.5,ENST00000377842.7,ENST00000377855.6,ENST00000481175.1,ENST00000545482.5,ENST00000361521.8,ENST00000473466.2	nonsense_mediated_decay,retained_intron,protein_coding	5.83431e-14	8.16382e-13	-1.40131	5.25658	9.09867e-13	2.55439e-11
ENSG00000069812	HES2	ENST00000489730.1,ENST00000471190.1,ENST00000377837.5,ENST00000377834.8,ENST00000377836.8,ENST00000487437.5	processed_transcript,protein_coding	0.396414	0.487365	-0.13136	-0.423226	0.910786	1
ENSG00000187017	ESPN	ENST00000461727.5,ENST00000636330.1,ENST00000434576.1,ENST00000632142.1,ENST00000475479.2,ENST00000632593.1,ENST00000633651.1,ENST00000478323.1,ENST00000416731.5,ENST00000477679.1,ENST00000636644.1,ENST00000475228.5,ENST00000633239.1,ENST00000632803.1,ENST00000468561.1,ENST00000418286.1,ENST00000377828.5	processed_transcript,retained_intron,protein_coding	0.640325	0.706196	0.551716	-1.4416	0.697792	0.962928
ENSG00000215788	TNFRSF25	ENST00000414040.6,ENST00000377782.7,ENST00000351748.7,ENST00000453260.6,ENST00000351959.9,ENST00000515145.1,ENST00000485036.5,ENST00000502588.5,ENST00000461703.6,ENST00000453341.1,ENST00000480393.5,ENST00000475730.5,ENST00000513135.5,ENST00000510563.5,ENST00000481401.5,ENST00000356876.7,ENST00000348333.7,ENST00000473343.5,ENST00000502730.5,ENST00000469691.5	nonsense_mediated_decay,processed_transcript,retained_intron,protein_coding	0.000641376	0.00230159	1.01466	1.93314	0.00195797	0.00863297
ENSG00000171680	PLEKHG5	ENST00000377732.5,ENST00000377748.5,ENST00000535355.5,ENST00000639593.1,ENST00000377728.7,ENST00000537245.5,ENST00000377725.5,ENST00000487949.4,ENST00000489097.5,ENST00000340850.9,ENST00000400915.7,ENST00000377740.4,ENST00000400913.5	retained_intron,protein_coding	3.21951e-11	3.3273e-10	1.20316	3.74078	1.20206e-07	1.38965e-06
ENSG00000162408	NOL9	ENST00000377705.5,ENST00000464383.1,ENST00000462798.1,ENST00000460777.1,ENST00000464665.1	retained_intron,protein_coding	0.000306941	0.00117768	-0.399668	5.62718	0.0349126	0.103232
ENSG00000229519	RP11-58A11.2	ENST00000456162.2	processed_pseudogene	0.347017	0.461111	-2.32986	-2.95859	1	1
ENSG00000204859	ZBTB48	ENST00000319084.9,ENST00000498342.5,ENST00000435905.5,ENST00000488936.1,ENST00000466813.1,ENST00000466941.1,ENST00000482360.5,ENST00000377674.8	nonsense_mediated_decay,retained_intron,protein_coding	0.00699756	0.0198956	0.266036	3.58062	0.255116	0.500478
ENSG00000162413	KLHL21	ENST00000463043.1,ENST00000496707.5,ENST00000610898.1,ENST00000377658.8,ENST00000377663.3,ENST00000467612.5	protein_coding	4.94746e-21	1.37756e-19	1.75819	4.6756	3.07089e-17	1.52775e-15
ENSG00000116273	PHF13	ENST00000377648.4,ENST00000495385.1	processed_transcript,protein_coding	0.00339055	0.0104616	-0.718722	3.6498	0.00165738	0.00748707
ENSG00000041988	THAP3	ENST00000480647.1,ENST00000484669.6,ENST00000054650.8,ENST00000487819.5,ENST00000377627.7,ENST00000484676.1,ENST00000307896.10,ENST00000472925.1	nonsense_mediated_decay,processed_transcript,retained_intron,protein_coding	0.953745	0.966667	-0.0545644	3.00755	0.83448	1
ENSG00000007923	DNAJC11	ENST00000485073.5,ENST00000473993.5,ENST00000451196.5,ENST00000465508.5,ENST00000460594.5,ENST00000377577.9,ENST00000294401.11,ENST00000469318.5,ENST00000465911.1,ENST00000426784.1,ENST00000472414.1	processed_transcript,protein_coding	0.000562859	0.0020454	-0.39302	5.57636	0.0377768	0.110167
ENSG00000228750	LINC01672	ENST00000635092.1,ENST00000414210.5,ENST00000421469.2,ENST00000432429.5,ENST00000635029.1	lincRNA	0.195832	0.31374	-3.2528	-2.80171	0.557374	0.824582
ENSG00000171735	CAMTA1	ENST00000472283.1,ENST00000495233.5,ENST00000486138.1,ENST00000473578.5,ENST00000490738.5,ENST00000461580.5,ENST00000482934.1,ENST00000303635.11,ENST00000557126.5,ENST00000490905.5,ENST00000476163.5,ENST00000470648.5,ENST00000467404.6,ENST00000476864.1,ENST00000461311.1,ENST00000467267.1	nonsense_mediated_decay,processed_transcript,protein_coding	0.709966	0.767489	0.053966	4.79786	0.788564	1
ENSG00000227950	RP11-312B8.2	ENST00000433407.1	processed_pseudogene	0.380058	0.478201	0	-3.12767	1	1
ENSG00000237402	CAMTA1-IT1	ENST00000427317.1	sense_intronic	1.82722e-08	1.36104e-07	6.44401	-1.22597	2.68873e-05	0.000191353
ENSG00000270171	RP11-338N10.1	ENST00000602640.1	lincRNA	0.119053	0.220768	2.49277	-2.12891	0.134751	0.307129
ENSG00000270035	RP11-338N10.2	ENST00000602973.1	lincRNA	0.0373668	0.0855858	2.96798	-1.88592	0.0355979	0.104709
ENSG00000269978	RP11-338N10.3	ENST00000602916.1	lincRNA	0.00762931	0.0215181	0.475662	-1.00722	0.647373	0.92349
ENSG00000049245	VAMP3	ENST00000487194.1,ENST00000470357.1,ENST00000054666.10	retained_intron,protein_coding	0.000494404	0.00182077	-0.431676	6.0345	0.0229335	0.0722871
ENSG00000269925	RP3-467L1.6	ENST00000602406.1	sense_intronic	0.224153	0.350097	0.0510221	-0.445456	1	1
ENSG00000049246	PER3	ENST00000602883.1,ENST00000377532.7,ENST00000613533.4,ENST00000463106.1,ENST00000494684.1,ENST00000473653.1,ENST00000361923.2,ENST00000614998.4,ENST00000377541.5	retained_intron,protein_coding	4.22089e-08	2.9909e-07	0.394652	7.12828	0.0403949	0.116671
ENSG00000049247	UTS2	ENST00000054668.5,ENST00000361696.9,ENST00000377516.6	protein_coding	0.438925	0.530079	1.42817	-2.13087	0.385957	0.663978
ENSG00000049249	TNFRSF9	ENST00000492571.1,ENST00000377507.7,ENST00000615230.4,ENST00000474475.1	nonsense_mediated_decay,protein_coding	1.1543e-47	1.77111e-45	-2.88211	4.55897	3.12863e-38	1.05401e-35
ENSG00000116288	PARK7	ENST00000460192.5,ENST00000469225.1,ENST00000377491.5,ENST00000377488.5,ENST00000338639.9,ENST00000497113.1,ENST00000377493.9,ENST00000493373.5,ENST00000493678.5,ENST00000465354.5	processed_transcript,retained_intron,protein_coding	3.70211e-17	7.17594e-16	-1.30552	6.88707	1.87534e-11	4.28013e-10
ENSG00000116285	ERRFI1	ENST00000377482.9,ENST00000474874.5,ENST00000487559.1,ENST00000469499.5,ENST00000467067.1	nonsense_mediated_decay,protein_coding	0.000219582	0.000867526	0.685403	5.36799	0.000356161	0.00193239
ENSG00000238290	RP11-431K24.1	ENST00000445300.1	lincRNA	0.0834257	0.165344	-1.99499	-1.59484	0.0856796	0.215304
ENSG00000232848	CTA-215D11.4	ENST00000399343.2	processed_pseudogene	0.952508	0.965688	-0.336982	-1.88463	1	1
ENSG00000227634	LINC01714	ENST00000635451.1,ENST00000452982.1	lincRNA	0.0303518	0.0716033	4.11666	-2.53781	0.198688	0.414511
ENSG00000162426	SLC45A1	ENST00000481265.1,ENST00000471889.5,ENST00000289877.8,ENST00000497660.5	processed_transcript,retained_intron,protein_coding	1.59037e-05	7.69466e-05	0.428288	0.949511	0.329562	0.589445
ENSG00000142599	RERE	ENST00000507012.1,ENST00000476556.5,ENST00000514428.1,ENST00000488215.5,ENST00000337907.7,ENST00000505225.1,ENST00000400908.6,ENST00000480342.5,ENST00000492766.5,ENST00000464972.5,ENST00000467350.1,ENST00000465125.1,ENST00000469251.1,ENST00000460659.5,ENST00000468247.1,ENST00000400907.6,ENST00000377464.5	processed_transcript,retained_intron,protein_coding	3.09969e-54	6.44777e-52	2.06915	5.9884	1.707e-25	1.9309e-23
ENSG00000234619	RPL7P11	ENST00000437586.1	processed_pseudogene	0.573131	0.644333	-0.683002	-1.17715	0.512328	0.81967
ENSG00000224315	RPL7P7	ENST00000428803.2	processed_pseudogene	0.365183	0.46951	0.533012	-0.528106	0.482194	0.78079
ENSG00000228423	RP4-633I8.4	ENST00000433876.2	lincRNA	0.000720408	0.00255619	2.33572	-0.595017	0.001058	0.00504952
ENSG00000229716	RPL23AP19	ENST00000436229.2	processed_pseudogene	0.158811	0.268259	0	-3.12767	1	1
ENSG00000074800	ENO1	ENST00000486051.5,ENST00000464920.1,ENST00000489867.1,ENST00000497492.1,ENST00000234590.8,ENST00000492343.1	retained_intron,protein_coding	2.60752e-18	5.65157e-17	-1.51284	9.96732	1.32471e-13	4.11818e-12
ENSG00000236269	ENO1-IT1	ENST00000414948.1	sense_intronic	0.142175	0.24944	-0.605872	1.54565	0.083121	0.209998
ENSG00000238249	HMGN2P17	ENST00000425872.1	processed_pseudogene	0.134432	0.242652	-3.20958	-2.80456	0.557488	0.824582
ENSG00000232208	RP3-477M7.5	ENST00000424862.2	processed_pseudogene	0.998637	0.998766	-0.0640833	-2.8084	1	1
ENSG00000232663	RP3-477M7.6	ENST00000431968.2	processed_pseudogene	0.357341	0.461111	2.26575	-2.95959	1	1
ENSG00000131686	CA6	ENST00000549778.5,ENST00000377443.6,ENST00000480186.7,ENST00000377442.3,ENST00000476083.1,ENST00000377436.6	processed_transcript,protein_coding	0.347017	0.461111	-2.32986	-2.95859	1	1
ENSG00000197241	SLC2A7	ENST00000400906.1	protein_coding	0.289766	0.426864	0.764794	-2.67268	1	1
ENSG00000142583	SLC2A5	ENST00000473209.1,ENST00000377424.8,ENST00000377414.7,ENST00000479813.5,ENST00000486632.5,ENST00000487492.1,ENST00000487835.5,ENST00000484798.5,ENST00000474145.5,ENST00000464985.5	retained_intron,protein_coding	0.380058	0.478201	0	-3.12767	1	1
ENSG00000180758	GPR157	ENST00000465853.1,ENST00000377411.4,ENST00000466131.1	retained_intron,protein_coding	0.848962	0.883185	0.0273247	2.12811	0.948432	1
ENSG00000228526	MIR34AHG	ENST00000437157.3,ENST00000635405.1,ENST00000635687.1	lincRNA	1.94381e-34	1.47302e-32	1.68783	4.52553	8.69836e-16	3.67799e-14
ENSG00000234546	LINC01759	ENST00000635271.1,ENST00000412639.2,ENST00000634966.1	lincRNA	3.30282e-14	4.75686e-13	2.2622	1.1071	1.08998e-07	1.27331e-06
ENSG00000281937	RP3-510D11.4	ENST00000632503.1	lincRNA	0.394596	0.485609	0	-3.12767	1	1
ENSG00000049239	H6PD	ENST00000495451.1,ENST00000602477.1,ENST00000377403.6	processed_transcript,protein_coding	2.7523e-23	9.24213e-22	1.65396	4.90793	3.9375e-16	1.74591e-14
ENSG00000171621	SPSB1	ENST00000450402.1,ENST00000377399.2,ENST00000328089.10,ENST00000357898.3	protein_coding	0.00780981	0.0219772	-0.502625	3.8662	0.0216715	0.0691359
ENSG00000171612	SLC25A33	ENST00000302692.6	protein_coding	0.0626976	0.130828	-0.147932	3.55247	0.522017	0.824582
ENSG00000231181	RP13-15M17.1	ENST00000435277.1	processed_pseudogene	0.053791	0.116335	1.39259	-0.878421	0.0618973	0.164807
ENSG00000188807	TMEM201	ENST00000508400.1,ENST00000416541.5,ENST00000340305.9,ENST00000510900.1,ENST00000340381.10	nonsense_mediated_decay,processed_transcript,protein_coding	0.346302	0.461111	0.296619	2.73996	0.270192	0.524576
ENSG00000171608	PIK3CD	ENST00000628140.2,ENST00000536656.5,ENST00000361110.6,ENST00000484851.1,ENST00000543390.2,ENST00000481137.1,ENST00000377346.8,ENST00000479223.1	processed_transcript,retained_intron,protein_coding	0.0209089	0.0522033	0.429172	4.32559	0.0383476	0.111569
ENSG00000171603	CLSTN1	ENST00000464286.1,ENST00000477264.1,ENST00000435891.5,ENST00000377298.8,ENST00000361311.4	processed_transcript,protein_coding	9.17684e-17	1.71135e-15	0.947145	6.54945	7.97461e-07	7.78717e-06
ENSG00000271264	MZT1P1	ENST00000603781.1	processed_pseudogene	0.394596	0.485609	0	-3.12767	1	1
ENSG00000178585	CTNNBIP1	ENST00000377258.5,ENST00000400904.7,ENST00000377263.5,ENST00000377256.1	protein_coding	0.0185586	0.0470515	-0.100186	2.32259	0.746629	1
ENSG00000162441	LZIC	ENST00000471853.1,ENST00000377213.1,ENST00000377223.5,ENST00000400903.6,ENST00000488540.5	retained_intron,protein_coding	0.00219657	0.00707918	-0.332114	4.89543	0.0926321	0.228168
ENSG00000228150	RP11-84A14.4	ENST00000445884.1	sense_intronic	0.75103	0.803252	0.626316	-1.53967	0.548245	0.824582
ENSG00000173614	NMNAT1	ENST00000403197.5,ENST00000496751.1,ENST00000377205.5,ENST00000462686.1,ENST00000492735.1	nonsense_mediated_decay,processed_transcript,protein_coding	2.66339e-05	0.000124321	1.11891	2.28981	0.000212216	0.00121985
ENSG00000283611	RP11-84A14.6	ENST00000636827.1	unitary_pseudogene	0.347017	0.461111	-2.32986	-2.95859	1	1
ENSG00000162444	RBP7	ENST00000294435.7,ENST00000315901.4	nonsense_mediated_decay,protein_coding	0.146882	0.253435	3.09492	-2.8094	0.557685	0.824582
ENSG00000130939	UBE4B	ENST00000253251.12,ENST00000470736.1,ENST00000377153.5,ENST00000466379.1,ENST00000487244.5,ENST00000488228.1,ENST00000343090.10,ENST00000465408.1,ENST00000462658.1,ENST00000475795.5	nonsense_mediated_decay,processed_transcript,retained_intron,protein_coding	0.00505348	0.0149568	0.355474	6.92219	0.0640008	0.169861
ENSG00000233623	PGAM1P11	ENST00000416729.2	processed_pseudogene	0.002646	0.00838462	2.41227	-1.27134	0.0102698	0.0364357
ENSG00000054523	KIF1B	ENST00000377083.5,ENST00000377081.5,ENST00000497835.1,ENST00000495136.1,ENST00000263934.10,ENST00000620295.2,ENST00000622724.3,ENST00000483340.1,ENST00000465635.5,ENST00000470616.1,ENST00000377086.5,ENST00000635499.1,ENST00000377093.8	processed_transcript,retained_intron,protein_coding	0.00608586	0.0176121	-0.377291	6.64127	0.0479822	0.133882
ENSG00000142657	PGD	ENST00000493288.1,ENST00000270776.12,ENST00000491493.5,ENST00000483936.5,ENST00000487775.1,ENST00000465632.5,ENST00000477958.5,ENST00000498356.1,ENST00000496718.1,ENST00000460189.1	nonsense_mediated_decay,processed_transcript,retained_intron,protein_coding	0.0529453	0.114849	-0.44457	6.93506	0.0205478	0.0660506
ENSG00000251503	APITD1-CORT	ENST00000602296.6,ENST00000465026.1,ENST00000470413.6,ENST00000400900.6,ENST00000602787.6	protein_coding	0.380058	0.478201	0	-3.12767	1	1
ENSG00000175279	CENPS	ENST00000309048.7,ENST00000602486.1,ENST00000462462.1,ENST00000477755.1,ENST00000464507.1	nonsense_mediated_decay,processed_transcript,retained_intron,protein_coding	3.66575e-05	0.000166813	-1.17039	0.485773	0.0124221	0.0430276
ENSG00000241563	CORT	ENST00000377049.3	protein_coding	0.309388	0.447992	-0.686311	-0.519594	0.298116	0.564332
ENSG00000160049	DFFA	ENST00000377036.2,ENST00000476658.5,ENST00000377038.7	nonsense_mediated_decay,protein_coding	0.00136211	0.00458136	-0.493605	6.13429	0.00934324	0.0335361
ENSG00000142655	PEX14	ENST00000492696.1,ENST00000356607.8,ENST00000491661.2,ENST00000472851.1	processed_transcript,retained_intron,protein_coding	0.495264	0.575949	0.162235	3.57202	0.487293	0.787402
ENSG00000130940	CASZ1	ENST00000344008.5,ENST00000490176.1,ENST00000377022.7,ENST00000478728.2,ENST00000496432.6,ENST00000478524.1,ENST00000492173.1,ENST00000447850.3,ENST00000472814.1	processed_transcript,retained_intron,protein_coding	1.88687e-06	1.05524e-05	0.595233	2.67353	0.0301141	0.0910503
ENSG00000175262	C1orf127	ENST00000418570.6,ENST00000468348.1,ENST00000476357.1,ENST00000520253.1,ENST00000377004.8	retained_intron,protein_coding	0.99271	0.997224	-0.0623336	-2.80247	1	1
ENSG00000120948	TARDBP	ENST00000496840.1,ENST00000618606.1,ENST00000477447.6,ENST00000614494.1,ENST00000611963.4,ENST00000439080.6,ENST00000315091.7,ENST00000622057.4,ENST00000638264.1,ENST00000639599.1,ENST00000621573.1,ENST00000620505.1,ENST00000621715.4,ENST00000473869.5,ENST00000613864.4,ENST00000610369.4,ENST00000619555.4,ENST00000620632.4,ENST00000473118.5,ENST00000472476.5,ENST00000621790.4,ENST00000476201.5,ENS…	nonsense_mediated_decay,processed_transcript,retained_intron,protein_coding	3.28078e-18	7.03699e-17	-0.998976	6.12896	1.76837e-07	1.97084e-06
ENSG00000277726	RP4-635E18.9	ENST00000622108.1,ENST00000612542.1,ENST00000611136.4,ENST00000614757.4,ENST00000620028.1	nonsense_mediated_decay,processed_transcript,protein_coding	0.108591	0.204587	-0.0269783	0.785026	1	1
ENSG00000009724	MASP2	ENST00000480221.1,ENST00000400897.7,ENST00000400898.3,ENST00000478645.1	retained_intron,protein_coding	0.103801	0.197025	-0.541243	-1.80066	0.81503	1
ENSG00000116649	SRM	ENST00000475189.1,ENST00000490101.1,ENST00000487300.1,ENST00000459997.1,ENST00000465788.1,ENST00000376957.6	nonsense_mediated_decay,retained_intron,protein_coding	3.56707e-06	1.91741e-05	-0.637867	4.58636	0.00152784	0.00696074
ENSG00000171824	EXOSC10	ENST00000478271.1,ENST00000469634.5,ENST00000485606.1,ENST00000376936.8,ENST00000460196.1,ENST00000490565.1,ENST00000498576.1,ENST00000470611.5,ENST00000304457.11,ENST00000472078.1,ENST00000474216.5	nonsense_mediated_decay,processed_transcript,retained_intron,protein_coding	0.0455758	0.101129	-0.423316	6.89958	0.0272837	0.0837176
ENSG00000198793	MTOR	ENST00000476768.1,ENST00000361445.8,ENST00000495435.1,ENST00000473471.5,ENST00000376838.5,ENST00000490931.1,ENST00000455339.1	processed_transcript,protein_coding	0.673528	0.735462	-0.0564126	7.16536	0.770421	1
ENSG00000171819	ANGPTL7	ENST00000376819.3,ENST00000476934.1	processed_transcript,protein_coding	0.142554	0.24944	3.13945	-2.80632	0.557559	0.824582
ENSG00000238173	RPL39P6	ENST00000448289.1	processed_pseudogene	0.805403	0.848377	0.80112	-2.66377	1	1
ENSG00000120942	UBIAD1	ENST00000483738.1,ENST00000376804.2,ENST00000376810.5,ENST00000486588.6	nonsense_mediated_decay,protein_coding	6.30001e-05	0.00027525	-0.566193	4.45997	0.00547055	0.0212049
ENSG00000238199	UBE2V2P3	ENST00000433562.1	processed_pseudogene	0.357341	0.461111	2.26575	-2.95959	1	1
ENSG00000204624	DISP3	ENST00000423056.2,ENST00000294484.6,ENST00000304391.6	processed_transcript,protein_coding	0.0137696	0.0360635	4.79853	-2.22706	0.042478	0.120763
ENSG00000235643	LINC01647	ENST00000453135.1	lincRNA	0.0602631	0.127104	-4.42405	-2.42576	0.117783	0.276826
ENSG00000116661	FBXO2	ENST00000471501.1,ENST00000475961.1,ENST00000466919.1,ENST00000354287.4,ENST00000465901.1	processed_transcript,retained_intron,protein_coding	1.65337e-06	9.32229e-06	-1.42297	1.69523	3.89953e-05	0.000267987
ENSG00000132879	FBXO44	ENST00000471895.1,ENST00000475435.5,ENST00000376768.5,ENST00000425796.5,ENST00000251547.9,ENST00000376760.5,ENST00000376770.5,ENST00000376762.8,ENST00000251546.8	protein_coding	2.18217e-07	1.39653e-06	0.0667552	4.15861	0.75556	1
ENSG00000116663	FBXO6	ENST00000449067.1,ENST00000474239.1,ENST00000376753.8	retained_intron,protein_coding	0.0192524	0.0485683	0.275405	-0.235697	0.762593	1
ENSG00000116670	MAD2L2	ENST00000376692.8,ENST00000376669.9,ENST00000376664.10,ENST00000376667.7,ENST00000445656.5,ENST00000235310.7,ENST00000456915.1,ENST00000376655.1,ENST00000376672.5	retained_intron,protein_coding	0.00100215	0.00346233	-0.681392	5.40859	0.000364135	0.00196963
ENSG00000162490	DRAXIN	ENST00000294485.5	protein_coding	0.0735971	0.149109	2.26575	-2.95959	1	1
ENSG00000177674	AGTRAP	ENST00000314340.9,ENST00000494437.1,ENST00000376629.8,ENST00000376637.7,ENST00000513739.5,ENST00000452018.6,ENST00000476309.5,ENST00000471765.1,ENST00000400895.6,ENST00000376627.6,ENST00000510878.1,ENST00000476512.5,ENST00000514733.5,ENST00000491346.5	nonsense_mediated_decay,processed_transcript,retained_intron,protein_coding	2.5739e-06	1.40971e-05	0.82745	4.21166	9.01934e-05	0.000566111
ENSG00000215910	C1orf167	ENST00000475041.1,ENST00000433342.5,ENST00000444493.5,ENST00000449278.1,ENST00000312793.9,ENST00000484153.1,ENST00000482358.1	processed_transcript,retained_intron,protein_coding	0.0768263	0.15455	0	-3.12767	1	1
ENSG00000177000	MTHFR	ENST00000376590.7,ENST00000423400.5,ENST00000376592.5,ENST00000413656.5,ENST00000376583.7,ENST00000418034.1,ENST00000431243.5,ENST00000376486.2,ENST00000376585.5	protein_coding	4.9967e-10	4.44383e-09	0.98048	4.3105	2.93116e-06	2.57361e-05
ENSG00000011021	CLCN6	ENST00000376491.7,ENST00000494028.1,ENST00000312413.10,ENST00000376492.3,ENST00000376490.7,ENST00000346436.10,ENST00000376496.4,ENST00000376497.7	processed_transcript,protein_coding	4.90624e-59	1.3109e-56	2.01223	6.24732	1.59743e-24	1.6233e-22
ENSG00000120937	NPPB	ENST00000376468.3	protein_coding	0.380058	0.478201	0	-3.12767	1	1
ENSG00000224904	RP5-934G17.6	ENST00000438808.1	processed_pseudogene	0.503091	0.580889	2.32124	-2.95648	1	1
ENSG00000116685	KIAA2013	ENST00000376576.3,ENST00000616327.1,ENST00000376572.7	protein_coding	0.000706038	0.00251153	-0.691492	5.7035	0.000271771	0.00152623
ENSG00000083444	PLOD1	ENST00000465920.1,ENST00000449038.5,ENST00000485046.5,ENST00000481933.1,ENST00000196061.4,ENST00000470133.1,ENST00000429000.6,ENST00000358133.5,ENST00000491536.5	processed_transcript,retained_intron,protein_coding	0.00537734	0.0158021	0.35388	7.59535	0.0690546	0.181272
ENSG00000116688	MFN2	ENST00000235329.9,ENST00000444836.5,ENST00000484391.5,ENST00000412236.1,ENST00000497302.1,ENST00000490079.5	processed_transcript,protein_coding	1.11189e-05	5.51389e-05	-0.740273	6.77074	0.00011472	0.000700619
ENSG00000270914	RP5-1077B9.5	ENST00000603287.1	processed_pseudogene	0.380058	0.478201	0	-3.12767	1	1
ENSG00000116691	MIIP	ENST00000235332.5,ENST00000460823.1,ENST00000492256.1,ENST00000498685.5,ENST00000478299.1,ENST00000466860.5,ENST00000478749.5	processed_transcript,protein_coding	0.0138015	0.0361407	0.309138	3.17876	0.2074	0.423395
ENSG00000120949	TNFRSF8	ENST00000413146.6,ENST00000479933.2,ENST00000417814.3,ENST00000514649.5,ENST00000263932.6	nonsense_mediated_decay,processed_transcript,protein_coding	1.60436e-05	7.75388e-05	-1.22703	1.61512	0.000390968	0.00209322
ENSG00000227875	RPL23AP89	ENST00000439324.2	processed_pseudogene	0.13826	0.245995	3.18419	-2.80324	0.557435	0.824582
ENSG00000028137	TNFRSF1B	ENST00000376259.6,ENST00000489921.1,ENST00000536782.2,ENST00000492361.1	processed_transcript,protein_coding	0.0452289	0.100602	-1.02559	-2.03365	0.589345	0.861291
ENSG00000048707	VPS13D	ENST00000543766.2,ENST00000487188.1,ENST00000011700.10,ENST00000460333.5,ENST00000476045.5,ENST00000613099.4,ENST00000469054.1,ENST00000620676.4,ENST00000543710.5,ENST00000473099.1,ENST00000481484.1,ENST00000466732.2,ENST00000476169.1,ENST00000489961.1	nonsense_mediated_decay,processed_transcript,retained_intron,protein_coding	6.22093e-06	3.21621e-05	0.57174	7.09773	0.00303222	0.0127207
ENSG00000229484	RP5-888M10.2	ENST00000416696.1	lincRNA	0.028643	0.0682001	4.05642	-2.54384	0.199586	0.414511
ENSG00000162496	DHRS3	ENST00000464917.5,ENST00000482265.1,ENST00000616661.4,ENST00000430996.2	retained_intron,protein_coding	1.97812e-19	4.79357e-18	2.67791	1.49383	1.63695e-11	3.75542e-10
ENSG00000272482	RP11-474O21.5	ENST00000606790.1	lincRNA	0.0522947	0.113606	1.68948	-1.43613	0.0823954	0.208385
ENSG00000157330	C1orf158	ENST00000376210.3,ENST00000474179.1,ENST00000614859.4	processed_transcript,protein_coding	0.13826	0.245995	3.18419	-2.80324	0.557435	0.824582
ENSG00000116726	PRAMEF12	ENST00000357726.4	protein_coding	0.0713416	0.14528	1.38564	-0.745467	0.0560067	0.152136
ENSG00000116721	PRAMEF1	ENST00000400814.3,ENST00000332296.7	processed_transcript,protein_coding	0.292004	0.429416	1.30324	-1.42508	0.182012	0.391538
ENSG00000239810	PRAMEF11	ENST00000619922.1	protein_coding	0.0435032	0.0974234	2.26575	-2.95959	1	1
ENSG00000179172	HNRNPCL1	ENST00000317869.6	protein_coding	0.904744	0.926201	0.350886	-2.22426	1	1
ENSG00000120952	PRAMEF2	ENST00000240189.2	protein_coding	0.00965117	0.0265067	0.696261	-1.37087	0.464949	0.761666
ENSG00000204510	PRAMEF7	ENST00000616979.4,ENST00000330881.6	protein_coding	0.883652	0.90979	0.758485	-2.66682	1	1
ENSG00000232423	PRAMEF6	ENST00000415464.6,ENST00000376189.5	protein_coding	0.508033	0.58457	2.26575	-2.95959	1	1
ENSG00000274178	PRAMEF28P	ENST00000610289.2	unprocessed_pseudogene	0.071893	0.14602	1.74601	-2.42618	0.464842	0.761666
ENSG00000274764	PRAMEF27	ENST00000436041.5	protein_coding	0.155874	0.265305	-1.41001	-2.54115	0.687782	0.953662
ENSG00000277058	HNRNPCL3	ENST00000617807.2	protein_coding	0.347017	0.461111	-2.32986	-2.95859	1	1
ENSG00000275774	HNRNPCL2	ENST00000621994.2	protein_coding	0.0330559	0.0768939	0	-3.12767	1	1
ENSG00000280267	PRAMEF26	ENST00000624207.1	protein_coding	0.394596	0.485609	0	-3.12767	1	1
ENSG00000204505	PRAMEF9	ENST00000415919.2	protein_coding	0.324778	0.461111	1.12546	-2.231	0.541258	0.824582
ENSG00000279169	PRAMEF13	ENST00000625019.2,ENST00000638454.1	protein_coding	0.549943	0.623443	0.609881	-1.7306	0.653252	0.928469
ENSG00000270601	PRAMEF5	ENST00000622421.2	protein_coding	0.289787	0.426864	-3.2528	-2.80171	0.557374	0.824582
ENSG00000182330	PRAMEF8	ENST00000614831.1,ENST00000621519.4,ENST00000357367.6	protein_coding	0.253981	0.388486	-0.941302	-2.66888	1	1
ENSG00000237700	PRAMEF33	ENST00000437300.2	protein_coding	0.194518	0.312005	3.13945	-2.80632	0.557559	0.824582
ENSG00000204501	PRAMEF15	ENST00000376152.2	protein_coding	0.109972	0.206762	3.68799	-2.66757	0.330568	0.589445
ENSG00000204481	PRAMEF14	ENST00000602491.1,ENST00000334600.6	processed_transcript,protein_coding	0.869875	0.899386	-0.489329	-1.66308	0.829613	1
ENSG00000204478	PRAMEF20	ENST00000602960.1,ENST00000316412.9	protein_coding	0.0598705	0.126413	-2.95726	-1.95041	0.0552908	0.151082
ENSG00000162494	LRRC38	ENST00000376085.3	protein_coding	0.00144388	0.00483121	-0.997778	-1.47901	0.240109	0.476742
ENSG00000162493	PDPN	ENST00000509009.5,ENST00000376061.8,ENST00000294489.10,ENST00000617617.4,ENST00000376057.8,ENST00000487038.5,ENST00000510906.5,ENST00000621990.4,ENST00000488631.1,ENST00000506205.1,ENST00000475043.5,ENST00000513143.5	nonsense_mediated_decay,protein_coding	0.449188	0.53714	0.12617	4.85838	0.528041	0.824582
ENSG00000116731	PRDM2	ENST00000502724.5,ENST00000503842.5,ENST00000502727.5,ENST00000487453.1,ENST00000491815.1,ENST00000343137.8,ENST00000311066.9,ENST00000484063.6,ENST00000235372.11,ENST00000491134.5,ENST00000413440.5,ENST00000407521.7,ENST00000376048.9,ENST00000505823.5	nonsense_mediated_decay,processed_transcript,retained_intron,protein_coding	0.651259	0.715708	0.0538029	6.26577	0.777735	1
ENSG00000189337	KAZN	ENST00000636564.1,ENST00000400798.6,ENST00000503743.5,ENST00000361144.9,ENST00000636203.1,ENST00000491547.1,ENST00000376028.8,ENST00000400797.3,ENST00000376030.6	retained_intron,protein_coding	0.264266	0.40107	0.116917	3.9594	0.601153	0.872985
ENSG00000171729	TMEM51	ENST00000376008.2,ENST00000451326.6,ENST00000428417.5,ENST00000400796.7,ENST00000376014.7,ENST00000434578.6	protein_coding	0.486859	0.570499	-0.119726	3.80938	0.597536	0.868194
ENSG00000204464	C1orf195	ENST00000625027.2,ENST00000424792.5	lincRNA	0.283094	0.42033	-0.900406	-2.6717	1	1
ENSG00000278480	RP5-903E17.2	ENST00000612442.1	processed_pseudogene	0.215196	0.338788	1.39113	-2.13662	0.386507	0.664342
ENSG00000142621	FHAD1	ENST00000472449.1,ENST00000477846.5,ENST00000459961.1,ENST00000375997.8,ENST00000472131.5,ENST00000375998.8,ENST00000495195.5,ENST00000314668.13,ENST00000375996.6,ENST00000529606.5,ENST00000483120.1,ENST00000444385.5,ENST00000471347.5,ENST00000462113.1,ENST00000433640.6,ENST00000483694.1,ENST00000375995.3,ENST00000472086.1,ENST00000358897.8,ENST00000532408.1,ENST00000481324.5,ENST00000524761.5	nonsense_mediated_decay,processed_transcript,retained_intron,protein_coding	0.528497	0.603549	-0.0220498	0.115102	1	1
ENSG00000228140	RP3-467K16.4	ENST00000427824.1	lincRNA	0.466455	0.552586	0.975631	-1.37699	0.34197	0.605935
ENSG00000142634	EFHD2	ENST00000375980.8,ENST00000445566.1	protein_coding	3.16657e-22	9.74623e-21	-1.32589	4.99545	2.82787e-11	6.22935e-10
ENSG00000162438	CTRC	ENST00000483406.1,ENST00000476813.5,ENST00000375943.6,ENST00000375949.4	processed_transcript,protein_coding	0.184763	0.299871	-2.18186	-2.30944	0.313106	0.585033
ENSG00000132906	CASP9	ENST00000400777.7,ENST00000469637.1,ENST00000333868.9,ENST00000546969.1,ENST00000440484.1,ENST00000424908.5,ENST00000375890.8,ENST00000474305.2,ENST00000447522.5,ENST00000546424.5,ENST00000348549.9	nonsense_mediated_decay,retained_intron,protein_coding	0.0272157	0.0654656	-0.157824	3.32217	0.512835	0.820208
ENSG00000116138	DNAJC16	ENST00000375838.5,ENST00000375849.5,ENST00000495523.1,ENST00000616884.4,ENST00000483270.1,ENST00000475133.5,ENST00000375847.7,ENST00000472665.1,ENST00000490811.1,ENST00000479655.1	nonsense_mediated_decay,processed_transcript,protein_coding	7.45824e-05	0.000321772	0.63911	6.08082	0.000781789	0.0038763
ENSG00000116771	AGMAT	ENST00000375826.3	protein_coding	0.327172	0.461111	2.32124	-2.95648	1	1
ENSG00000235084	CHCHD2P6	ENST00000454346.1	processed_pseudogene	0.00619459	0.017875	-1.37296	-0.290604	0.031898	0.0953372
ENSG00000197312	DDI2	ENST00000548451.1,ENST00000483899.1,ENST00000480945.5,ENST00000320153.10,ENST00000546927.1,ENST00000486680.1	nonsense_mediated_decay,retained_intron,protein_coding	0.0205095	0.0513404	-0.100063	4.98071	0.615713	0.88916
ENSG00000116786	PLEKHM2	ENST00000375793.2,ENST00000477849.1,ENST00000462455.1,ENST00000375799.7	processed_transcript,protein_coding	0.000147377	0.000602296	0.406199	5.8597	0.0324026	0.0966591
ENSG00000162461	SLC25A34	ENST00000489568.1,ENST00000294454.5,ENST00000465495.1	processed_transcript,protein_coding	1.34139e-14	2.02213e-13	2.01912	1.63686	3.09139e-08	4.00396e-07
ENSG00000162458	FBLIM1	ENST00000502739.5,ENST00000430076.5,ENST00000509138.1,ENST00000483633.6,ENST00000502638.5,ENST00000510929.5,ENST00000332305.5,ENST00000508310.5,ENST00000375771.5,ENST00000514156.1,ENST00000441801.6,ENST00000431771.6,ENST00000510393.5,ENST00000375766.7,ENST00000496928.6	processed_transcript,protein_coding	0.330746	0.461111	1.00509	-1.37426	0.269844	0.524097
ENSG00000224321	RPL12P14	ENST00000431782.1	processed_pseudogene	0.178975	0.29231	-1.84262	-2.03046	0.195567	0.414171
ENSG00000233954	UQCRHL	ENST00000483273.2	protein_coding	4.18755e-06	2.22737e-05	-1.19746	3.00954	3.43164e-06	2.9693e-05
ENSG00000178715	RP11-169K16.8	ENST00000321418.6	processed_pseudogene	0.10724	0.202505	-0.820811	1.05057	0.0422362	0.120441
ENSG00000065526	SPEN	ENST00000471538.1,ENST00000442985.1,ENST00000438066.1,ENST00000375759.7,ENST00000487496.1	processed_transcript,protein_coding	4.04402e-08	2.87478e-07	0.850298	6.11429	8.40103e-06	6.67645e-05
ENSG00000116809	ZBTB17	ENST00000490899.1,ENST00000487785.1,ENST00000462525.1,ENST00000474511.1,ENST00000444358.1,ENST00000492834.1,ENST00000488008.1,ENST00000537142.5,ENST00000472658.1,ENST00000440560.5,ENST00000494020.1,ENST00000375733.6,ENST00000471805.5,ENST00000479282.5,ENST00000375743.8,ENST00000464719.1	processed_transcript,protein_coding	0.0480325	0.10571	0.0192439	4.61446	0.932352	1
ENSG00000234607	RP11-5P18.1	ENST00000416882.2	processed_pseudogene	0.380058	0.478201	0	-3.12767	1	1
ENSG00000186510	CLCNKA	ENST00000491433.1,ENST00000439316.6,ENST00000331433.4,ENST00000464764.5,ENST00000495784.1,ENST00000375692.5,ENST00000477360.2	processed_transcript,protein_coding	0.3423	0.461111	-0.360298	-1.21029	0.744761	1
ENSG00000232456	RP11-5P18.10	ENST00000447882.1	unprocessed_pseudogene	0.116466	0.21684	-1.5586	-1.37109	0.079764	0.202923
ENSG00000185519	FAM131C	ENST00000494078.1,ENST00000375662.4	processed_transcript,protein_coding	0.708512	0.766345	-0.378075	0.50966	0.438915	0.733676
ENSG00000142627	EPHA2	ENST00000358432.7,ENST00000461614.1,ENST00000480202.1,ENST00000462805.1	processed_transcript,protein_coding	0.00490879	0.0145703	0.454481	6.36701	0.0170343	0.056017
ENSG00000142632	ARHGEF19	ENST00000471928.1,ENST00000449495.1,ENST00000441785.1,ENST00000478117.5,ENST00000478210.1,ENST00000270747.7	processed_transcript,protein_coding	0.693066	0.752553	-0.170194	3.31387	0.488343	0.788726
ENSG00000237276	ANO7L1	ENST00000475369.1,ENST00000602586.1,ENST00000442385.5	transcribed_unprocessed_pseudogene,processed_transcript	4.5883e-08	3.23719e-07	1.66135	0.500104	0.000821	0.00404163
ENSG00000132881	RSG1	ENST00000375599.7,ENST00000434014.1	protein_coding	0.0059252	0.0172088	1.13565	0.766117	0.00856571	0.0312373
ENSG00000233929	MT1XP1	ENST00000421314.1	processed_pseudogene	0.0566309	0.121326	1.68562	-1.00859	0.0405505	0.117001
ENSG00000037637	FBXO42	ENST00000478089.1,ENST00000456164.5,ENST00000375592.7,ENST00000444116.1	processed_transcript,protein_coding	0.00451769	0.0135417	-0.665317	4.30721	0.00142385	0.00655245
ENSG00000055070	SZRD1	ENST00000492354.1,ENST00000401088.8,ENST00000472351.5,ENST00000486763.5,ENST00000472461.1,ENST00000475554.5,ENST00000471507.5,ENST00000476423.5,ENST00000475078.1,ENST00000401089.3	nonsense_mediated_decay,processed_transcript,protein_coding	6.89133e-11	6.85682e-10	-1.0735	6.66911	2.4882e-08	3.26224e-07
ENSG00000226457	RP11-430L17.1	ENST00000445689.1	processed_pseudogene	0.501896	0.580889	-1.45529	-2.54416	0.688111	0.953662
ENSG00000187144	SPATA21	ENST00000491418.5,ENST00000540400.1,ENST00000466212.5,ENST00000335496.5,ENST00000375577.5,ENST00000612240.1	processed_transcript,protein_coding	0.539858	0.614234	1.27404	-2.54309	0.687993	0.953662
ENSG00000157191	NECAP2	ENST00000486390.1,ENST00000337132.9,ENST00000504551.6,ENST00000492095.5,ENST00000457722.6,ENST00000459640.5,ENST00000508680.5,ENST00000513161.1,ENST00000509727.1,ENST00000496239.5,ENST00000443980.6,ENST00000504858.5	nonsense_mediated_decay,processed_transcript,retained_intron,protein_coding	0.310006	0.448715	-0.309895	4.8074	0.1165	0.276826
ENSG00000226029	LINC01772	ENST00000457898.1	lincRNA	5.38188e-05	0.000238124	0.862842	1.76889	0.01094	0.0385663
ENSG00000080947	CROCCP3	ENST00000420820.6,ENST00000589964.1,ENST00000590118.5,ENST00000591316.1,ENST00000591348.5,ENST00000263511.8	transcribed_unprocessed_pseudogene,processed_transcript,retained_intron	6.85984e-07	4.07775e-06	0.770261	3.3108	0.00140339	0.006466
ENSG00000261135	RP4-798A10.7	ENST00000562878.1	lincRNA	0.886251	0.911922	-0.256211	-0.548639	0.721698	0.986649
ENSG00000224174	RP4-798A10.4	ENST00000452795.2	lincRNA	0.34268	0.461111	-2.38353	-2.95571	1	1
ENSG00000233421	LINC01783	ENST00000415386.2,ENST00000614408.1	lincRNA,pseudogene	5.46908e-05	0.000241741	-1.45529	-2.54416	0.688111	0.953662
ENSG00000219481	NBPF1	ENST00000449853.2,ENST00000430580.6,ENST00000599908.1,ENST00000599069.5,ENST00000392963.5,ENST00000420513.1,ENST00000432949.5	nonsense_mediated_decay,processed_transcript,protein_coding	6.45937e-05	0.000281657	0.529998	6.43256	0.00542679	0.0210484
ENSG00000271732	RP5-1182A14.5	ENST00000607700.1	lincRNA	0.350219	0.461111	2.32124	-2.95648	1	1
ENSG00000215908	CROCCP2	ENST00000412962.4,ENST00000639456.1,ENST00000639481.1,ENST00000640476.1,ENST00000362058.2,ENST00000635081.1,ENST00000639594.1	transcribed_unprocessed_pseudogene,processed_transcript	1.99585e-10	1.86043e-09	0.709208	5.18068	0.000257147	0.00145438
ENSG00000186301	MST1P2	ENST00000457982.3	unprocessed_pseudogene	1.14127e-05	5.64787e-05	1.718	0.0105729	0.00195839	0.00863297
ENSG00000280114	RP5-875O13.7	ENST00000624828.1	unprocessed_pseudogene	0.236163	0.36516	1.58881	-1.73234	0.167517	0.366198
ENSG00000236698	EIF1AXP1	ENST00000419267.1	processed_pseudogene	3.16358e-05	0.00014578	-1.56966	0.138904	0.00317564	0.0132168
ENSG00000268869	ESPNP	ENST00000414828.1,ENST00000492551.2,ENST00000270691.8	transcribed_unprocessed_pseudogene,processed_transcript	0.000608629	0.00219543	3.18632	-1.17853	0.00120902	0.00567559
ENSG00000279151	RP1-163M9.7	ENST00000624517.1	lincRNA	0.338653	0.461111	-2.38353	-2.95571	1	1
ENSG00000058453	CROCC	ENST00000465021.5,ENST00000486318.1,ENST00000498688.5,ENST00000465291.1,ENST00000492631.5,ENST00000497654.2,ENST00000466256.6,ENST00000467715.2,ENST00000445545.6,ENST00000477773.1,ENST00000467938.5,ENST00000494191.6,ENST00000375541.9	processed_transcript,retained_intron,protein_coding	1.71641e-25	7.09314e-24	1.50268	4.3626	1.32765e-12	3.63189e-11
ENSG00000186715	MST1L	ENST00000624762.3,ENST00000545160.1,ENST00000544155.1,ENST00000442552.7,ENST00000455405.6	transcribed_unprocessed_pseudogene,processed_transcript	0.172435	0.285723	3.72481	-2.66452	0.330482	0.589445
ENSG00000228549	RP11-108M9.3	ENST00000619677.1,ENST00000453554.1,ENST00000457856.1,ENST00000451828.1,ENST00000438002.1	lincRNA,pseudogene	2.01328e-05	9.58373e-05	-5.68094	-1.79421	0.00200345	0.00881031
ENSG00000272426	RP11-108M9.6	ENST00000606899.1	lincRNA	0.63364	0.700444	0.515874	-0.89177	0.566284	0.835562
ENSG00000117122	MFAP2	ENST00000375535.3,ENST00000490075.5,ENST00000492598.1,ENST00000375534.7,ENST00000478684.5,ENST00000476788.5	processed_transcript,protein_coding	1.45559e-21	4.2242e-20	-1.64747	5.60932	2.69843e-17	1.36487e-15
ENSG00000159363	ATP13A2	ENST00000511957.5,ENST00000466561.1,ENST00000506174.5,ENST00000452699.5,ENST00000508222.5,ENST00000510069.5,ENST00000503552.1,ENST00000509392.1,ENST00000502418.1,ENST00000326735.12,ENST00000341676.9,ENST00000509619.1,ENST00000463860.5,ENST00000617114.4,ENST00000502860.1	retained_intron,protein_coding	0.600292	0.669622	0.0750979	4.92769	0.712449	0.978016
ENSG00000117118	SDHB	ENST00000491274.5,ENST00000463045.2,ENST00000485092.5,ENST00000375499.7,ENST00000485515.5,ENST00000475506.1,ENST00000475049.5,ENST00000466613.2	processed_transcript,retained_intron,protein_coding	7.13992e-11	7.08597e-10	-1.12071	6.46556	5.56214e-09	8.2131e-08
ENSG00000204362	RP11-380J14.1	ENST00000634972.1,ENST00000412427.1	lincRNA	0.304472	0.443917	1.11965	-1.33062	0.267197	0.520125
ENSG00000142623	PADI1	ENST00000460293.1,ENST00000483501.1,ENST00000375471.4	processed_transcript,protein_coding	0.0897671	0.175204	-1.37169	-1.43667	0.182743	0.392865
ENSG00000142619	PADI3	ENST00000375460.3	protein_coding	0.00115552	0.0039365	-3.02959	-0.960642	0.000857626	0.0041966
ENSG00000159339	PADI4	ENST00000487048.5,ENST00000468945.1,ENST00000375448.4,ENST00000375453.5,ENST00000467001.1	processed_transcript,protein_coding	0.154952	0.264053	-1.45529	-2.54416	0.688111	0.953662
ENSG00000179051	RCC2	ENST00000474892.1,ENST00000375436.8,ENST00000375433.3	processed_transcript,protein_coding	9.29754e-12	1.02514e-10	-1.04213	6.59812	5.91693e-08	7.27158e-07
ENSG00000074964	ARHGEF10L	ENST00000469726.5,ENST00000495593.1,ENST00000167825.5,ENST00000482892.1,ENST00000466782.1,ENST00000482359.1,ENST00000361221.7,ENST00000375415.5,ENST00000375408.7	nonsense_mediated_decay,processed_transcript,retained_intron,protein_coding	0.292031	0.429435	0.0506227	3.50093	0.834803	1
ENSG00000117148	ACTL8	ENST00000617065.1,ENST00000375406.1	protein_coding	0.00406632	0.0123222	-3.7957	-2.66225	0.330419	0.589445
ENSG00000117154	IGSF21	ENST00000497331.2,ENST00000473951.1,ENST00000251296.3,ENST00000412684.3	processed_transcript,retained_intron,protein_coding	0.995787	0.997929	-0.0714776	-2.54791	1	1
ENSG00000179023	KLHDC7A	ENST00000400664.2	protein_coding	0.793909	0.840096	-0.512631	-1.80048	0.815025	1
ENSG00000235282	DYNLL1P3	ENST00000596113.1	processed_pseudogene	0.167271	0.279572	-3.76014	-2.66508	0.330498	0.589445
ENSG00000009709	PAX7	ENST00000400661.3,ENST00000375375.7,ENST00000420770.6	protein_coding	0.0581309	0.123974	-0.0984567	3.76925	0.657756	0.933319
ENSG00000255275	RP13-279N23.2	ENST00000494072.3	nonsense_mediated_decay	0.0935707	0.181113	-0.935003	-2.3184	0.744107	1
ENSG00000159423	ALDH4A1	ENST00000432718.1,ENST00000375341.7,ENST00000538839.5,ENST00000290597.9,ENST00000454547.1,ENST00000538309.5	processed_transcript,protein_coding	0.215605	0.339297	-0.489073	1.81071	0.136876	0.310361
ENSG00000169991	IFFO2	ENST00000416166.1,ENST00000355609.8,ENST00000455833.6	protein_coding	2.37669e-14	3.48454e-13	-1.58482	2.25484	2.51143e-07	2.70571e-06
ENSG00000127481	UBR4	ENST00000467272.6,ENST00000459947.5,ENST00000465036.1,ENST00000425413.5,ENST00000417040.1,ENST00000375224.1,ENST00000494503.1,ENST00000466969.1,ENST00000483922.1,ENST00000486515.1,ENST00000492606.1,ENST00000419533.1,ENST00000375254.7,ENST00000475973.1,ENST00000375225.7,ENST00000497018.1,ENST00000375218.3	processed_transcript,retained_intron,protein_coding	2.38612e-05	0.000112275	0.510239	8.09625	0.00928897	0.0333993
ENSG00000127463	EMC1	ENST00000461353.1,ENST00000486405.1,ENST00000467423.1,ENST00000375199.7,ENST00000475079.1,ENST00000480380.1,ENST00000488681.1,ENST00000375208.7,ENST00000494770.5,ENST00000356068.2,ENST00000462505.1,ENST00000477853.5,ENST00000486238.1,ENST00000496654.1	nonsense_mediated_decay,processed_transcript,retained_intron,protein_coding	3.46893e-08	2.49283e-07	0.775795	5.78891	4.52985e-05	0.000306011
ENSG00000053372	MRTO4	ENST00000479559.1,ENST00000493700.1,ENST00000330263.4	processed_transcript,protein_coding	3.03197e-28	1.51569e-26	-1.45892	5.51542	5.00453e-14	1.66606e-12
ENSG00000211454	AKR7L	ENST00000493176.1,ENST00000420396.3,ENST00000429712.5,ENST00000457194.6	polymorphic_pseudogene,retained_intron,protein_coding	0.119613	0.221545	0.058575	-0.209057	1	1
ENSG00000162482	AKR7A3	ENST00000361640.4	protein_coding	0.0634655	0.132256	0.715294	-0.269071	0.25243	0.496152
ENSG00000053371	AKR7A2	ENST00000481966.1,ENST00000330072.9,ENST00000235835.7,ENST00000489286.5,ENST00000492217.1	nonsense_mediated_decay,retained_intron,protein_coding	0.0679989	0.139536	-0.454594	4.04174	0.0336216	0.0998053
ENSG00000040487	PQLC2	ENST00000469076.5,ENST00000375153.7,ENST00000497827.1,ENST00000432465.1,ENST00000375155.7,ENST00000400548.6	nonsense_mediated_decay,protein_coding	3.7629e-10	3.40319e-09	1.23505	3.5169	1.64077e-07	1.84187e-06
ENSG00000077549	CAPZB	ENST00000489607.5,ENST00000375144.5,ENST00000482808.1,ENST00000433834.5,ENST00000375142.5,ENST00000264202.7,ENST00000459967.6,ENST00000264203.7,ENST00000457768.5	processed_transcript,protein_coding	1.19709e-08	9.09827e-08	-0.932586	6.4703	1.13313e-06	1.07665e-05
ENSG00000173436	MINOS1	ENST00000462646.5,ENST00000486890.5,ENST00000485362.1,ENST00000617872.4,ENST00000467029.5,ENST00000498642.5,ENST00000479642.1,ENST00000498067.1,ENST00000481464.5,ENST00000322753.6	processed_transcript,protein_coding	0.00950275	0.0261338	-0.153832	2.71833	0.57779	0.84873
ENSG00000226396	RP5-1056L3.3	ENST00000457263.1	processed_pseudogene	0.641484	0.707173	-0.0199971	2.23829	0.975547	1
ENSG00000158747	NBL1	ENST00000618761.4,ENST00000621723.4,ENST00000439664.5,ENST00000615215.4,ENST00000427894.5,ENST00000375136.7,ENST00000289749.6,ENST00000451758.5,ENST00000622566.4,ENST00000425400.5,ENST00000439278.5,ENST00000548815.2,ENST00000428975.5	protein_coding	0.00565208	0.0165078	-0.916597	2.3535	0.00164038	0.00741589
ENSG00000158748	HTR6	ENST00000289753.1	protein_coding	0.142554	0.24944	3.13945	-2.80632	0.557559	0.824582
ENSG00000162542	TMCO4	ENST00000462171.1,ENST00000488449.1,ENST00000375127.5,ENST00000494342.1,ENST00000489135.5,ENST00000489814.5,ENST00000496528.5,ENST00000294543.10	processed_transcript,protein_coding	0.294724	0.432841	0.243849	2.69363	0.364021	0.637464
ENSG00000169914	OTUD3	ENST00000481686.1,ENST00000375120.3,ENST00000466697.1	processed_transcript,protein_coding	0.0133435	0.0350749	0.254245	5.94268	0.179673	0.38788
ENSG00000188257	PLA2G2A	ENST00000469162.5,ENST00000496748.1,ENST00000461140.1,ENST00000491964.5,ENST00000482011.1,ENST00000400520.7,ENST00000375111.7	processed_transcript,protein_coding	0.177797	0.290845	0	-3.12767	1	1
ENSG00000127472	PLA2G5	ENST00000486277.5,ENST00000465698.5,ENST00000478803.1,ENST00000460175.5,ENST00000498348.1,ENST00000469069.5,ENST00000489871.5,ENST00000375108.3	processed_transcript,protein_coding	0.139389	0.246208	-3.16658	-2.80741	0.557603	0.824582
ENSG00000236963	LINC01141	ENST00000423486.1,ENST00000635577.1,ENST00000418743.5,ENST00000635564.1,ENST00000426428.5	lincRNA	0.503091	0.580889	2.32124	-2.95648	1	1
ENSG00000162545	CAMK2N1	ENST00000489020.1,ENST00000375078.3	processed_transcript,protein_coding	2.60164e-07	1.64562e-06	0.220522	4.7033	0.273979	0.528519
ENSG00000090432	MUL1	ENST00000264198.4	protein_coding	0.43745	0.528672	0.184535	4.78674	0.355958	0.626067
ENSG00000215520	RPS4XP4	ENST00000443195.1	processed_pseudogene	0.357341	0.461111	2.26575	-2.95959	1	1
ENSG00000183114	FAM43B	ENST00000332947.5	protein_coding	0.335639	0.461111	0.35279	1.68981	0.312926	0.585033
ENSG00000158825	CDA	ENST00000461985.1,ENST00000375071.3	processed_transcript,protein_coding	0.510617	0.58685	0.260651	2.5468	0.370226	0.645195
ENSG00000158828	PINK1	ENST00000321556.4,ENST00000400490.2,ENST00000492302.1	processed_transcript,protein_coding	3.88941e-10	3.51146e-09	0.441755	5.67227	0.020025	0.064544
ENSG00000244038	DDOST	ENST00000375048.7,ENST00000477229.1,ENST00000602624.6,ENST00000464364.1,ENST00000475210.1,ENST00000415136.6	processed_transcript,protein_coding	0.0304108	0.0717207	0.224321	7.87798	0.25098	0.494021
ENSG00000117245	KIF17	ENST00000498225.1,ENST00000462858.5,ENST00000247986.2,ENST00000463389.1,ENST00000477167.5,ENST00000400463.7,ENST00000375044.5,ENST00000493818.1,ENST00000490034.5	processed_transcript,protein_coding	1.16049e-12	1.40721e-11	1.88368	2.45547	2.53804e-10	4.74738e-09
ENSG00000235432	RP5-930J4.5	ENST00000440621.1	unprocessed_pseudogene	0.00420831	0.0127102	1.65488	-1.43386	0.110148	0.264809
ENSG00000189410	SH2D5	ENST00000375031.5,ENST00000460804.5,ENST00000519434.1,ENST00000518294.5,ENST00000447746.6,ENST00000444387.6,ENST00000517430.5	processed_transcript,protein_coding	9.12076e-24	3.18343e-22	1.81408	4.51283	9.76773e-18	5.27423e-16
ENSG00000127483	HP1BP3	ENST00000312239.9,ENST00000438032.5,ENST00000443615.1,ENST00000437575.5,ENST00000424732.5,ENST00000488722.5,ENST00000419490.5,ENST00000417710.5,ENST00000414993.1,ENST00000375000.5,ENST00000419948.5,ENST00000375003.6,ENST00000487117.1,ENST00000491748.1	processed_transcript,protein_coding	0.236439	0.365495	0.0794035	7.92211	0.684773	0.953662
ENSG00000075151	EIF4G3	ENST00000400422.6,ENST00000634879.1,ENST00000435383.1,ENST00000485722.1,ENST00000476088.1,ENST00000463775.1,ENST00000634778.1,ENST00000438975.5,ENST00000264211.12,ENST00000602326.5,ENST00000356916.7,ENST00000411888.5,ENST00000374935.7,ENST00000374933.3	processed_transcript,retained_intron,protein_coding	5.57876e-06	2.90309e-05	0.646902	7.00172	0.000786294	0.00389552
ENSG00000233072	RPS15AP6	ENST00000420703.1	processed_pseudogene	0.0328838	0.0766316	0.884352	-1.60281	0.404071	0.689066
ENSG00000236073	RP11-487E1.2	ENST00000431514.2	processed_pseudogene	0.376801	0.478201	1.24916	-1.88173	0.321192	0.589445
ENSG00000117298	ECE1	ENST00000374893.10,ENST00000415912.6,ENST00000463334.2,ENST00000436918.6,ENST00000526194.5,ENST00000481130.6,ENST00000264205.10,ENST00000527991.2,ENST00000357071.8,ENST00000470394.1,ENST00000528294.1,ENST00000473505.5,ENST00000531334.1	processed_transcript,retained_intron,protein_coding	5.14716e-07	3.10674e-06	0.380536	5.93477	0.0447391	0.125796
ENSG00000236216	PPP1R11P1	ENST00000486095.1	processed_pseudogene	0.883652	0.90979	0.758485	-2.66682	1	1
ENSG00000227001	NBPF2P	ENST00000453025.1	unprocessed_pseudogene	0.461288	0.547364	0.847109	-2.3203	0.744169	1
ENSG00000187952	HS6ST1P1	ENST00000481504.2	processed_pseudogene	0.80229	0.846566	0.27747	-2.21614	1	1
ENSG00000142794	NBPF3	ENST00000318249.9,ENST00000434838.6,ENST00000477050.1,ENST00000318220.10,ENST00000619554.1,ENST00000467103.2,ENST00000475869.2,ENST00000454000.6,ENST00000469876.5,ENST00000485941.2,ENST00000486229.5,ENST00000342104.9,ENST00000478653.6	nonsense_mediated_decay,processed_transcript,protein_coding	0.00602985	0.0174761	-0.162337	4.56793	0.421221	0.712978
ENSG00000162551	ALPL	ENST00000374829.2,ENST00000374832.5,ENST00000374840.7,ENST00000374830.2,ENST00000539907.5,ENST00000468526.1,ENST00000540617.5	processed_transcript,protein_coding	3.14805e-19	7.47094e-18	-0.828289	1.13399	0.0357859	0.10515
ENSG00000076864	RAP1GAP	ENST00000495204.5,ENST00000471600.6,ENST00000542643.6,ENST00000290101.8,ENST00000464457.1,ENST00000374757.7,ENST00000374763.6,ENST00000482984.5,ENST00000374765.8,ENST00000374761.6,ENST00000317967.11,ENST00000611549.4,ENST00000447293.5	nonsense_mediated_decay,processed_transcript,retained_intron,protein_coding	0.0703478	0.143586	-0.179605	2.99332	0.487324	0.787412
ENSG00000090686	USP48	ENST00000529637.5,ENST00000534705.5,ENST00000400301.5,ENST00000464577.1,ENST00000479177.1,ENST00000308271.13,ENST00000489108.1,ENST00000421625.6,ENST00000471752.1,ENST00000532737.1,ENST00000527823.5,ENST00000487880.2,ENST00000374732.7,ENST00000526044.5,ENST00000374730.2	nonsense_mediated_decay,processed_transcript,retained_intron,protein_coding	0.124201	0.22864	-0.343014	6.05937	0.0708849	0.185417
ENSG00000142798	HSPG2	ENST00000453796.1,ENST00000635682.1,ENST00000486901.1,ENST00000439717.2,ENST00000481644.1,ENST00000374695.7,ENST00000374673.3,ENST00000493940.2,ENST00000471322.2,ENST00000498495.1,ENST00000412328.5,ENST00000480900.1,ENST00000374676.4	processed_transcript,retained_intron,protein_coding	1.58408e-12	1.89125e-11	0.839406	5.21988	1.51743e-05	0.000114431
ENSG00000232037	RP11-26H16.1	ENST00000423231.1	processed_pseudogene	0.243653	0.374964	-0.633161	1.1595	0.110846	0.266117
ENSG00000283234	RP11-26H16.4	ENST00000637118.1,ENST00000636906.1	processed_transcript,transcribed_unitary_pseudogene	0.357341	0.461111	2.26575	-2.95959	1	1
ENSG00000228397	LINC01635	ENST00000635097.1,ENST00000455966.2	lincRNA	0.118063	0.219287	1.01932	-1.22809	0.235352	0.469161
ENSG00000218510	LINC00339	ENST00000404210.4,ENST00000634451.1,ENST00000634934.1,ENST00000452322.1,ENST00000635450.1,ENST00000634712.1,ENST00000635675.1,ENST00000420503.1,ENST00000416769.1,ENST00000434233.1	lincRNA,pseudogene	0.0619429	0.129669	0.476561	3.61745	0.0381056	0.11098
ENSG00000070831	CDC42	ENST00000498236.1,ENST00000315554.12,ENST00000411827.1,ENST00000344548.7,ENST00000400259.5	processed_transcript,protein_coding	3.01222e-19	7.17271e-18	-1.3139	7.4163	2.45239e-11	5.49597e-10
ENSG00000230068	CDC42-IT1	ENST00000431803.2	sense_intronic	0.848574	0.88287	0.420926	-1.81273	0.815367	1
ENSG00000271428	RP1-224A6.8	ENST00000604049.1	processed_pseudogene	0.062027	0.129669	3.68799	-2.66757	0.330568	0.589445
ENSG00000271840	RP1-224A6.9	ENST00000606754.1	lincRNA	0.186405	0.302168	0.666103	-0.110794	0.287943	0.548645
ENSG00000162552	WNT4	ENST00000290167.10,ENST00000441048.1,ENST00000415567.1	protein_coding	0.00603531	0.017487	-0.600429	-1.00386	0.444337	0.740705
ENSG00000234397	RP11-415K20.1	ENST00000487348.1	processed_pseudogene	0.351913	0.461111	-1.54211	-2.11933	0.384884	0.663978
ENSG00000184677	ZBTB40	ENST00000400239.6,ENST00000375647.4,ENST00000404138.5,ENST00000374651.8	protein_coding	0.000566818	0.00205882	0.415879	6.66685	0.029389	0.0892323
ENSG00000237200	ZBTB40-IT1	ENST00000438551.1	sense_intronic	0.00677213	0.0193381	0.811948	0.294745	0.0990829	0.241543
ENSG00000070886	EPHA8	ENST00000166244.7,ENST00000374644.8	protein_coding	0.643758	0.709223	-0.266792	0.697836	0.605027	0.87758
ENSG00000133216	EPHB2	ENST00000490436.1,ENST00000465676.1,ENST00000374632.7,ENST00000544305.5,ENST00000374627.1,ENST00000400191.7,ENST00000374630.7	processed_transcript,protein_coding	0.655905	0.719844	-0.165198	5.21173	0.393485	0.674334
ENSG00000227868	C1orf234	ENST00000622840.1,ENST00000566855.3,ENST00000440767.2	protein_coding	0.593291	0.663006	0.205738	-1.42845	1	1
ENSG00000004487	KDM1A	ENST00000465864.1,ENST00000494920.1,ENST00000481879.1,ENST00000602503.1,ENST00000356634.7,ENST00000400181.8	retained_intron,protein_coding	3.35384e-11	3.45345e-10	-1.14488	7.09048	4.03397e-09	6.09599e-08
ENSG00000169641	LUZP1	ENST00000418342.5,ENST00000314174.5,ENST00000475164.2,ENST00000302291.8,ENST00000471849.5	protein_coding	1.14549e-06	6.58446e-06	-0.794433	6.85714	3.65167e-05	0.000252634
ENSG00000179546	HTR1D	ENST00000374619.1	protein_coding	0.00751819	0.0212241	0.593458	3.88751	0.00714115	0.0266762
ENSG00000215381	RP5-1057J7.1	ENST00000442089.1	processed_pseudogene	0.514024	0.590061	0.660604	-1.88641	0.624426	0.897031
ENSG00000261326	LINC01355	ENST00000566551.1,ENST00000604481.1	lincRNA	0.0154023	0.0398645	0.568203	3.51308	0.0146916	0.0495864
ENSG00000125944	HNRNPR	ENST00000490652.1,ENST00000302271.10,ENST00000374612.5,ENST00000470941.5,ENST00000464516.1,ENST00000478691.5,ENST00000374616.7,ENST00000476451.1,ENST00000476660.1,ENST00000463552.5,ENST00000606561.5,ENST00000427764.3	processed_transcript,protein_coding	2.66172e-13	3.43309e-12	-1.18164	8.09268	2.51674e-09	3.93393e-08
ENSG00000125945	ZNF436	ENST00000314011.8,ENST00000374608.3	protein_coding	0.214995	0.338544	-0.166144	4.67622	0.409107	0.695702
ENSG00000204219	TCEA3	ENST00000492271.1,ENST00000374601.7,ENST00000476978.1,ENST00000461794.1,ENST00000374602.2,ENST00000450454.6	retained_intron,protein_coding	0.174247	0.288048	-0.197749	0.298028	0.753518	1
ENSG00000232482	RP4-654C18.1	ENST00000445848.2	processed_pseudogene	0.394596	0.485609	0	-3.12767	1	1
ENSG00000088280	ASAP3	ENST00000465372.5,ENST00000530874.1,ENST00000336689.7,ENST00000449467.2,ENST00000437606.6,ENST00000495646.5,ENST00000618240.4,ENST00000492982.6,ENST00000608765.1,ENST00000484418.1,ENST00000475814.5,ENST00000478858.5	nonsense_mediated_decay,processed_transcript,retained_intron,protein_coding	0.00879327	0.0244144	-0.488344	4.32055	0.0184954	0.0602276
ENSG00000007968	E2F2	ENST00000361729.2,ENST00000487237.1	processed_transcript,protein_coding	0.000668176	0.00238863	-0.736203	4.12232	0.000533315	0.00276091
ENSG00000235052	RP1-150O5.3	ENST00000451217.1	lincRNA	0.980905	0.988399	0.116475	-1.60378	1	1
ENSG00000117318	ID3	ENST00000486541.1,ENST00000463312.1,ENST00000374561.5	processed_transcript,protein_coding	4.29461e-08	3.03967e-07	0.810574	5.95224	2.11077e-05	0.000153824
ENSG00000197880	MDS2	ENST00000477916.5,ENST00000374555.7,ENST00000612756.1	processed_transcript,protein_coding	0.350219	0.461111	2.32124	-2.95648	1	1
ENSG00000142676	RPL11	ENST00000482370.1,ENST00000458455.1,ENST00000443624.5,ENST00000374550.7,ENST00000467075.1	processed_transcript,protein_coding	0.0231512	0.0570207	-0.333844	8.30031	0.0889413	0.220408
ENSG00000011007	ELOA	ENST00000609199.1,ENST00000487554.1,ENST00000613537.4,ENST00000418390.6	processed_transcript,protein_coding	3.42946e-11	3.52636e-10	-1.01385	6.57178	1.30876e-07	1.50125e-06
ENSG00000057757	PITHD1	ENST00000415372.1,ENST00000246151.8,ENST00000374524.1	protein_coding	2.05613e-07	1.3216e-06	-0.870043	4.66396	1.60679e-05	0.000120554
ENSG00000011009	LYPLA2	ENST00000374501.1,ENST00000421070.1,ENST00000374502.7,ENST00000472213.1,ENST00000420982.5,ENST00000374503.7,ENST00000374514.7,ENST00000495365.5,ENST00000374505.6,ENST00000492577.1	processed_transcript,protein_coding	0.00339726	0.0104771	-0.621846	4.06452	0.00358725	0.0147068
ENSG00000117308	GALE	ENST00000467070.1,ENST00000486382.1,ENST00000470383.1,ENST00000469556.1,ENST00000445705.1,ENST00000425913.5,ENST00000470949.5,ENST00000429356.5,ENST00000374497.7,ENST00000459934.5,ENST00000418277.5,ENST00000466250.5,ENST00000481736.5,ENST00000456977.5,ENST00000467493.5,ENST00000617979.4	processed_transcript,protein_coding	2.27385e-07	1.44952e-06	0.896045	5.0744	4.90889e-06	4.10762e-05
ENSG00000117305	HMGCL	ENST00000498698.1,ENST00000235958.4,ENST00000374490.7,ENST00000513148.1,ENST00000496907.1,ENST00000479458.1,ENST00000436439.6,ENST00000509389.5,ENST00000374487.6	nonsense_mediated_decay,processed_transcript,retained_intron,protein_coding	8.6727e-07	5.08036e-06	1.08648	3.2804	9.06258e-06	7.15814e-05
ENSG00000179163	FUCA1	ENST00000374479.3	protein_coding	5.52802e-12	6.25083e-11	1.01175	5.23585	2.04848e-07	2.25784e-06
ENSG00000230228	RP11-4M23.4	ENST00000421430.2	processed_pseudogene	0.291056	0.428161	-0.115652	-2.80556	1	1
ENSG00000189266	PNRC2	ENST00000374468.1,ENST00000471915.5,ENST00000579103.1,ENST00000334351.7	protein_coding	8.95699e-09	6.89893e-08	-0.77497	5.98376	4.74572e-05	0.000319134
ENSG00000188529	SRSF10	ENST00000338597.9,ENST00000374453.7,ENST00000469303.1,ENST00000374452.9,ENST00000341154.10,ENST00000473858.5,ENST00000497214.1,ENST00000484146.6,ENST00000485292.1,ENST00000492112.2,ENST00000495785.1,ENST00000343255.9,ENST00000473754.1,ENST00000453840.7,ENST00000344989.10,ENST00000485841.5	nonsense_mediated_decay,processed_transcript,retained_intron,protein_coding	5.33319e-12	6.04819e-11	-1.04218	7.62143	1.14708e-07	1.33256e-06
ENSG00000142661	MYOM3	ENST00000338909.9,ENST00000374434.3,ENST00000475306.1,ENST00000448831.1	processed_transcript,protein_coding	1.83566e-09	1.52287e-08	-0.51875	3.7539	0.0196675	0.063484
ENSG00000142677	IL22RA1	ENST00000270800.1	protein_coding	4.1704e-11	4.25469e-10	-2.29568	1.51096	2.16677e-09	3.4107e-08
ENSG00000230023	RP11-10N16.2	ENST00000439059.2	lincRNA	0.380058	0.478201	0	-3.12767	1	1
ENSG00000158055	GRHL3	ENST00000528181.1,ENST00000236255.4,ENST00000530984.1,ENST00000461318.1,ENST00000350501.9,ENST00000528064.5,ENST00000361548.8,ENST00000356046.6,ENST00000524724.5	nonsense_mediated_decay,processed_transcript,retained_intron,protein_coding	0.00551357	0.0161443	1.22162	-1.8873	0.431797	0.726997
ENSG00000001460	STPG1	ENST00000374409.5,ENST00000438866.1,ENST00000003583.12,ENST00000435187.1,ENST00000483261.1,ENST00000483528.1,ENST00000337248.8,ENST00000475760.1,ENST00000497384.1,ENST00000498488.5,ENST00000468303.5,ENST00000492753.1	processed_transcript,protein_coding	0.0284413	0.0678607	0.546394	3.26221	0.0238165	0.0746229
ENSG00000001461	NIPAL3	ENST00000475663.2,ENST00000003912.7,ENST00000339255.2,ENST00000358028.8,ENST00000432012.1,ENST00000488155.1,ENST00000374399.8	processed_transcript,protein_coding	7.60536e-11	7.52139e-10	0.821889	5.40509	1.84548e-05	0.00013648
ENSG00000117602	RCAN3	ENST00000610732.4,ENST00000618490.4,ENST00000436717.6,ENST00000482807.1,ENST00000374393.4,ENST00000374395.8,ENST00000412742.5,ENST00000630217.1,ENST00000425530.3,ENST00000538532.5,ENST00000616511.4	nonsense_mediated_decay,protein_coding	2.4059e-11	2.5192e-10	-1.2507	5.30856	1.48036e-10	2.89661e-09
ENSG00000184454	NCMAP	ENST00000374392.2,ENST00000486262.1	processed_transcript,protein_coding	0.160504	0.27045	-3.76014	-2.66508	0.330498	0.589445
ENSG00000133226	SRRM1	ENST00000470243.5,ENST00000471693.1,ENST00000468822.5,ENST00000485441.5,ENST00000323848.13,ENST00000478890.5,ENST00000600523.5,ENST00000496882.5,ENST00000485541.1,ENST00000490543.5,ENST00000593639.5,ENST00000374389.8,ENST00000489130.2,ENST00000461768.5,ENST00000488317.1,ENST00000474843.1,ENST00000479034.5,ENST00000466910.5,ENST00000447431.6,ENST00000494934.5,ENST00000596378.1,ENST00000495561.1,EN…	nonsense_mediated_decay,processed_transcript,retained_intron,protein_coding	0.234205	0.362623	-0.0708835	7.38198	0.714952	0.980323
ENSG00000169504	CLIC4	ENST00000489758.1,ENST00000374379.8,ENST00000497755.1,ENST00000488683.1	nonsense_mediated_decay,processed_transcript,protein_coding	2.60339e-15	4.23123e-14	-0.655277	7.96222	0.000838521	0.00411937
ENSG00000020633	RUNX3	ENST00000308873.10,ENST00000399916.5,ENST00000479341.1,ENST00000338888.3,ENST00000496967.1	processed_transcript,protein_coding	0.00179706	0.00589086	-2.95726	-1.95041	0.0552908	0.151082
ENSG00000261025	RP11-84D1.2	ENST00000568143.1	lincRNA	0.201762	0.32133	2.32124	-2.95648	1	1
ENSG00000117614	SYF2	ENST00000354361.3,ENST00000474160.1,ENST00000236273.8,ENST00000476231.1	processed_transcript,protein_coding	0.0060329	0.0174816	0.497982	5.57861	0.00866888	0.0315181
ENSG00000117616	RSRP1	ENST00000567741.1,ENST00000568212.1,ENST00000473314.6,ENST00000562018.1,ENST00000564223.5,ENST00000561867.1,ENST00000565733.5,ENST00000568701.1,ENST00000568996.1,ENST00000475766.2,ENST00000566395.5,ENST00000498238.1,ENST00000243189.11,ENST00000431849.3,ENST00000491378.1,ENST00000566599.1,ENST00000569495.5,ENST00000450820.2,ENST00000568254.5,ENST00000564413.1,ENST00000568399.1,ENST00000570063.5	nonsense_mediated_decay,processed_transcript,retained_intron,protein_coding	1.9159e-12	2.26993e-11	0.66838	6.61103	0.000472397	0.00247489
ENSG00000272432	RP3-465N24.6	ENST00000607698.1	lincRNA	0.282185	0.420058	-1.23177	-1.31954	0.209068	0.425938
ENSG00000261349	RP3-465N24.5	ENST00000566714.1	unprocessed_pseudogene	1.89026e-12	2.24041e-11	1.83438	1.16815	7.00842e-06	5.66412e-05
ENSG00000224183	SDHDP6	ENST00000414693.1	processed_pseudogene	0.0598874	0.126432	1.1199	-2.2254	0.540661	0.824582
ENSG00000259984	RP11-335G20.7	ENST00000570165.1	unprocessed_pseudogene	9.03609e-05	0.000384598	2.68712	-1.48783	0.01301	0.0447341
ENSG00000183726	TMEM50A	ENST00000491936.5,ENST00000480937.5,ENST00000498135.5,ENST00000374358.4,ENST00000487234.1,ENST00000468704.1	processed_transcript,protein_coding	0.0779095	0.156323	-0.256446	6.01246	0.176126	0.381444
ENSG00000188672	RHCE	ENST00000495048.1,ENST00000533771.1,ENST00000349320.7,ENST00000413854.5,ENST00000527747.5,ENST00000527187.5,ENST00000340849.8,ENST00000346452.8,ENST00000349438.8,ENST00000294413.11	nonsense_mediated_decay,processed_transcript,retained_intron,protein_coding	0.379698	0.478201	1.01827	-1.7424	0.476363	0.775522
ENSG00000238084	RP3-469D22.1	ENST00000419297.2	processed_pseudogene	0.494014	0.575338	-2.32986	-2.95859	1	1
ENSG00000204178	TMEM57	ENST00000470035.1,ENST00000374343.4,ENST00000399766.7	processed_transcript,protein_coding	9.68789e-10	8.33379e-09	0.909089	6.07582	1.94698e-06	1.77224e-05
ENSG00000157978	LDLRAP1	ENST00000485476.2,ENST00000374338.4,ENST00000484476.5,ENST00000462394.1,ENST00000470950.1,ENST00000474283.1,ENST00000488127.1	processed_transcript,protein_coding	0.493632	0.575338	-0.259103	4.04518	0.234951	0.468693
ENSG00000225643	RP11-70P17.1	ENST00000412797.1	lincRNA	7.74571e-05	0.000333431	1.63886	-0.719403	0.0212434	0.0678906
ENSG00000117643	MAN1C1	ENST00000475314.5,ENST00000496532.5,ENST00000487493.1,ENST00000374332.8,ENST00000473891.1,ENST00000611903.4,ENST00000374329.1,ENST00000263979.7	processed_transcript,protein_coding	3.50429e-05	0.000160124	0.31155	1.26794	0.434029	0.73019
ENSG00000162430	SELENON	ENST00000374315.1,ENST00000354177.8,ENST00000494537.1,ENST00000361547.6,ENST00000630065.2	processed_transcript,protein_coding	1.1497e-05	5.68412e-05	0.580417	5.2233	0.00263576	0.0112555
ENSG00000117640	MTFR1L	ENST00000464008.6,ENST00000533762.5,ENST00000528624.5,ENST00000469815.5,ENST00000494293.1,ENST00000374307.9,ENST00000474295.5,ENST00000525713.5,ENST00000497956.1,ENST00000374300.7,ENST00000488327.6,ENST00000374303.6,ENST00000466284.1,ENST00000526894.5,ENST00000478284.5,ENST00000472643.5,ENST00000526158.5,ENST00000424294.5,ENST00000531361.1,ENST00000374301.7,ENST00000529116.5,ENST00000524618.5,ENS…	nonsense_mediated_decay,processed_transcript,retained_intron,protein_coding	0.276772	0.414774	-0.256044	4.11005	0.229402	0.460201
ENSG00000127423	AUNIP	ENST00000374298.3,ENST00000538789.5,ENST00000481602.1	processed_transcript,protein_coding	1.27562e-17	2.58241e-16	-1.55487	3.94623	3.18733e-12	8.22548e-11
ENSG00000182749	PAQR7	ENST00000374296.3	protein_coding	0.208972	0.33081	-0.119873	3.92155	0.575879	0.846437
ENSG00000117632	STMN1	ENST00000455785.6,ENST00000446334.1,ENST00000399728.5,ENST00000374291.5,ENST00000513116.1,ENST00000357865.6,ENST00000426559.6,ENST00000465604.1,ENST00000485226.1	processed_transcript,protein_coding	1.58168e-14	2.3614e-13	-1.23163	7.03547	2.5081e-10	4.70842e-09
ENSG00000223624	RP1-125I3.4	ENST00000453780.1	processed_pseudogene	0.26866	0.40572	-0.932232	-2.66301	1	1
ENSG00000158006	PAFAH2	ENST00000439092.6,ENST00000374284.5,ENST00000374282.7,ENST00000464540.1,ENST00000441420.1,ENST00000476611.1,ENST00000493892.5	processed_transcript,protein_coding	0.888675	0.913606	0.00523479	3.09536	1	1
ENSG00000158008	EXTL1	ENST00000470037.1,ENST00000481377.5,ENST00000484339.1,ENST00000374280.3	processed_transcript,protein_coding	0.357933	0.461683	1.60972	-2.04242	0.27262	0.527031
ENSG00000158014	SLC30A2	ENST00000498060.1,ENST00000374278.7,ENST00000374276.3	processed_transcript,protein_coding	0.350219	0.461111	2.32124	-2.95648	1	1
ENSG00000158022	TRIM63	ENST00000483052.1,ENST00000374272.3	processed_transcript,protein_coding	0.447603	0.536684	-0.115652	-2.80556	1	1
ENSG00000175087	PDIK1L	ENST00000619836.4,ENST00000374269.1,ENST00000374271.8,ENST00000444713.5	protein_coding	2.83324e-06	1.5438e-05	-0.885469	3.23529	0.000292422	0.00162542
ENSG00000197245	FAM110D	ENST00000374268.4	protein_coding	0.00500603	0.0148362	-2.04463	-0.549749	0.00213949	0.00933962
ENSG00000282872	RP11-96L14.8	ENST00000634842.1,ENST00000635463.1	protein_coding	0.343536	0.461111	-2.32986	-2.95859	1	1
ENSG00000236782	RP11-96L14.7	ENST00000433939.6,ENST00000414762.1,ENST00000407889.6,ENST00000444682.1,ENST00000448923.2	nonsense_mediated_decay,processed_transcript,protein_coding	0.347017	0.461111	-2.32986	-2.95859	1	1
ENSG00000142684	ZNF593	ENST00000270812.6,ENST00000374266.6	protein_coding	0.107742	0.20327	-0.456717	3.6022	0.0439784	0.124039
ENSG00000142675	CNKSR1	ENST00000524529.6,ENST00000528001.1,ENST00000465415.1,ENST00000484874.2,ENST00000531191.5,ENST00000361530.10,ENST00000525687.5,ENST00000480348.6,ENST00000481077.6,ENST00000482227.5,ENST00000374253.9,ENST00000480617.1,ENST00000531150.5,ENST00000528281.5	nonsense_mediated_decay,processed_transcript,retained_intron,protein_coding	0.00208995	0.0067658	1.00511	1.86033	0.00215553	0.00940101
ENSG00000188782	CATSPER4	ENST00000518899.5,ENST00000456354.6,ENST00000338855.6	nonsense_mediated_decay,protein_coding	0.563124	0.635366	1.27404	-2.54309	0.687993	0.953662
ENSG00000278572	RP11-231P20.6	ENST00000622820.1	unprocessed_pseudogene	0.380058	0.478201	0	-3.12767	1	1
ENSG00000130695	CEP85	ENST00000476272.6,ENST00000491670.1,ENST00000640292.1,ENST00000468163.1,ENST00000469609.5,ENST00000453146.1,ENST00000480446.1,ENST00000451429.6,ENST00000252992.8	nonsense_mediated_decay,processed_transcript,protein_coding	0.0686913	0.140761	-0.418003	5.94302	0.0275433	0.0844306
ENSG00000142669	SH3BGRL3	ENST00000270792.9,ENST00000319041.6	protein_coding	0.000278136	0.00107528	-0.360518	4.92262	0.0644896	0.170881
ENSG00000158062	UBXN11	ENST00000421827.2,ENST00000357089.8,ENST00000496466.1,ENST00000442942.6,ENST00000374222.5,ENST00000472155.5,ENST00000423664.5,ENST00000452980.5,ENST00000494942.5,ENST00000374223.5,ENST00000314675.11,ENST00000450041.5,ENST00000374217.6,ENST00000475591.5,ENST00000374221.7,ENST00000374215.5	retained_intron,protein_coding	7.78379e-07	4.58739e-06	0.736451	4.27885	0.000442014	0.00233705
ENSG00000176092	AIM1L	ENST00000522923.5,ENST00000522993.1,ENST00000640960.1,ENST00000308182.9,ENST00000374207.4,ENST00000527815.5,ENST00000374211.5,ENST00000429942.2,ENST00000475866.2,ENST00000374208.1,ENST00000520372.5	nonsense_mediated_decay,processed_transcript,retained_intron,protein_coding	0.0107867	0.0292418	-1.24734	-0.151686	0.0286679	0.0873164
ENSG00000131914	LIN28A	ENST00000326279.10,ENST00000254231.4	protein_coding	0.216041	0.339897	-2.32986	-2.95859	1	1
ENSG00000117682	DHDDS	ENST00000236342.11,ENST00000374186.7,ENST00000416052.1,ENST00000431933.5,ENST00000526278.5,ENST00000427245.6,ENST00000530781.5,ENST00000525682.6,ENST00000360009.6,ENST00000525410.1,ENST00000531955.5,ENST00000374185.7,ENST00000487944.5,ENST00000528557.5,ENST00000434391.6,ENST00000533087.5,ENST00000531312.5,ENST00000529688.5,ENST00000526219.5,ENST00000525165.5,ENST00000436153.6,ENST00000527611.1,EN…	nonsense_mediated_decay,processed_transcript,retained_intron,protein_coding	0.546516	0.619989	0.0612692	5.42335	0.751268	1
ENSG00000223583	RP3-476K8.4	ENST00000446498.1	processed_pseudogene	0.873511	0.902182	0.538326	-2.42522	1	1
ENSG00000198830	HMGN2	ENST00000493418.1,ENST00000467700.5,ENST00000619352.4,ENST00000468388.5,ENST00000460563.5,ENST00000464888.5,ENST00000479815.5,ENST00000463817.5,ENST00000361427.5,ENST00000466194.1	processed_transcript,protein_coding	0.00888932	0.0246546	-0.421171	5.5626	0.0258107	0.0797266
ENSG00000117676	RPS6KA1	ENST00000525525.5,ENST00000530607.1,ENST00000526040.6,ENST00000531382.5,ENST00000374166.8,ENST00000527264.5,ENST00000525582.1,ENST00000474934.1,ENST00000531113.5,ENST00000529454.5,ENST00000524436.5,ENST00000488985.1,ENST00000366866.8,ENST00000403732.2,ENST00000526792.5,ENST00000530305.1,ENST00000374168.6,ENST00000438977.1,ENST00000530003.5,ENST00000374163.5	nonsense_mediated_decay,processed_transcript,retained_intron,protein_coding	5.15197e-08	3.61022e-07	-1.06332	4.75771	1.24717e-07	1.43751e-06
ENSG00000117713	ARID1A	ENST00000466382.2,ENST00000636110.1,ENST00000636958.1,ENST00000615191.4,ENST00000636422.1,ENST00000324856.11,ENST00000636794.1,ENST00000532781.1,ENST00000524572.1,ENST00000637788.1,ENST00000374152.7,ENST00000636219.1,ENST00000430799.7,ENST00000636072.1,ENST00000637465.1,ENST00000457599.6,ENST00000430291.2	nonsense_mediated_decay,processed_transcript,retained_intron,protein_coding	0.0714834	0.145514	0.295776	5.78093	0.118911	0.278069
ENSG00000060642	PIGV	ENST00000455364.1,ENST00000078527.8,ENST00000430292.5,ENST00000374145.5,ENST00000431541.5,ENST00000472757.5	nonsense_mediated_decay,protein_coding	0.00050187	0.00184475	0.732253	3.86455	0.00102554	0.00491049
ENSG00000204160	ZDHHC18	ENST00000534643.5,ENST00000374141.6,ENST00000488397.3,ENST00000478902.1,ENST00000374142.8	processed_transcript,protein_coding	0.0226426	0.0559101	-0.34759	4.71449	0.0810123	0.205575
ENSG00000175793	SFN	ENST00000339276.5	protein_coding	1.15049e-46	1.68996e-44	-2.47919	5.91568	8.60752e-35	2.3609e-32
ENSG00000142751	GPN2	ENST00000431781.2,ENST00000461282.1,ENST00000477418.2,ENST00000374135.8,ENST00000374133.3	processed_transcript,retained_intron,protein_coding	0.262581	0.398864	-0.310898	4.64841	0.121054	0.282166
ENSG00000198746	GPATCH3	ENST00000445019.5,ENST00000450844.1,ENST00000361720.9	protein_coding	0.162222	0.272739	0.246166	3.64619	0.279064	0.535725
ENSG00000090273	NUDC	ENST00000484772.1,ENST00000452707.1,ENST00000321265.9,ENST00000435827.6	processed_transcript,protein_coding	7.35517e-10	6.41435e-09	-0.984951	6.12832	2.55891e-07	2.75194e-06
ENSG00000175707	KDF1	ENST00000320567.5,ENST00000616918.1	protein_coding	0.503091	0.580889	2.32124	-2.95648	1	1
ENSG00000172746	RPL12P13	ENST00000310055.5	unprocessed_pseudogene	0.178889	0.2922	-1.15538	-1.20554	0.186026	0.39832
ENSG00000225294	OSTCP2	ENST00000437956.1	processed_pseudogene	0.852381	0.88585	0.603168	-2.13857	0.776245	1
ENSG00000253368	TRNP1	ENST00000531285.1,ENST00000522111.2	protein_coding	2.17021e-06	1.20307e-05	-0.756953	2.34689	0.00891815	0.0322719
ENSG00000158246	FAM46B	ENST00000289166.5	protein_coding	5.09665e-32	3.31861e-30	-3.22282	2.55528	1.47035e-23	1.38939e-21
ENSG00000090020	SLC9A1	ENST00000447808.1,ENST00000263980.7,ENST00000374089.5,ENST00000490329.1,ENST00000374084.2,ENST00000374086.3	processed_transcript,retained_intron,protein_coding	7.79937e-12	8.65808e-11	1.25149	3.27063	3.42202e-07	3.58924e-06
ENSG00000229985	RP11-40H20.5	ENST00000457038.1	processed_pseudogene	0.394596	0.485609	0	-3.12767	1	1
ENSG00000214973	CHCHD3P3	ENST00000446783.1	processed_pseudogene	0.805597	0.848496	-0.567661	-1.46898	0.576079	0.846649
ENSG00000225159	NPM1P39	ENST00000449818.1	processed_pseudogene	0.144107	0.251632	-0.357818	1.78451	0.279497	0.536287
ENSG00000142784	WDTC1	ENST00000491239.2,ENST00000447062.2,ENST00000361771.7,ENST00000319394.7,ENST00000472249.2	nonsense_mediated_decay,retained_intron,protein_coding	3.60684e-19	8.4947e-18	1.52078	3.62804	8.40788e-11	1.71331e-09
ENSG00000243659	RP11-4K3__A.3	ENST00000428741.2	processed_pseudogene	0.0929865	0.18025	1.89537	-1.60132	0.0858709	0.215583
ENSG00000186501	TMEM222	ENST00000464813.5,ENST00000464720.5,ENST00000471456.1,ENST00000486082.5,ENST00000498220.1,ENST00000608611.5,ENST00000470223.1,ENST00000466759.5,ENST00000611517.4,ENST00000374076.8,ENST00000478104.5	nonsense_mediated_decay,retained_intron,protein_coding	0.19291	0.310168	0.312462	4.15123	0.14243	0.320914
ENSG00000241547	ACTG1P20	ENST00000486001.1	processed_pseudogene	0.00453242	0.0135819	1.00631	1.01778	0.0135943	0.0464494
ENSG00000142765	SYTL1	ENST00000616558.4,ENST00000318074.9,ENST00000496001.5,ENST00000473280.1,ENST00000543823.1,ENST00000483926.5,ENST00000475199.1,ENST00000485269.1,ENST00000490170.5,ENST00000615284.1,ENST00000618673.4	retained_intron,protein_coding	0.501207	0.580531	-0.240405	-0.741848	0.78983	1
ENSG00000142733	MAP3K6	ENST00000357582.2,ENST00000470890.1,ENST00000476509.1,ENST00000486046.5,ENST00000493901.5,ENST00000495230.1,ENST00000472410.5,ENST00000374040.7	retained_intron,protein_coding	7.19308e-14	9.94834e-13	1.15441	3.65535	5.19956e-07	5.27168e-06
ENSG00000181773	GPR3	ENST00000374024.3	protein_coding	0.0146984	0.0382216	0.176727	2.83124	0.507831	0.814264
ENSG00000158195	WASF2	ENST00000618852.4,ENST00000536657.1	protein_coding	0.0420255	0.0946673	0.280049	6.75624	0.143132	0.322049
ENSG00000126705	AHDC1	ENST00000490295.1,ENST00000480033.2,ENST00000487743.2,ENST00000247087.9,ENST00000374011.6	processed_transcript,protein_coding	0.028307	0.0675818	0.372966	2.51484	0.188818	0.40216
ENSG00000235912	RP1-159A19.3	ENST00000433132.1	processed_pseudogene	0.203872	0.324125	-0.96595	-0.532762	0.156308	0.346961
ENSG00000126709	IFI6	ENST00000362020.4,ENST00000339145.8,ENST00000361157.10	protein_coding	0.282974	0.42033	-0.0785341	2.72511	0.790792	1
ENSG00000009780	FAM76A	ENST00000446647.1,ENST00000419687.6,ENST00000010299.10,ENST00000373949.5,ENST00000373954.10,ENST00000530324.5,ENST00000234549.11	protein_coding	0.415818	0.507016	0.216605	3.75994	0.343641	0.6084
ENSG00000231344	RP3-426I6.2	ENST00000446554.1	processed_pseudogene	0.762658	0.813163	0.214754	-1.87436	1	1
ENSG00000230833	RPEP3	ENST00000425462.1	processed_pseudogene	0.619925	0.687917	0.925184	-1.80276	0.480015	0.778873
ENSG00000117758	STX12	ENST00000440806.2,ENST00000481874.1,ENST00000472285.1,ENST00000468761.1,ENST00000373943.8	processed_transcript,protein_coding	0.114601	0.214115	0.0212464	4.63721	0.913353	1
ENSG00000269971	RP3-426I6.5	ENST00000602607.1	sense_intronic	0.418148	0.509257	0.896759	-1.27334	0.297485	0.563274
ENSG00000270031	RP3-426I6.6	ENST00000602843.1	sense_intronic	0.427343	0.518439	0.620488	-2.13015	0.775866	1
ENSG00000117751	PPP1R8	ENST00000311772.9,ENST00000486634.2,ENST00000373931.8,ENST00000236412.11,ENST00000431586.1	processed_transcript,protein_coding	2.35798e-12	2.7704e-11	-1.02259	5.79456	8.66375e-08	1.0308e-06
ENSG00000117748	RPA2	ENST00000444045.1,ENST00000419958.5,ENST00000373909.7,ENST00000313433.11,ENST00000373912.7	protein_coding	3.02343e-10	2.76507e-09	-1.05282	5.37233	4.68959e-08	5.85613e-07
ENSG00000130768	SMPDL3B	ENST00000373888.8,ENST00000549094.1,ENST00000548116.5,ENST00000466793.1,ENST00000411604.5,ENST00000373894.7	nonsense_mediated_decay,processed_transcript,protein_coding	0.0319033	0.0746356	0.62976	2.4628	0.0265897	0.081896
ENSG00000158156	XKR8	ENST00000481387.1,ENST00000373884.5	processed_transcript,protein_coding	0.000184181	0.000737605	0.436487	-0.380396	0.505838	0.811529
ENSG00000158161	EYA3	ENST00000373864.5,ENST00000436342.6,ENST00000495923.5,ENST00000468665.1,ENST00000471498.5,ENST00000373871.7,ENST00000540618.5,ENST00000373863.3	processed_transcript,protein_coding	8.31678e-07	4.88849e-06	-0.742448	6.44367	0.000102022	0.000632919
ENSG00000238231	RP11-460I13.6	ENST00000426041.2	processed_pseudogene	0.150659	0.258629	1.14915	-1.47531	0.239839	0.47648
ENSG00000228589	SPCS2P4	ENST00000436160.1	processed_pseudogene	0.37846	0.478201	0.617036	-0.644426	0.372941	0.648497
ENSG00000214812	RP5-1053E7.3	ENST00000399029.3	processed_pseudogene	0.221298	0.346639	-0.107763	-2.53933	1	1
ENSG00000169403	PTAFR	ENST00000305392.3,ENST00000373857.7,ENST00000539896.1	protein_coding	0.422904	0.514181	0.54861	-0.251885	0.349609	0.616615
ENSG00000126698	DNAJC8	ENST00000603289.5,ENST00000482674.5,ENST00000263697.5,ENST00000488868.1,ENST00000470967.1,ENST00000489277.5	processed_transcript,protein_coding	3.47055e-08	2.49284e-07	-0.914711	7.07132	2.3196e-06	2.07966e-05
ENSG00000130770	ATPIF1	ENST00000468425.2,ENST00000465645.1,ENST00000335514.9,ENST00000497986.5	protein_coding	1.18877e-08	9.04168e-08	-1.08077	5.26354	2.75585e-08	3.59187e-07
ENSG00000271398	RP5-1092A3.5	ENST00000605846.1	lincRNA	0.432688	0.523878	0.500165	-1.9598	0.798135	1
ENSG00000130766	SESN2	ENST00000253063.3	protein_coding	2.8525e-13	3.66544e-12	0.798782	4.41845	0.000108777	0.000669469
ENSG00000130772	MED18	ENST00000475655.1,ENST00000373842.8,ENST00000474683.1,ENST00000398997.2,ENST00000479574.5	processed_transcript,protein_coding	0.000148347	0.000605939	-0.853975	3.37147	0.000329949	0.00180553
ENSG00000204138	PHACTR4	ENST00000373839.7,ENST00000463428.5,ENST00000633167.1,ENST00000632964.1,ENST00000493669.2,ENST00000633371.1,ENST00000632202.1,ENST00000373836.4,ENST00000632421.1	nonsense_mediated_decay,processed_transcript,retained_intron,protein_coding	0.00996424	0.0272675	-0.339756	6.2245	0.0735011	0.189431
ENSG00000229820	RP1-308E4.1	ENST00000438601.2	processed_pseudogene	0.0353724	0.0816148	1.21587	-0.156086	0.0345806	0.102339
ENSG00000180198	RCC1	ENST00000486790.2,ENST00000419074.5,ENST00000411533.5,ENST00000373832.5,ENST00000429051.1,ENST00000373831.7,ENST00000478232.1,ENST00000398958.6,ENST00000373833.10,ENST00000430407.1,ENST00000427469.5,ENST00000434290.5	processed_transcript,retained_intron,protein_coding	6.84212e-11	6.81222e-10	-0.943754	5.5381	7.32558e-07	7.19877e-06
ENSG00000242125	SNHG3	ENST00000447507.1,ENST00000437681.1,ENST00000413987.1	retained_intron	0.617057	0.685241	0.022503	8.03436	0.908174	1
ENSG00000180098	TRNAU1AP	ENST00000480930.5,ENST00000464880.5,ENST00000495995.5,ENST00000491577.5,ENST00000497790.5,ENST00000495215.5,ENST00000464093.1,ENST00000411406.3,ENST00000373830.4,ENST00000484775.1	processed_transcript,protein_coding	0.461808	0.547918	-0.17481	4.36949	0.401986	0.686304
ENSG00000197989	SNHG12	ENST00000470977.5,ENST00000464612.5,ENST00000461832.1,ENST00000481220.5,ENST00000481368.5,ENST00000464115.1,ENST00000461448.5,ENST00000474814.1	retained_intron	0.0400764	0.0909784	-0.25797	5.18136	0.18621	0.398576
ENSG00000120656	TAF12	ENST00000495422.1,ENST00000263974.4,ENST00000471683.5,ENST00000373824.8	processed_transcript,protein_coding	0.000615461	0.00221732	0.700033	3.71728	0.0019524	0.00861389
ENSG00000188060	RAB42	ENST00000465518.2,ENST00000373826.3	protein_coding	0.350219	0.461111	2.32124	-2.95648	1	1
ENSG00000229388	LINC01715	ENST00000427804.1,ENST00000420776.1	lincRNA	0.344591	0.461111	-0.108784	-0.284551	0.917783	1
ENSG00000270103	RNU11	ENST00000602813.1	lincRNA	0.00125565	0.00425238	-0.852904	2.9742	0.000889372	0.00433536
ENSG00000162419	GMEB1	ENST00000480454.1,ENST00000294409.2,ENST00000373816.5,ENST00000361872.8	processed_transcript,protein_coding	0.56159	0.633931	0.00552436	4.95016	0.987735	1
ENSG00000198492	YTHDF2	ENST00000476976.1,ENST00000373812.7,ENST00000468863.1,ENST00000541996.5,ENST00000542507.5,ENST00000475796.5,ENST00000478283.5,ENST00000496288.5,ENST00000474884.5	processed_transcript,protein_coding	9.19556e-09	7.07565e-08	-0.842784	6.27554	1.02046e-05	7.97083e-05
ENSG00000116329	OPRD1	ENST00000234961.6,ENST00000621425.1	protein_coding	0.568229	0.63982	-0.476867	0.299644	0.391181	0.670961
ENSG00000159023	EPB41	ENST00000373798.5,ENST00000356093.6,ENST00000488277.1,ENST00000462032.1,ENST00000482464.5,ENST00000343067.8,ENST00000347529.7,ENST00000460378.1,ENST00000490308.1,ENST00000636666.1,ENST00000373797.1,ENST00000373800.7,ENST00000349460.8	processed_transcript,protein_coding	0.655717	0.719663	-0.0758936	6.42533	0.691584	0.956661
ENSG00000225616	RP4-604A21.1	ENST00000425821.2	processed_pseudogene	0.163436	0.274212	-0.56837	2.13584	0.0640792	0.170009
ENSG00000253304	TMEM200B	ENST00000521452.1,ENST00000420504.2	protein_coding	0.395301	0.486286	0.00592462	-0.503674	1	1
ENSG00000225750	RP11-242O24.3	ENST00000413004.1	lincRNA	0.72047	0.776623	0.441316	-1.48645	0.699771	0.964395
ENSG00000116350	SRSF4	ENST00000497015.5,ENST00000373795.6,ENST00000477193.1,ENST00000466448.4,ENST00000634348.1,ENST00000622143.1,ENST00000605204.1,ENST00000489898.1	nonsense_mediated_decay,retained_intron,protein_coding	0.846685	0.881348	-0.116968	6.29414	0.538766	0.824582
ENSG00000116353	MECR	ENST00000475861.6,ENST00000493928.1,ENST00000464915.1,ENST00000483435.5,ENST00000464511.1,ENST00000484012.5,ENST00000263702.10,ENST00000373791.7,ENST00000463052.5,ENST00000489248.5,ENST00000463412.1,ENST00000475773.5,ENST00000482610.1,ENST00000453185.5,ENST00000478505.6,ENST00000474946.5,ENST00000473030.5,ENST00000490529.5	nonsense_mediated_decay,processed_transcript,protein_coding	0.0180752	0.0459697	-0.0133278	3.47314	0.974017	1
ENSG00000060656	PTPRU	ENST00000465525.6,ENST00000492954.1,ENST00000527027.1,ENST00000493601.5,ENST00000428026.6,ENST00000531385.1,ENST00000345512.7,ENST00000373779.7,ENST00000415600.6,ENST00000526080.1,ENST00000460170.2	processed_transcript,retained_intron,protein_coding	1.40276e-07	9.25437e-07	0.7337	4.77484	0.000244069	0.00138725
ENSG00000228176	RP4-656G21.1	ENST00000422638.1	lincRNA	0.737259	0.791576	0.508012	-2.4282	1	1
ENSG00000162510	MATN1	ENST00000494561.1,ENST00000373765.4,ENST00000477320.1	processed_transcript,protein_coding	0.211736	0.334415	0.875628	-1.61067	0.404442	0.68913
ENSG00000162511	LAPTM5	ENST00000294507.3,ENST00000464569.1,ENST00000476492.1	processed_transcript,protein_coding	0.151525	0.259769	-3.6892	-2.67072	0.330658	0.589445
ENSG00000223382	LINC01778	ENST00000635357.1,ENST00000634980.1,ENST00000430320.3,ENST00000438790.1,ENST00000635288.1,ENST00000634587.1,ENST00000635044.1,ENST00000634319.1,ENST00000635009.1	lincRNA	2.66712e-07	1.68428e-06	-6.92979	-0.899514	8.42466e-07	8.18796e-06
ENSG00000162512	SDC3	ENST00000471567.1,ENST00000336798.11,ENST00000339394.6,ENST00000487984.1	processed_transcript,protein_coding	0.0205103	0.0513404	0.217787	5.09292	0.266308	0.518987
ENSG00000134644	PUM1	ENST00000525948.5,ENST00000373741.8,ENST00000257075.9,ENST00000525843.5,ENST00000498627.1,ENST00000530669.1,ENST00000524516.1,ENST00000527498.1,ENST00000529846.5,ENST00000498419.5,ENST00000424085.6,ENST00000440538.6,ENST00000526215.5,ENST00000373742.6,ENST00000532678.1,ENST00000426105.6,ENST00000373747.7,ENST00000480602.1,ENST00000531867.1,ENST00000526128.1,ENST00000471894.1,ENST00000490546.1,ENS…	nonsense_mediated_decay,processed_transcript,retained_intron,protein_coding	0.000470603	0.00174077	0.628086	6.07442	0.000968231	0.0046729
ENSG00000237329	RP11-201O14.1	ENST00000417263.2	processed_pseudogene	0.357341	0.461111	2.26575	-2.95959	1	1
ENSG00000215900	SELENOWP1	ENST00000322792.5	processed_pseudogene	0.139389	0.246208	-3.16658	-2.80741	0.557603	0.824582
ENSG00000225142	RP11-490K7.1	ENST00000441274.2	processed_pseudogene	0.26866	0.40572	-0.932232	-2.66301	1	1
ENSG00000084628	NKAIN1	ENST00000530145.1,ENST00000528449.1,ENST00000533581.1,ENST00000526106.5,ENST00000373736.6	processed_transcript,retained_intron,protein_coding	0.0135914	0.0356418	-1.31698	-1.47785	0.240024	0.476634
ENSG00000060688	SNRNP40	ENST00000489853.1,ENST00000463988.1,ENST00000491106.1,ENST00000486941.1,ENST00000474025.1,ENST00000373720.3,ENST00000263694.8	processed_transcript,protein_coding	4.54008e-13	5.73178e-12	-1.21798	5.88946	2.15386e-10	4.09551e-09
ENSG00000229447	RP11-490K7.4	ENST00000452686.2	processed_pseudogene	0.744409	0.797744	-0.219746	0.42366	0.65726	0.932787
ENSG00000121766	ZCCHC17	ENST00000546109.5,ENST00000616393.4,ENST00000479629.5,ENST00000616859.4,ENST00000627541.1,ENST00000344147.9,ENST00000618216.4,ENST00000615916.4,ENST00000373714.5	processed_transcript,protein_coding	8.55093e-11	8.40556e-10	-1.05426	4.94612	1.06933e-07	1.25161e-06
ENSG00000121769	FABP3	ENST00000497275.5,ENST00000482018.1,ENST00000373713.6,ENST00000498148.5	nonsense_mediated_decay,processed_transcript,protein_coding	0.831826	0.86918	0.758485	-2.66682	1	1
ENSG00000168528	SERINC2	ENST00000487207.5,ENST00000536859.5,ENST00000536384.2,ENST00000491976.1,ENST00000373709.7,ENST00000373710.5	processed_transcript,protein_coding	8.0103e-07	4.71193e-06	0.565346	3.4902	0.0153937	0.0513964
ENSG00000215899	RP11-439L8.2	ENST00000401075.3	processed_pseudogene	0.568429	0.640013	0.167934	-1.13019	0.873486	1
ENSG00000260386	LINC01225	ENST00000562271.1,ENST00000562339.5,ENST00000566792.6,ENST00000563550.5,ENST00000570127.1	processed_transcript,retained_intron,transcribed_unitary_pseudogene	0.0455543	0.101103	2.03394	-2.32103	0.314444	0.585033
ENSG00000284543	LINC01226	ENST00000640623.1,ENST00000638644.1,ENST00000640157.1,ENST00000639946.1,ENST00000640630.1,ENST00000640226.1,ENST00000639741.1,ENST00000639839.1,ENST00000639047.1	processed_transcript	0.113402	0.212118	1.45433	-1.54367	0.152954	0.340687
ENSG00000142910	TINAGL1	ENST00000463112.1,ENST00000481165.5,ENST00000271064.11,ENST00000468635.5,ENST00000478398.5,ENST00000480586.1,ENST00000466998.1,ENST00000457433.6,ENST00000537531.2,ENST00000498429.5,ENST00000461030.5	processed_transcript,protein_coding	0.0100948	0.0275738	-0.575074	3.51317	0.0134162	0.0459422
ENSG00000121764	HCRTR1	ENST00000485464.5,ENST00000373705.1,ENST00000373706.9,ENST00000403528.6,ENST00000468521.1	processed_transcript,protein_coding	0.338653	0.461111	-2.38353	-2.95571	1	1
ENSG00000162517	PEF1	ENST00000478502.5,ENST00000472443.1,ENST00000492061.5,ENST00000489164.5,ENST00000373703.4,ENST00000496805.5,ENST00000461006.5,ENST00000471219.1	processed_transcript,protein_coding	0.00382863	0.0116612	-0.46178	4.03479	0.0309166	0.0929111
ENSG00000084636	COL16A1	ENST00000468459.5,ENST00000474000.5,ENST00000440437.1,ENST00000488897.5,ENST00000482478.5,ENST00000532877.1,ENST00000479100.1,ENST00000373672.7,ENST00000373667.4,ENST00000466829.5,ENST00000458715.5,ENST00000461217.1,ENST00000373668.7,ENST00000488128.6,ENST00000482910.1,ENST00000470799.5,ENST00000529928.1	processed_transcript,retained_intron,protein_coding	1.08458e-14	1.65024e-13	-1.90838	2.88978	1.90285e-12	5.07547e-11
ENSG00000121753	ADGRB2	ENST00000398538.5,ENST00000533175.1,ENST00000420125.5,ENST00000398556.7,ENST00000373655.6,ENST00000530134.5,ENST00000527361.5,ENST00000436464.1,ENST00000398542.5,ENST00000465256.5,ENST00000530999.1,ENST00000398547.5,ENST00000468430.1,ENST00000466109.1,ENST00000373658.7	processed_transcript,retained_intron,protein_coding	0.00183299	0.00599975	-0.669719	4.84264	0.00071694	0.00358299
ENSG00000134668	SPOCD1	ENST00000257100.7,ENST00000485944.5,ENST00000528791.5,ENST00000460061.5,ENST00000452755.6,ENST00000532604.5,ENST00000528579.1,ENST00000473361.5,ENST00000529396.1,ENST00000360482.6,ENST00000468720.5,ENST00000533231.5,ENST00000531039.5,ENST00000525930.1	retained_intron,protein_coding	1.05044e-19	2.58803e-18	-0.335944	1.15899	0.384405	0.663978
ENSG00000203620	RP11-84A19.2	ENST00000453837.1	lincRNA	0.350219	0.461111	2.32124	-2.95648	1	1
ENSG00000269967	RP11-84A19.4	ENST00000602889.1	lincRNA	0.187828	0.30371	0.401549	-0.832394	0.581163	0.852766
ENSG00000184007	PTP4A2	ENST00000475464.1,ENST00000526960.1,ENST00000534796.5,ENST00000602683.5,ENST00000528840.1,ENST00000468531.1,ENST00000470404.5,ENST00000528253.3,ENST00000489313.1,ENST00000626355.1,ENST00000484483.1,ENST00000494444.2,ENST00000457805.6,ENST00000524384.5,ENST00000533408.1,ENST00000529477.5,ENST00000627328.2,ENST00000602725.5,ENST00000532001.6,ENST00000532289.1	nonsense_mediated_decay,processed_transcript,retained_intron,protein_coding	1.5053e-09	1.26643e-08	-0.911242	7.67122	3.44173e-06	2.97579e-05
ENSG00000121774	KHDRBS1	ENST00000484270.2,ENST00000492989.1,ENST00000327300.11,ENST00000307714.12	processed_transcript,protein_coding	0.00174691	0.00574105	-0.62726	6.79311	0.00106761	0.00508833
ENSG00000121775	TMEM39B	ENST00000498613.1,ENST00000336294.9,ENST00000487305.5,ENST00000441402.5,ENST00000468135.5,ENST00000438825.5,ENST00000466321.5,ENST00000472503.5,ENST00000476968.5	nonsense_mediated_decay,processed_transcript,protein_coding	0.0222331	0.0549911	0.287624	4.18598	0.173895	0.377328
ENSG00000025800	KPNA6	ENST00000471599.5,ENST00000469790.1,ENST00000446515.1,ENST00000373625.7	nonsense_mediated_decay,processed_transcript,protein_coding	2.31232e-08	1.6987e-07	-0.973571	7.01823	4.97536e-07	5.06758e-06
ENSG00000084652	TXLNA	ENST00000373609.1,ENST00000373610.7	protein_coding	0.0364885	0.0838282	-0.342114	7.31982	0.0768909	0.196565
ENSG00000160050	CCDC28B	ENST00000373602.9,ENST00000483009.1,ENST00000421922.6,ENST00000461819.5,ENST00000469003.5	nonsense_mediated_decay,processed_transcript,protein_coding	0.795117	0.84108	0.137828	0.882616	0.767483	1
ENSG00000160051	IQCC	ENST00000617816.1,ENST00000291358.10,ENST00000537469.2	retained_intron,protein_coding	0.0335087	0.0777604	-0.592534	2.89104	0.0228774	0.072162
ENSG00000222046	DCDC2B	ENST00000487056.1,ENST00000409358.1	retained_intron,protein_coding	0.0496075	0.108537	1.95229	-2.32418	0.314641	0.585033
ENSG00000160055	TMEM234	ENST00000487174.1,ENST00000309777.10,ENST00000466796.1,ENST00000344461.7,ENST00000483001.5,ENST00000461402.5,ENST00000485689.1,ENST00000484490.1,ENST00000373593.5,ENST00000491434.5,ENST00000495091.5,ENST00000489170.5	nonsense_mediated_decay,processed_transcript,retained_intron,protein_coding	1.23966e-07	8.24509e-07	1.02971	3.34952	2.03137e-05	0.000148631
ENSG00000084623	EIF3I	ENST00000373586.1,ENST00000471486.5,ENST00000474371.1,ENST00000483517.5,ENST00000355082.9,ENST00000489353.5	processed_transcript,protein_coding	7.24891e-09	5.63231e-08	-0.916607	6.77989	1.89457e-06	1.72707e-05
ENSG00000220785	MTMR9LP	ENST00000441044.5,ENST00000423995.5,ENST00000426597.2,ENST00000403496.6	transcribed_unprocessed_pseudogene,processed_transcript	9.27727e-15	1.42487e-13	2.87594	1.16144	1.94951e-10	3.72522e-09
ENSG00000183615	FAM167B	ENST00000373582.3	protein_coding	7.99918e-05	0.000343532	2.80965	-0.705114	0.000357101	0.001937
ENSG00000182866	LCK	ENST00000469956.1,ENST00000477031.6,ENST00000336890.9,ENST00000355928.7,ENST00000373557.6,ENST00000373564.7,ENST00000469765.5,ENST00000495610.6,ENST00000482949.5,ENST00000461712.6,ENST00000373562.7,ENST00000476457.5,ENST00000333070.4,ENST00000619559.4	retained_intron,protein_coding	4.02073e-05	0.000181739	0	-3.12767	1	1
ENSG00000116478	HDAC1	ENST00000484305.1,ENST00000482310.5,ENST00000476391.5,ENST00000472928.5,ENST00000481281.5,ENST00000373548.7,ENST00000471488.1,ENST00000463172.5,ENST00000490081.5,ENST00000428704.1	processed_transcript,retained_intron,protein_coding	4.80813e-06	2.52882e-05	-0.870668	6.46246	5.40596e-06	4.47642e-05
ENSG00000175130	MARCKSL1	ENST00000329421.7	protein_coding	5.79216e-35	4.48805e-33	-2.2318	4.58557	1.2558e-25	1.44692e-23
ENSG00000233775	RP4-811H24.9	ENST00000448134.1	lincRNA	0.00676554	0.019321	5.01266	-2.12984	0.025094	0.0778074
ENSG00000162526	TSSK3	ENST00000574792.1,ENST00000421153.2,ENST00000574315.1,ENST00000373534.3	processed_transcript,protein_coding	4.2608e-05	0.000191891	1.31377	0.925548	0.00209854	0.00917896
ENSG00000225828	FAM229A	ENST00000432622.1,ENST00000415596.1,ENST00000428500.1,ENST00000416512.1	processed_transcript,retained_intron,protein_coding	5.86185e-16	1.01897e-14	1.50928	3.03228	6.12885e-09	8.97721e-08
ENSG00000160058	BSDC1	ENST00000474414.5,ENST00000527163.5,ENST00000373520.8,ENST00000533084.1,ENST00000341071.11,ENST00000455895.6,ENST00000530876.5,ENST00000530485.1,ENST00000527513.5,ENST00000531222.1,ENST00000446293.6,ENST00000463967.1,ENST00000419121.6,ENST00000530753.1,ENST00000444377.5,ENST00000526031.5	nonsense_mediated_decay,processed_transcript,retained_intron,protein_coding	4.49835e-07	2.73881e-06	0.735949	5.72341	0.000109205	0.000671965
ENSG00000224333	GAPDHP20	ENST00000444107.1	processed_pseudogene	0.270115	0.407528	-1.28708	-2.21989	0.540086	0.824582
ENSG00000270850	RP11-395N6.4	ENST00000604085.1	processed_pseudogene	0.13826	0.245995	3.18419	-2.80324	0.557435	0.824582
ENSG00000273274	ZBTB8B	ENST00000609129.1	protein_coding	0.00229087	0.00734871	-0.832154	1.15396	0.037664	0.10991
ENSG00000160062	ZBTB8A	ENST00000373510.8,ENST00000316459.4	protein_coding	0.0445839	0.0993768	-0.156348	2.59431	0.588587	0.861291
ENSG00000176261	ZBTB8OS	ENST00000373506.7,ENST00000492007.5,ENST00000473294.6,ENST00000473383.1,ENST00000498691.5,ENST00000468695.5,ENST00000466361.1,ENST00000341885.5,ENST00000479075.5,ENST00000467652.5,ENST00000436661.5,ENST00000476493.5,ENST00000483138.5,ENST00000373501.6,ENST00000465588.2	nonsense_mediated_decay,processed_transcript,retained_intron,protein_coding	2.68812e-07	1.69685e-06	-0.885111	4.88951	8.51622e-06	6.75414e-05
ENSG00000162521	RBBP4	ENST00000401893.7,ENST00000373493.9,ENST00000373485.5,ENST00000458695.6,ENST00000414241.7,ENST00000492348.6,ENST00000524393.5,ENST00000525506.1,ENST00000465780.1,ENST00000526193.5,ENST00000475321.5,ENST00000527118.5,ENST00000477563.6,ENST00000445722.2,ENST00000531983.1,ENST00000460669.5,ENST00000463378.5,ENST00000482190.1,ENST00000490500.5	nonsense_mediated_decay,processed_transcript,retained_intron,protein_coding	2.68876e-07	1.69692e-06	-0.747816	7.59241	0.00012996	0.0007832
ENSG00000162520	SYNC	ENST00000409190.7,ENST00000417633.1,ENST00000373484.4,ENST00000426909.1	protein_coding	1.08194e-22	3.46245e-21	-2.49995	3.26142	2.93608e-21	2.21954e-19
ENSG00000162522	KIAA1522	ENST00000294521.7,ENST00000373481.7,ENST00000468130.1,ENST00000401073.6,ENST00000373480.1	retained_intron,protein_coding	0.000290569	0.00112028	-0.698327	4.63616	0.000518854	0.00269505
ENSG00000134684	YARS	ENST00000487404.5,ENST00000469100.5,ENST00000481895.5,ENST00000466052.1,ENST00000373477.8,ENST00000478828.1,ENST00000472692.1,ENST00000490826.1,ENST00000616261.1,ENST00000470377.1	processed_transcript,protein_coding	5.32994e-08	3.72483e-07	0.953331	6.08951	6.2456e-07	6.23032e-06
ENSG00000116497	S100PBP	ENST00000475486.1,ENST00000530710.5,ENST00000529027.5,ENST00000474103.1,ENST00000373476.5,ENST00000525203.5,ENST00000531123.5,ENST00000524535.5,ENST00000526230.1,ENST00000482212.1,ENST00000527692.1,ENST00000356689.7,ENST00000477248.1,ENST00000373475.9,ENST00000530552.1,ENST00000531256.1	processed_transcript,retained_intron,protein_coding	0.0296132	0.0701814	-0.448493	5.60871	0.0181064	0.0591472
ENSG00000160097	FNDC5	ENST00000481487.1,ENST00000465346.1,ENST00000483143.1,ENST00000496770.1,ENST00000640867.1,ENST00000497068.1,ENST00000373471.7	processed_transcript,protein_coding	5.96927e-05	0.00026176	-2.56745	-0.140714	4.89838e-05	0.000327835
ENSG00000121905	HPCA	ENST00000470166.5,ENST00000480118.5,ENST00000373467.3,ENST00000470896.1,ENST00000459874.5	processed_transcript,protein_coding	0.209215	0.331074	0.149198	-1.47264	1	1
ENSG00000121900	TMEM54	ENST00000329151.5,ENST00000482771.1,ENST00000373463.7,ENST00000463914.1,ENST00000474144.5,ENST00000475208.5	processed_transcript,protein_coding	0.538061	0.61255	-0.187689	4.08534	0.377785	0.654614
ENSG00000116514	RNF19B	ENST00000235150.4,ENST00000373456.11,ENST00000356990.9	protein_coding	6.82742e-06	3.50637e-05	0.741674	4.4233	0.000316241	0.00173941
ENSG00000239670	RP4-803A2.2	ENST00000447420.1	unprocessed_pseudogene	0.380058	0.478201	0	-3.12767	1	1
ENSG00000004455	AK2	ENST00000550338.5,ENST00000354858.10,ENST00000626911.1,ENST00000373449.6,ENST00000548559.1,ENST00000466029.1,ENST00000629371.2,ENST00000467905.5,ENST00000491241.1,ENST00000469238.1,ENST00000551979.1,ENST00000548033.5,ENST00000480134.5,ENST00000487289.1,ENST00000482191.1	nonsense_mediated_decay,processed_transcript,retained_intron,protein_coding	5.41121e-07	3.25534e-06	-0.609134	6.53659	0.00141937	0.00653614
ENSG00000142920	AZIN2	ENST00000477570.5,ENST00000462920.5,ENST00000373443.7,ENST00000478635.5,ENST00000497710.5,ENST00000481886.5,ENST00000497280.1,ENST00000495135.5,ENST00000478204.5,ENST00000471119.5,ENST00000473089.5,ENST00000484656.5,ENST00000483027.5,ENST00000492521.1,ENST00000373441.1,ENST00000475935.5,ENST00000294517.10,ENST00000373440.5,ENST00000492420.5	processed_transcript,protein_coding	2.31889e-14	3.40624e-13	1.43408	2.61044	4.23841e-07	4.36865e-06
ENSG00000116525	TRIM62	ENST00000486583.1,ENST00000291416.9,ENST00000485148.1,ENST00000543586.1	processed_transcript,protein_coding	1.42685e-07	9.39535e-07	0.40188	2.82031	0.127663	0.295577
ENSG00000160094	ZNF362	ENST00000490959.2,ENST00000539719.5,ENST00000373428.5,ENST00000477934.1,ENST00000483388.5	processed_transcript,retained_intron,protein_coding	3.9434e-07	2.41784e-06	1.01388	3.31674	3.29845e-05	0.000230149
ENSG00000270115	RP11-415J8.7	ENST00000602618.1	lincRNA	0.624192	0.691631	-0.336924	-0.686957	0.705025	0.969858
ENSG00000134686	PHC2	ENST00000468406.5,ENST00000459964.1,ENST00000473158.1,ENST00000467894.5,ENST00000493483.5,ENST00000257118.5,ENST00000431992.5,ENST00000373418.7,ENST00000486897.5,ENST00000484692.1,ENST00000485928.5,ENST00000373422.7	processed_transcript,protein_coding	5.70156e-11	5.71151e-10	1.20557	4.48034	5.14794e-09	7.64519e-08
ENSG00000121903	ZSCAN20	ENST00000373413.2,ENST00000480917.1,ENST00000361328.7	processed_transcript,protein_coding	3.56894e-06	1.91808e-05	0.769453	3.90825	0.00044987	0.00237373
ENSG00000235907	RP4-580O19.2	ENST00000424879.2	processed_pseudogene	0.343536	0.461111	-2.32986	-2.95859	1	1
ENSG00000121904	CSMD2	ENST00000373377.1,ENST00000465819.1,ENST00000338325.1,ENST00000619121.4,ENST00000489419.1,ENST00000373381.8,ENST00000241312.8,ENST00000373380.5,ENST00000471438.2,ENST00000373388.6	nonsense_mediated_decay,processed_transcript,protein_coding	4.44121e-10	3.97261e-09	1.09754	3.55271	2.85413e-06	2.51309e-05
ENSG00000142698	C1orf94	ENST00000488417.1,ENST00000373374.7	protein_coding	1.2194e-16	2.2443e-15	-2.08014	2.00604	3.4783e-10	6.36777e-09
ENSG00000163866	SMIM12	ENST00000521580.2,ENST00000456842.1,ENST00000446026.1,ENST00000426886.1,ENST00000417239.1,ENST00000423898.1	nonsense_mediated_decay,protein_coding	0.00389535	0.0118481	-0.374121	4.65801	0.0621752	0.16547
ENSG00000189280	GJB5	ENST00000338513.1	protein_coding	0.146882	0.253435	3.09492	-2.8094	0.557685	0.824582
ENSG00000189433	GJB4	ENST00000339480.1	protein_coding	0.380058	0.478201	0	-3.12767	1	1
ENSG00000188910	GJB3	ENST00000373362.3,ENST00000373366.2	protein_coding	1.72726e-11	1.84221e-10	-1.8979	2.6927	1.27871e-11	2.98436e-10
ENSG00000116544	DLGAP3	ENST00000235180.4,ENST00000495979.1,ENST00000373347.5	processed_transcript,protein_coding	0.129343	0.235828	-0.0419347	1.63881	0.934457	1
ENSG00000241014	RP11-244H3.1	ENST00000311990.4	lincRNA	0.392755	0.485609	0.520593	0.60704	0.248609	0.490596
ENSG00000243749	TMEM35B	ENST00000373337.3	protein_coding	0.294684	0.432803	0.47833	-1.33425	0.71469	0.98005
ENSG00000163867	ZMYM6	ENST00000471566.1,ENST00000460607.1,ENST00000415531.5,ENST00000357182.8,ENST00000493328.5,ENST00000373333.1,ENST00000317538.9,ENST00000472971.1,ENST00000466345.1	processed_transcript,protein_coding	0.085853	0.16927	0.439337	3.75362	0.0495971	0.137756
ENSG00000197056	ZMYM1	ENST00000359858.8,ENST00000476269.1,ENST00000417119.5,ENST00000611874.4,ENST00000373329.5,ENST00000466390.5,ENST00000463393.1,ENST00000488455.5,ENST00000475654.5,ENST00000373330.1	processed_transcript,protein_coding	1.70227e-06	9.58925e-06	-0.72892	4.85988	0.000254296	0.00143931
ENSG00000228348	EFCAB14P1	ENST00000442409.1	processed_pseudogene	0.000568047	0.00206281	-3.35412	-1.15821	0.000843681	0.00414079
ENSG00000116560	SFPQ	ENST00000485454.1,ENST00000460428.5,ENST00000485365.1,ENST00000466745.5,ENST00000490668.5,ENST00000466213.5,ENST00000468598.5,ENST00000357214.5,ENST00000471991.5,ENST00000470472.5	nonsense_mediated_decay,processed_transcript,protein_coding	1.57891e-06	8.9203e-06	-0.832325	8.57136	2.62876e-05	0.000187862
ENSG00000146463	ZMYM4	ENST00000482131.1,ENST00000457946.1,ENST00000314607.10,ENST00000492456.1,ENST00000470175.1,ENST00000441447.1	processed_transcript,protein_coding	3.97134e-07	2.43401e-06	-0.736918	7.07723	0.000137584	0.000824333
ENSG00000229994	RPL5P4	ENST00000434805.1	processed_pseudogene	0.974536	0.983388	-0.0882763	2.47136	0.76372	1
ENSG00000142687	KIAA0319L	ENST00000373266.8,ENST00000469892.5,ENST00000494948.1,ENST00000470388.5,ENST00000473423.1,ENST00000474856.1,ENST00000482929.6,ENST00000473465.1,ENST00000473844.1,ENST00000431916.5,ENST00000461312.5,ENST00000492544.1,ENST00000492888.1,ENST00000467109.1,ENST00000478463.6,ENST00000485551.5,ENST00000426982.6,ENST00000325722.7,ENST00000440579.5,ENST00000476329.1	nonsense_mediated_decay,processed_transcript,retained_intron,protein_coding	0.203739	0.323947	0.239052	5.96305	0.208094	0.424347
ENSG00000020129	NCDN	ENST00000423723.1,ENST00000373243.6,ENST00000356090.8,ENST00000459931.1,ENST00000373253.7,ENST00000437806.1	processed_transcript,protein_coding	0.194686	0.312179	0.314297	4.07083	0.1432	0.322156
ENSG00000116819	TFAP2E	ENST00000373235.3	protein_coding	0.831251	0.86896	-0.486777	-1.26236	0.730467	0.995795
ENSG00000126067	PSMB2	ENST00000621781.4,ENST00000373237.3,ENST00000630477.1	processed_transcript,protein_coding	6.8638e-12	7.68002e-11	-1.13537	5.62831	2.73066e-09	4.23382e-08
ENSG00000142686	C1orf216	ENST00000270815.4,ENST00000453178.1,ENST00000503824.1	processed_transcript,protein_coding	0.0261659	0.0634178	-0.511488	4.94061	0.00909731	0.0328244
ENSG00000092853	CLSPN	ENST00000318121.7,ENST00000517467.1,ENST00000520551.1,ENST00000251195.9,ENST00000373220.7,ENST00000466308.1	processed_transcript,retained_intron,protein_coding	4.82602e-40	5.07043e-38	-2.16958	6.88494	1.67008e-27	2.31082e-25
ENSG00000134698	AGO4	ENST00000496257.1,ENST00000373210.3,ENST00000488778.1	processed_transcript,protein_coding	7.51399e-20	1.87965e-18	1.61784	4.04198	3.26093e-13	9.67169e-12
ENSG00000092847	AGO1	ENST00000373204.5,ENST00000373206.5,ENST00000635259.1	nonsense_mediated_decay,protein_coding	0.424136	0.515254	-0.00970443	7.15675	0.96094	1
ENSG00000271914	RP4-789D17.5	ENST00000606838.1	lincRNA	0.133417	0.241735	-1.83055	-2.42948	0.465135	0.761666
ENSG00000126070	AGO3	ENST00000471099.1,ENST00000634486.1,ENST00000373191.8,ENST00000491443.2,ENST00000324350.9,ENST00000246314.10,ENST00000397828.3	nonsense_mediated_decay,retained_intron,protein_coding	0.278858	0.416185	0.10761	5.93132	0.570643	0.840693
ENSG00000232862	RP4-665N4.4	ENST00000446354.2,ENST00000437804.2	transcribed_processed_pseudogene,processed_transcript	0.357341	0.461111	2.26575	-2.95959	1	1
ENSG00000092850	TEKT2	ENST00000473120.1,ENST00000207457.7,ENST00000469024.1	nonsense_mediated_decay,protein_coding	0.0702238	0.143371	2.43096	-2.13199	0.134978	0.307129
ENSG00000116863	ADPRHL2	ENST00000373178.4	protein_coding	0.00721501	0.0204539	-0.62036	3.61545	0.0061803	0.0235149
ENSG00000171812	COL8A2	ENST00000481785.1,ENST00000303143.9,ENST00000397799.1	protein_coding	0.598347	0.667813	-0.071408	-2.31092	1	1
ENSG00000054116	TRAPPC3	ENST00000616074.4,ENST00000469757.1,ENST00000373166.7,ENST00000373162.5,ENST00000616395.4,ENST00000497251.1,ENST00000617904.4,ENST00000373163.5,ENST00000462715.1,ENST00000373159.1	processed_transcript,protein_coding	0.00754009	0.021282	-0.354154	5.04335	0.0694109	0.182129
ENSG00000116871	MAP7D1	ENST00000530975.4,ENST00000532131.1,ENST00000429533.6,ENST00000316156.8,ENST00000373151.6,ENST00000462118.1,ENST00000527764.1,ENST00000373148.5,ENST00000487131.3,ENST00000530729.1,ENST00000487114.1,ENST00000474796.1,ENST00000373150.8	processed_transcript,retained_intron,protein_coding	1.14675e-07	7.65504e-07	-0.917233	5.69625	1.45907e-06	1.35762e-05
ENSG00000054118	THRAP3	ENST00000469141.6,ENST00000354618.9,ENST00000466743.1,ENST00000478853.1	processed_transcript,protein_coding	0.000508536	0.00186704	-0.52676	8.15817	0.00728291	0.027085
ENSG00000231849	UBE2V2P4	ENST00000447495.1	processed_pseudogene	0.357341	0.461111	2.26575	-2.95959	1	1
ENSG00000214193	SH3D21	ENST00000474766.1,ENST00000453908.7,ENST00000505871.6,ENST00000496636.1,ENST00000480549.5,ENST00000508854.1	nonsense_mediated_decay,processed_transcript,protein_coding	1.2617e-11	1.36779e-10	1.48247	2.64057	1.22869e-07	1.41779e-06
ENSG00000196182	STK40	ENST00000373129.7,ENST00000473733.5,ENST00000460417.5,ENST00000460017.1,ENST00000482458.1,ENST00000373130.7,ENST00000373132.3,ENST00000359297.6	processed_transcript,protein_coding	0.440863	0.532133	0.0918433	4.89819	0.64666	0.922643
ENSG00000181817	LSM10	ENST00000315732.2,ENST00000476041.1,ENST00000489912.1	processed_transcript,protein_coding	3.61169e-06	1.93904e-05	-1.05507	3.84028	2.27191e-06	2.04163e-05
ENSG00000116885	OSCP1	ENST00000524789.1,ENST00000471369.1,ENST00000528112.1,ENST00000235532.9,ENST00000445843.7,ENST00000495222.5,ENST00000354267.3,ENST00000468441.5,ENST00000433045.6,ENST00000356637.9,ENST00000525869.1,ENST00000475160.1	nonsense_mediated_decay,processed_transcript,retained_intron,protein_coding	0.237846	0.367378	0.454671	0.942438	0.275753	0.530239
ENSG00000116898	MRPS15	ENST00000477040.1,ENST00000488606.5,ENST00000373116.5,ENST00000462067.1	processed_transcript,protein_coding	0.000173894	0.000699774	-0.685798	5.96175	0.000309548	0.00170896
ENSG00000119535	CSF3R	ENST00000533491.1,ENST00000526980.5,ENST00000331941.6,ENST00000466138.1,ENST00000487540.6,ENST00000373103.5,ENST00000489551.5,ENST00000464365.2,ENST00000480825.6,ENST00000373104.5,ENST00000464465.6,ENST00000469380.1,ENST00000484762.1,ENST00000373106.5,ENST00000361632.8	processed_transcript,retained_intron,protein_coding	0.277752	0.414774	0.849731	-2.66659	1	1
ENSG00000163873	GRIK3	ENST00000373093.4,ENST00000462621.1,ENST00000373091.7,ENST00000479620.1	processed_transcript,protein_coding	0.420141	0.511363	0.761291	-0.56275	0.282945	0.54104
ENSG00000223944	RP5-1180C18.1	ENST00000413901.1	lincRNA	0.0298017	0.0704557	4.02604	-2.54685	0.200047	0.414511
ENSG00000163874	ZC3H12A	ENST00000472312.1,ENST00000471012.1,ENST00000640233.1,ENST00000373087.6	nonsense_mediated_decay,retained_intron,protein_coding	4.81026e-06	2.52951e-05	1.10081	3.18181	9.52117e-06	7.48223e-05
ENSG00000163875	MEAF6	ENST00000485039.1,ENST00000475828.5,ENST00000296214.9,ENST00000373073.8,ENST00000487788.5,ENST00000448519.2,ENST00000373075.6,ENST00000487792.5,ENST00000373074.5	processed_transcript,protein_coding	0.337659	0.461111	0.0628901	5.68012	0.742795	1
ENSG00000163877	SNIP1	ENST00000638725.1,ENST00000296215.7,ENST00000493916.1,ENST00000468040.2	nonsense_mediated_decay,retained_intron,protein_coding	0.0219331	0.0543749	-0.382314	4.27613	0.0664428	0.175471
ENSG00000232273	FTH1P1	ENST00000437933.1	processed_pseudogene	0.716767	0.773371	1.23982	-2.5461	0.688325	0.953662
ENSG00000237749	RP3-423B22.5	ENST00000423216.2	processed_pseudogene	0.783561	0.831388	-0.0241145	-0.231727	1	1
ENSG00000163879	DNALI1	ENST00000497858.1,ENST00000467277.1,ENST00000490312.1,ENST00000466723.1,ENST00000296218.7	processed_transcript,protein_coding	0.564529	0.636394	-0.941302	-2.66888	1	1
ENSG00000134697	GNL2	ENST00000462812.5,ENST00000479255.1,ENST00000490029.1,ENST00000373062.7,ENST00000538069.2,ENST00000488496.1,ENST00000489146.1,ENST00000463351.1,ENST00000469191.1	processed_transcript,protein_coding	1.4145e-06	8.03245e-06	-0.743966	7.00749	0.000115202	0.000703422
ENSG00000169218	RSPO1	ENST00000356545.6,ENST00000401068.1,ENST00000615459.4,ENST00000612451.4	protein_coding	0.0988069	0.189213	-0.806195	-0.135243	0.169522	0.369236
ENSG00000116922	C1orf109	ENST00000464085.5,ENST00000609516.1,ENST00000494120.1,ENST00000358011.8,ENST00000498448.1,ENST00000472584.1,ENST00000619962.1,ENST00000488137.5,ENST00000491797.1,ENST00000486637.1,ENST00000464178.1,ENST00000491981.5,ENST00000461359.5,ENST00000477060.1	nonsense_mediated_decay,processed_transcript,protein_coding	0.0519334	0.112924	0.324646	3.33332	0.175325	0.379961
ENSG00000134690	CDCA8	ENST00000327331.2,ENST00000373055.5	protein_coding	8.24164e-14	1.12977e-12	-1.15898	5.77067	1.42252e-09	2.32418e-08
ENSG00000183317	EPHA10	ENST00000453577.1,ENST00000446149.6,ENST00000444950.1,ENST00000373048.8,ENST00000427468.6,ENST00000540011.2,ENST00000437645.5,ENST00000534097.5,ENST00000432874.7,ENST00000525749.1,ENST00000319637.6	nonsense_mediated_decay,processed_transcript,retained_intron,protein_coding	0.0559112	0.120124	0.817112	0.501968	0.0860818	0.215824
ENSG00000214141	ACTN4P2	ENST00000473049.1	processed_pseudogene	0.0115748	0.0310757	-4.42405	-2.42576	0.117783	0.276826
ENSG00000227416	RP11-109P14.2	ENST00000417484.1	processed_pseudogene	0.350219	0.461111	2.32124	-2.95648	1	1
ENSG00000185090	MANEAL	ENST00000397631.7,ENST00000329006.5,ENST00000525897.1,ENST00000373045.10,ENST00000532512.1	protein_coding	0.0631795	0.131731	-0.486095	4.29463	0.018855	0.0612571
ENSG00000196449	YRDC	ENST00000373044.2	protein_coding	1.59595e-07	1.04356e-06	-0.581845	3.59341	0.0111698	0.0392869
ENSG00000197982	C1orf122	ENST00000373042.4,ENST00000373043.1,ENST00000419397.3,ENST00000468084.1	processed_transcript,protein_coding	0.000100787	0.000425178	-0.571239	2.6534	0.0367945	0.107718
ENSG00000188786	MTF1	ENST00000373036.4,ENST00000468190.1	processed_transcript,protein_coding	0.0528986	0.114765	-0.395952	5.54249	0.0367112	0.107484
ENSG00000204084	INPP5B	ENST00000373021.1,ENST00000467066.1,ENST00000491406.2,ENST00000373026.5,ENST00000470364.5,ENST00000373024.7,ENST00000487328.1,ENST00000458109.6,ENST00000373023.6,ENST00000474758.1,ENST00000373027.5	processed_transcript,protein_coding	8.75051e-21	2.38744e-19	1.52787	4.77144	7.0449e-14	2.27447e-12
ENSG00000183431	SF3A3	ENST00000461869.5,ENST00000487062.1,ENST00000460925.1,ENST00000462258.1,ENST00000489537.5,ENST00000373019.4,ENST00000470585.5,ENST00000488934.1	processed_transcript,protein_coding	1.67986e-05	8.09099e-05	-0.476792	6.37253	0.0121505	0.0422474
ENSG00000183386	FHL3	ENST00000477194.5,ENST00000373016.3,ENST00000485803.5,ENST00000475084.5,ENST00000483132.1	processed_transcript,protein_coding	0.343483	0.461111	0.152845	1.86395	0.65679	0.932161
ENSG00000183520	UTP11	ENST00000483182.5,ENST00000373014.4,ENST00000488453.1,ENST00000486563.1	processed_transcript,protein_coding	1.51575e-15	2.52847e-14	-0.988992	5.64746	2.17859e-07	2.38177e-06
ENSG00000185668	POU3F1	ENST00000373012.4	protein_coding	0.447603	0.536684	-0.115652	-2.80556	1	1
ENSG00000215895	RP11-334L9.1	ENST00000442006.2	processed_pseudogene	0.0165125	0.0424264	0.217446	1.83172	0.523204	0.824582
ENSG00000116954	RRAGC	ENST00000493015.1,ENST00000373001.3,ENST00000496778.1,ENST00000474456.1	processed_transcript,retained_intron,protein_coding	7.19497e-24	2.53122e-22	2.12475	3.48442	1.11545e-17	5.99173e-16
ENSG00000214114	MYCBP	ENST00000465771.3,ENST00000495043.5,ENST00000397572.4,ENST00000494695.4	processed_transcript,protein_coding	1.09207e-29	6.06588e-28	-2.39527	2.97006	3.66771e-18	2.05564e-16
ENSG00000158315	RHBDL2	ENST00000372990.5,ENST00000540558.1,ENST00000289248.6	protein_coding	0.128311	0.234971	-2.32986	-2.95859	1	1
ENSG00000174574	AKIRIN1	ENST00000372984.8,ENST00000432648.7,ENST00000531822.1,ENST00000446189.6	protein_coding	1.45301e-06	8.23904e-06	-0.717503	5.64325	0.000156649	0.000929223
ENSG00000168653	NDUFS5	ENST00000372969.7,ENST00000372967.3	protein_coding	8.50252e-17	1.59327e-15	-1.4621	6.93733	7.34183e-14	2.35562e-12
ENSG00000127603	MACF1	ENST00000530275.2,ENST00000372925.6,ENST00000442046.5,ENST00000360115.8,ENST00000528611.1,ENST00000446276.5,ENST00000485063.1,ENST00000484393.1,ENST00000497964.1,ENST00000462103.1,ENST00000361689.6,ENST00000469366.1,ENST00000372915.7,ENST00000482035.2,ENST00000496360.5,ENST00000487656.1,ENST00000497807.1,ENST00000472385.1,ENST00000467673.5,ENST00000476350.1,ENST00000289893.8,ENST00000564288.5,ENS…	nonsense_mediated_decay,processed_transcript,retained_intron,protein_coding	0.00732343	0.0207309	0.40627	9.77451	0.0421583	0.120374
ENSG00000270040	RP11-416A14.1	ENST00000602528.1	sense_intronic	0.721298	0.777326	0.821413	-2.32324	0.744267	1
ENSG00000217897	HSPE1P8	ENST00000406997.2	processed_pseudogene	0.661717	0.724888	-1.45529	-2.54416	0.688111	0.953662
ENSG00000183682	BMP8A	ENST00000331593.5	protein_coding	0.00381089	0.0116106	0.145671	-0.710681	0.895839	1
ENSG00000237624	OXCT2P1	ENST00000447263.1	unprocessed_pseudogene	0.242069	0.372898	1.36418	-1.37749	0.137281	0.311121
ENSG00000243970	PPIEL	ENST00000427240.1	unprocessed_pseudogene	0.000776732	0.00274192	1.01157	1.08266	0.0123219	0.0427186
ENSG00000090621	PABPC4	ENST00000527718.1,ENST00000474378.1,ENST00000477556.1,ENST00000421687.6,ENST00000483770.1,ENST00000437136.5,ENST00000531243.2,ENST00000513632.2,ENST00000492468.5,ENST00000470443.5,ENST00000525045.5,ENST00000525669.5,ENST00000372862.7,ENST00000482028.5,ENST00000461578.1,ENST00000530186.1,ENST00000529216.1,ENST00000525751.5,ENST00000372856.7,ENST00000372857.7,ENST00000492519.1,ENST00000372858.7,ENS…	nonsense_mediated_decay,processed_transcript,retained_intron,protein_coding	0.513717	0.589796	0.110273	7.0244	0.566816	0.836168
ENSG00000116981	NT5C1A	ENST00000235628.1	protein_coding	0.00546005	0.0160057	-2.13681	-0.629842	0.0030013	0.0126029
ENSG00000116983	HPCAL4	ENST00000372844.7,ENST00000612703.3,ENST00000617690.2	protein_coding	2.59865e-18	5.63629e-17	-2.37792	2.66224	4.93163e-16	2.16196e-14
ENSG00000084072	PPIE	ENST00000475350.5,ENST00000467741.2,ENST00000324379.9,ENST00000485507.5,ENST00000497370.5,ENST00000470213.5,ENST00000372835.9,ENST00000482751.5,ENST00000372830.5,ENST00000356511.6,ENST00000474804.5,ENST00000495526.5,ENST00000480169.1,ENST00000456578.6,ENST00000470018.5	nonsense_mediated_decay,processed_transcript,retained_intron,protein_coding	0.245953	0.377978	-0.131333	5.32719	0.494237	0.796257
ENSG00000225333	RP1-144F13.4	ENST00000497982.2	processed_pseudogene	0.0593932	0.126099	-4.44795	-2.423	0.117605	0.276826
ENSG00000116985	BMP8B	ENST00000372827.7	protein_coding	0.175555	0.289623	2.44837	-2.12912	0.134766	0.307129
ENSG00000198754	OXCT2	ENST00000327582.5	protein_coding	0.794966	0.840987	-0.0701752	-2.54212	1	1
ENSG00000043514	TRIT1	ENST00000469476.2,ENST00000541099.5,ENST00000537440.5,ENST00000465417.5,ENST00000486825.6,ENST00000491865.5,ENST00000441669.6,ENST00000316891.9,ENST00000372818.5,ENST00000462243.2,ENST00000462797.5,ENST00000467774.1,ENST00000492612.6,ENST00000489945.5,ENST00000495175.6	nonsense_mediated_decay,processed_transcript,retained_intron,protein_coding	0.0392436	0.0893037	-0.317046	5.49863	0.0952379	0.233584
ENSG00000116990	MYCL	ENST00000372815.1,ENST00000372816.2,ENST00000450953.3,ENST00000397332.2	protein_coding	3.07644e-05	0.000142145	-1.66456	1.38966	9.79371e-06	7.68083e-05
ENSG00000168389	MFSD2A	ENST00000459917.1,ENST00000480630.5,ENST00000434861.5,ENST00000491515.5,ENST00000483824.5,ENST00000420632.6,ENST00000481612.1,ENST00000469745.5,ENST00000372809.5,ENST00000372811.9	processed_transcript,protein_coding	0.776144	0.824902	-0.98249	-2.66606	1	1
ENSG00000228477	RP3-342P20.2	ENST00000438210.1	processed_pseudogene	0.0452896	0.100702	0.170808	-0.61027	0.902642	1
ENSG00000131236	CAP1	ENST00000420216.5,ENST00000372798.5,ENST00000372792.6,ENST00000449311.5,ENST00000427843.5,ENST00000461993.1,ENST00000372797.7,ENST00000414281.5,ENST00000494114.1,ENST00000435719.5,ENST00000372802.5,ENST00000421589.5,ENST00000424977.1,ENST00000446031.1,ENST00000372805.7,ENST00000417287.5,ENST00000340450.7,ENST00000414893.5,ENST00000479759.5	processed_transcript,protein_coding	8.10712e-11	7.98957e-10	-0.957415	8.85172	1.51788e-06	1.40628e-05
ENSG00000131238	PPT1	ENST00000449045.6,ENST00000433473.7,ENST00000527311.6,ENST00000439754.5,ENST00000529905.5,ENST00000530076.5,ENST00000372775.2,ENST00000372779.8,ENST00000526547.1,ENST00000530704.5	nonsense_mediated_decay,processed_transcript,protein_coding	0.563047	0.635347	-0.153857	8.38254	0.433346	0.729121
ENSG00000117000	RLF	ENST00000372771.4	protein_coding	0.00102363	0.00353024	-0.487354	6.88366	0.0112284	0.0394529
ENSG00000188800	TMCO2	ENST00000372766.3,ENST00000468258.1	processed_transcript,protein_coding	0.680338	0.741696	1.35197	-2.54287	0.687969	0.953662
ENSG00000084073	ZMPSTE24	ENST00000472583.1,ENST00000479131.5,ENST00000474142.1,ENST00000372759.3	processed_transcript,retained_intron,protein_coding	1.58019e-08	1.18473e-07	-0.719049	7.03878	0.000193814	0.00112555
ENSG00000049089	COL9A2	ENST00000417105.5,ENST00000490132.1,ENST00000466267.1,ENST00000488463.5,ENST00000427563.1,ENST00000495948.1,ENST00000461118.5,ENST00000372748.7,ENST00000482722.5,ENST00000496215.5,ENST00000372736.3	processed_transcript,retained_intron,protein_coding	0.242224	0.373098	-0.0368223	3.77785	0.879482	1
ENSG00000227311	RP1-228H13.1	ENST00000600955.1	processed_pseudogene	0.279358	0.416772	-0.195675	-1.00775	0.879002	1
ENSG00000084070	SMAP2	ENST00000487871.1,ENST00000539317.2,ENST00000372708.5,ENST00000614549.4,ENST00000372718.7,ENST00000435168.6	processed_transcript,protein_coding	1.37801e-09	1.16598e-08	-1.16215	5.06198	3.93881e-09	5.96383e-08
ENSG00000213172	RP1-228H13.2	ENST00000392713.3	processed_pseudogene	0.503091	0.580889	2.32124	-2.95648	1	1
ENSG00000187801	ZFP69B	ENST00000361584.4,ENST00000484445.5,ENST00000411995.6,ENST00000469416.1	retained_intron,protein_coding	7.20381e-06	3.6838e-05	0.698885	4.9227	0.000402849	0.00215052
ENSG00000187815	ZFP69	ENST00000372706.5,ENST00000482712.1,ENST00000372705.3	processed_transcript,protein_coding	0.603915	0.67313	-0.214295	4.61357	0.28783	0.548512
ENSG00000164002	EXO5	ENST00000418186.1,ENST00000372703.1,ENST00000420209.1,ENST00000419161.1,ENST00000471429.1,ENST00000358527.6,ENST00000432259.5,ENST00000443729.5,ENST00000296380.8,ENST00000415550.5	processed_transcript,protein_coding	1.02124e-05	5.09209e-05	-0.724093	5.11729	0.000196681	0.00113985
ENSG00000117010	ZNF684	ENST00000372696.3,ENST00000472043.1,ENST00000493756.1,ENST00000372699.7,ENST00000372697.7,ENST00000465152.1	processed_transcript,protein_coding	9.04898e-06	4.54487e-05	-0.900375	3.88543	4.8296e-05	0.000323931
ENSG00000236505	RP1-63P18.2	ENST00000414105.1	unprocessed_pseudogene	0.139389	0.246208	-3.16658	-2.80741	0.557603	0.824582
ENSG00000233910	GTF2F2P2	ENST00000445825.1	processed_pseudogene	0.0665832	0.137158	3.61453	-2.67366	0.330743	0.589445
ENSG00000117016	RIMS3	ENST00000372684.7,ENST00000372683.1	protein_coding	7.2779e-06	3.718e-05	-0.782189	4.83272	8.46392e-05	0.000536025
ENSG00000237899	RP4-739H11.3	ENST00000440100.1	lincRNA	0.357341	0.461111	2.26575	-2.95959	1	1
ENSG00000066136	NFYC	ENST00000496608.1,ENST00000534399.5,ENST00000440226.7,ENST00000372652.5,ENST00000425457.6,ENST00000467203.5,ENST00000308733.9,ENST00000447388.7,ENST00000488635.1,ENST00000372654.5,ENST00000483091.1,ENST00000525349.1,ENST00000414185.1,ENST00000427410.6,ENST00000372653.5,ENST00000424419.6,ENST00000456393.6,ENST00000372651.5,ENST00000416859.6,ENST00000453631.5,ENST00000372669.8,ENST00000531464.5,ENS…	processed_transcript,retained_intron,protein_coding	0.359497	0.46343	-0.0815695	7.04347	0.671717	0.949564
ENSG00000117013	KCNQ4	ENST00000347132.9,ENST00000443478.3,ENST00000509682.6,ENST00000506017.1	processed_transcript,protein_coding	6.32977e-12	7.11588e-11	1.36943	1.91314	3.26242e-05	0.000227892
ENSG00000228940	RP11-348A7.1	ENST00000413739.1	unprocessed_pseudogene	0.0598166	0.126351	3.72481	-2.66452	0.330482	0.589445
ENSG00000233118	UBE2V1P8	ENST00000437166.2	processed_pseudogene	0.189503	0.30567	-3.2528	-2.80171	0.557374	0.824582
ENSG00000171793	CTPS1	ENST00000497210.5,ENST00000372621.8,ENST00000479480.5,ENST00000498694.1,ENST00000470271.5,ENST00000372616.1,ENST00000480420.5,ENST00000463423.5,ENST00000463285.5,ENST00000464283.5,ENST00000475060.1,ENST00000486889.1	processed_transcript,protein_coding	1.02128e-14	1.56082e-13	-0.895795	7.07237	3.70599e-06	3.17858e-05
ENSG00000171790	SLFNL1	ENST00000439569.2,ENST00000372613.6,ENST00000372611.5,ENST00000359345.5,ENST00000302946.12	protein_coding	1.15461e-05	5.70657e-05	1.89451	0.137412	0.000513422	0.00266996
ENSG00000010803	SCMH1	ENST00000397174.6,ENST00000397171.6,ENST00000456518.3,ENST00000372595.5,ENST00000337495.9,ENST00000498793.5,ENST00000361191.9,ENST00000472037.5,ENST00000402904.6,ENST00000482530.1,ENST00000361705.7,ENST00000326197.11,ENST00000372596.5,ENST00000372597.5,ENST00000488592.1,ENST00000460215.5,ENST00000489421.1	processed_transcript,retained_intron,protein_coding	0.23021	0.357579	0.261364	5.62004	0.168053	0.366547
ENSG00000215893	RPL23AP17	ENST00000401064.3	processed_pseudogene	0.0247202	0.0603621	4.65566	-2.31608	0.0720726	0.187149
ENSG00000235358	RP11-399E6.1	ENST00000425554.1,ENST00000422305.1,ENST00000445073.1	lincRNA	0.0703238	0.143547	4.34855	-2.43012	0.11807	0.276826
ENSG00000204060	FOXO6	ENST00000372591.1	protein_coding	8.82211e-10	7.62075e-09	-2.1069	1.91839	6.72626e-10	1.16206e-08
ENSG00000127129	EDN2	ENST00000460255.1,ENST00000467046.5,ENST00000490783.5,ENST00000372587.4,ENST00000467872.5	processed_transcript,protein_coding	2.96615e-59	8.06429e-57	-6.33665	2.60419	2.00395e-45	1.26756e-42
ENSG00000127124	HIVEP3	ENST00000479350.1,ENST00000491442.5,ENST00000372584.5,ENST00000372583.5,ENST00000460604.1,ENST00000489103.5	processed_transcript,protein_coding	0.148174	0.255266	-0.283065	2.94249	0.260777	0.509873
ENSG00000197273	GUCA2A	ENST00000357001.2	protein_coding	0.0264298	0.0638675	4.11666	-2.53781	0.198688	0.414511
ENSG00000198815	FOXJ3	ENST00000545068.5,ENST00000372572.5,ENST00000372573.5,ENST00000361776.5,ENST00000422278.1,ENST00000454417.1,ENST00000372571.5,ENST00000361346.5,ENST00000445886.5	protein_coding	0.0587624	0.125071	-0.212238	7.41577	0.273664	0.528041
ENSG00000177181	RIMKLA	ENST00000431473.3,ENST00000410070.6	protein_coding	4.40895e-24	1.57978e-22	-0.677027	3.48359	0.00398316	0.0161146
ENSG00000235002	RP11-157D18.2	ENST00000411908.1	processed_pseudogene	0.0598166	0.126351	3.72481	-2.66452	0.330482	0.589445
ENSG00000066185	ZMYND12	ENST00000372565.7,ENST00000475426.1,ENST00000611861.4,ENST00000461083.1	nonsense_mediated_decay,retained_intron,protein_coding	0.27596	0.413812	0.583714	-0.660235	0.373728	0.649144
ENSG00000127125	PPCS	ENST00000469615.1,ENST00000372562.1,ENST00000372556.3,ENST00000372561.3,ENST00000482168.1,ENST00000471420.1,ENST00000372560.3,ENST00000472013.1	processed_transcript,protein_coding	0.0916946	0.178181	-0.0765114	5.54365	0.689265	0.954227
ENSG00000186409	CCDC30	ENST00000471390.5,ENST00000514642.1,ENST00000342022.8,ENST00000492422.1,ENST00000495044.5,ENST00000471699.1,ENST00000477155.5,ENST00000428554.6,ENST00000507855.5,ENST00000340612.4,ENST00000475614.6,ENST00000462063.1,ENST00000509712.5,ENST00000468651.1	nonsense_mediated_decay,processed_transcript,retained_intron,protein_coding	3.52664e-25	1.4177e-23	1.61638	4.01566	3.89078e-13	1.14848e-11
ENSG00000230116	RP11-163G10.2	ENST00000426743.1	processed_pseudogene	0.017818	0.0453894	1.12576	-1.32314	0.209267	0.426124
ENSG00000236876	TMSB4XP1	ENST00000424567.1	processed_pseudogene	0.00994604	0.0272249	-2.63509	-1.21949	0.00714578	0.0266839
ENSG00000236180	RP11-163G10.4	ENST00000454425.2	processed_pseudogene	0.350219	0.461111	2.32124	-2.95648	1	1
ENSG00000171960	PPIH	ENST00000461351.1,ENST00000436387.1,ENST00000372550.5,ENST00000440068.5,ENST00000304979.7,ENST00000372549.1	nonsense_mediated_decay,protein_coding	1.88488e-10	1.76282e-09	-1.08898	5.63478	1.19752e-08	1.66216e-07
ENSG00000234917	RP5-994D16.3	ENST00000414339.2	lincRNA	0.0328654	0.0765946	-1.51988	-0.732888	0.0441543	0.124411
ENSG00000065978	YBX1	ENST00000467957.1,ENST00000332220.10,ENST00000436427.1,ENST00000321358.11	processed_transcript,protein_coding	5.76317e-05	0.000253403	-0.716887	10.6313	0.000382093	0.00205387
ENSG00000164007	CLDN19	ENST00000296387.5,ENST00000539749.5,ENST00000372539.3	protein_coding	0.043378	0.0971779	2.04623	-2.31239	0.31357	0.585033
ENSG00000117385	P3H1	ENST00000481465.3,ENST00000472802.1,ENST00000431412.3,ENST00000495874.5,ENST00000296388.9,ENST00000492956.1,ENST00000372526.2,ENST00000462474.5,ENST00000236040.8,ENST00000463465.1,ENST00000460831.1,ENST00000447502.2,ENST00000397054.7,ENST00000460031.5	nonsense_mediated_decay,processed_transcript,retained_intron,protein_coding	6.16373e-06	3.18823e-05	0.381697	7.38532	0.0488803	0.136069
ENSG00000164008	C1orf50	ENST00000468913.2,ENST00000372525.5,ENST00000494155.1	processed_transcript,retained_intron,protein_coding	0.508739	0.585208	-0.327685	0.696824	0.517793	0.824582
ENSG00000274386	TMEM269	ENST00000421630.6,ENST00000637012.1,ENST00000605272.1,ENST00000536543.5	nonsense_mediated_decay,processed_transcript,protein_coding	0.000320541	0.00122486	1.48842	1.11853	0.000290733	0.00161748
ENSG00000177868	SVBP	ENST00000497437.1,ENST00000372522.5,ENST00000372521.8	processed_transcript,protein_coding	1.94103e-05	9.25826e-05	-1.03774	3.62828	6.46424e-06	5.27124e-05
ENSG00000164010	ERMAP	ENST00000372514.7,ENST00000470938.1,ENST00000487556.5,ENST00000328249.3,ENST00000372517.6	processed_transcript,protein_coding	0.000262994	0.00102171	0.789973	3.874	0.000360667	0.00195326
ENSG00000164011	ZNF691	ENST00000372507.5,ENST00000630961.1,ENST00000372504.5,ENST00000372503.2,ENST00000372502.5,ENST00000397034.3,ENST00000372506.5,ENST00000372508.7	protein_coding	0.553044	0.626317	0.141754	3.89747	0.519105	0.824582
ENSG00000233708	RP11-342M1.7	ENST00000448759.1	processed_pseudogene	0.357341	0.461111	2.26575	-2.95959	1	1
ENSG00000237090	RP11-342M1.6	ENST00000417517.1	processed_pseudogene	0.129525	0.235828	-3.2528	-2.80171	0.557374	0.824582
ENSG00000225099	ATP6V1E1P1	ENST00000439215.1	processed_pseudogene	0.311295	0.450181	0.886662	-1.60799	0.404315	0.689077
ENSG00000117394	SLC2A1	ENST00000630821.1,ENST00000415851.6,ENST00000372500.4,ENST00000426263.7,ENST00000630287.2,ENST00000460369.3,ENST00000475162.3,ENST00000625233.2,ENST00000629908.1	nonsense_mediated_decay,retained_intron,protein_coding	1.01759e-20	2.76903e-19	-1.45947	5.81013	3.66389e-14	1.24653e-12
ENSG00000284138	RP5-848E13.5	ENST00000639582.1	processed_pseudogene	0.701282	0.76001	0.0982377	-0.88617	1	1
ENSG00000227533	SLC2A1-AS1	ENST00000431759.5,ENST00000416689.1	lincRNA,retained_intron	0.0059254	0.0172088	-1.25028	0.988428	0.00228357	0.00991273
ENSG00000283973	RP5-848E13.4	ENST00000640492.1,ENST00000640236.1	lincRNA	0.357341	0.461111	2.26575	-2.95959	1	1
ENSG00000186973	FAM183A	ENST00000410025.5,ENST00000409337.5,ENST00000481753.1,ENST00000335282.4,ENST00000410048.5,ENST00000409396.5	nonsense_mediated_decay,processed_transcript,retained_intron,protein_coding	2.99726e-05	0.000138714	1.26331	0.506871	0.00897428	0.0324448
ENSG00000117395	EBNA1BP2	ENST00000472982.5,ENST00000236051.2,ENST00000483082.1,ENST00000431635.6,ENST00000491223.5,ENST00000466927.5,ENST00000474566.1,ENST00000463906.1,ENST00000461557.2	processed_transcript,protein_coding	1.32774e-19	3.26604e-18	-1.45669	7.69846	2.32061e-13	7.0584e-12
ENSG00000243710	CFAP57	ENST00000534615.1,ENST00000428122.1,ENST00000610710.4,ENST00000525227.5,ENST00000372492.8,ENST00000529956.5,ENST00000528956.5,ENST00000533339.1	nonsense_mediated_decay,retained_intron,protein_coding	0.000225144	0.000887235	0.31807	1.69883	0.356534	0.626903
ENSG00000253313	C1orf210	ENST00000423420.1,ENST00000523677.5	protein_coding	0.146882	0.253435	3.09492	-2.8094	0.557685	0.824582
ENSG00000066056	TIE1	ENST00000492599.1,ENST00000473014.1,ENST00000538015.1,ENST00000485125.1,ENST00000480269.1,ENST00000492874.1,ENST00000471187.1,ENST00000461061.1,ENST00000372476.7,ENST00000488437.1	processed_transcript,protein_coding	0.883652	0.90979	0.758485	-2.66682	1	1
ENSG00000117400	MPL	ENST00000372470.8,ENST00000413998.7,ENST00000638732.1	retained_intron,protein_coding	0.508033	0.58457	2.26575	-2.95959	1	1
ENSG00000117399	CDC20	ENST00000482046.1,ENST00000478882.1,ENST00000372462.1,ENST00000310955.10	processed_transcript,protein_coding	7.43771e-20	1.86207e-18	-1.60641	7.36156	4.98181e-16	2.18088e-14
ENSG00000066322	ELOVL1	ENST00000465321.5,ENST00000496932.1,ENST00000372458.7,ENST00000470968.6,ENST00000479439.5,ENST00000479686.5,ENST00000497050.5,ENST00000413844.3,ENST00000621943.4,ENST00000497569.5,ENST00000482302.5,ENST00000487209.5,ENST00000470769.5,ENST00000478481.5,ENST00000468865.6,ENST00000464204.5	processed_transcript,protein_coding	0.000448717	0.00166737	-0.350977	6.53703	0.0651667	0.172483
ENSG00000159479	MED8	ENST00000372455.4,ENST00000290663.10,ENST00000460803.1,ENST00000372457.8,ENST00000473560.1	retained_intron,protein_coding	0.493457	0.575338	-0.175873	5.72604	0.351913	0.619825
ENSG00000198198	SZT2	ENST00000471177.1,ENST00000406439.7,ENST00000634258.2,ENST00000460536.1,ENST00000638642.1,ENST00000470897.2,ENST00000638769.1,ENST00000639197.1,ENST00000478140.1,ENST00000562955.2,ENST00000638631.1,ENST00000372450.8,ENST00000357658.4,ENST00000638263.1,ENST00000640484.1,ENST00000639852.1,ENST00000470139.1	nonsense_mediated_decay,processed_transcript,retained_intron,protein_coding	3.01955e-46	4.33277e-44	1.94177	7.14664	1.94865e-22	1.69653e-20
ENSG00000178922	HYI	ENST00000372432.5,ENST00000372433.5,ENST00000470662.5,ENST00000372434.5,ENST00000496142.1,ENST00000372430.7,ENST00000583037.5,ENST00000372427.5,ENST00000372425.8,ENST00000469587.1,ENST00000486909.1,ENST00000483618.1,ENST00000487366.5	retained_intron,protein_coding	0.0126141	0.0334011	4.37336	-2.42714	0.117873	0.276826
ENSG00000142949	PTPRF	ENST00000372407.4,ENST00000496043.5,ENST00000359947.8,ENST00000481019.5,ENST00000437607.1,ENST00000412568.6,ENST00000463041.1,ENST00000438120.5,ENST00000477970.1,ENST00000496447.5,ENST00000617451.4,ENST00000414879.5,ENST00000429895.5,ENST00000372405.1,ENST00000436724.5,ENST00000467464.1	processed_transcript,protein_coding	0.00980171	0.0268773	0.129609	8.11696	0.508208	0.814742
ENSG00000066135	KDM4A	ENST00000481296.1,ENST00000463151.5,ENST00000372396.3,ENST00000472265.1,ENST00000485249.1	processed_transcript,protein_coding	0.0128593	0.0339461	0.0817875	6.96213	0.670854	0.948734
ENSG00000126091	ST3GAL3	ENST00000490541.5,ENST00000361392.8,ENST00000531816.1,ENST00000351035.7,ENST00000372374.6,ENST00000531451.5,ENST00000353126.7,ENST00000531993.5,ENST00000461375.1,ENST00000545417.5,ENST00000330208.6,ENST00000532911.5,ENST00000372372.6,ENST00000372367.5,ENST00000528371.5,ENST00000495482.1,ENST00000372368.6,ENST00000469715.5,ENST00000530154.5,ENST00000372366.5,ENST00000489897.5,ENST00000479383.5,ENS…	nonsense_mediated_decay,processed_transcript,retained_intron,protein_coding	8.01325e-14	1.10041e-12	1.91282	2.40918	3.20474e-10	5.89483e-09
ENSG00000233674	RP11-184I16.3	ENST00000427515.2	processed_pseudogene	0.878365	0.905808	0.500165	-1.9598	0.798135	1
ENSG00000224751	SHMT1P1	ENST00000419974.2	processed_pseudogene	0.350219	0.461111	2.32124	-2.95648	1	1
ENSG00000117407	ARTN	ENST00000474592.1,ENST00000477048.5,ENST00000372359.9,ENST00000479128.5,ENST00000414809.7,ENST00000472435.1,ENST00000491846.5,ENST00000372354.3,ENST00000498139.6,ENST00000471394.6,ENST00000438616.3	protein_coding	2.80998e-09	2.28349e-08	3.35791	-0.273017	7.32401e-06	5.89918e-05
ENSG00000117408	IPO13	ENST00000492152.5,ENST00000489773.5,ENST00000372339.3,ENST00000486876.1,ENST00000480902.1,ENST00000489061.1,ENST00000372343.7	processed_transcript,protein_coding	0.589373	0.659698	0.0827016	5.6056	0.666063	0.943163
ENSG00000132768	DPH2	ENST00000534655.1,ENST00000255108.7,ENST00000530988.1,ENST00000459879.1,ENST00000490861.5,ENST00000527319.1,ENST00000534786.1,ENST00000532140.1,ENST00000477294.5,ENST00000527567.1,ENST00000471934.1,ENST00000495421.1,ENST00000529729.1,ENST00000396758.6,ENST00000476260.1,ENST00000524776.5,ENST00000492306.5	nonsense_mediated_decay,processed_transcript,retained_intron,protein_coding	7.99954e-08	5.45878e-07	-0.641418	5.45053	0.000758859	0.00377348
ENSG00000117410	ATP6V0B	ENST00000236067.8,ENST00000496131.1,ENST00000473485.5,ENST00000471859.6,ENST00000472505.6,ENST00000498208.1,ENST00000468183.5,ENST00000472174.6,ENST00000532072.1,ENST00000472277.5,ENST00000498664.1,ENST00000532642.5,ENST00000461670.5	nonsense_mediated_decay,processed_transcript,retained_intron,protein_coding	1.97399e-07	1.27147e-06	0.824107	5.49563	1.56232e-05	0.000117531
ENSG00000117411	B4GALT2	ENST00000434555.6,ENST00000498543.1,ENST00000497866.5,ENST00000356836.10,ENST00000485678.5,ENST00000372324.5,ENST00000481924.1,ENST00000309519.8	processed_transcript,protein_coding	2.41862e-12	2.84057e-11	-1.07475	5.98909	1.90186e-08	2.54408e-07
ENSG00000159214	CCDC24	ENST00000486504.5,ENST00000472562.1,ENST00000490064.5,ENST00000486064.5,ENST00000463846.5,ENST00000372318.7,ENST00000466180.1,ENST00000460543.5,ENST00000490563.5,ENST00000479055.5,ENST00000485811.5	nonsense_mediated_decay,processed_transcript,retained_intron,protein_coding	7.21912e-06	3.69041e-05	0.724402	3.94324	0.000944307	0.00457167
ENSG00000196517	SLC6A9	ENST00000489764.1,ENST00000372306.7,ENST00000372310.7,ENST00000372307.7,ENST00000466926.1,ENST00000360584.6,ENST00000533007.1,ENST00000357730.6,ENST00000528803.1,ENST00000492434.6,ENST00000475075.6	processed_transcript,retained_intron,protein_coding	6.59593e-26	2.79282e-24	1.11879	4.41097	7.71419e-08	9.29602e-07
ENSG00000230615	RP5-1198O20.4	ENST00000609472.5,ENST00000431800.1,ENST00000626430.1,ENST00000624869.1,ENST00000627999.1,ENST00000628123.1,ENST00000437643.1,ENST00000616338.1,ENST00000610167.5,ENST00000453688.5,ENST00000630871.2,ENST00000447959.1,ENST00000625367.2,ENST00000630008.2,ENST00000609027.1,ENST00000627824.2,ENST00000625982.1,ENST00000434244.5,ENST00000626342.1,ENST00000609636.5,ENST00000607988.5,ENST00000623351.1,ENS…	lincRNA	0.00662922	0.0189789	-1.12134	0.308242	0.0277868	0.0850459
ENSG00000271647	KRT8P47	ENST00000604727.1	processed_pseudogene	0.511493	0.587721	1.6915	-2.43213	0.465375	0.761666
ENSG00000171872	KLF17	ENST00000476802.1,ENST00000372299.3	nonsense_mediated_decay,protein_coding	0.0705458	0.143886	-2.57092	-2.12666	0.134586	0.307113
ENSG00000233514	RP11-570P14.1	ENST00000402743.2	processed_pseudogene	0.00337281	0.010412	-2.12621	-0.64037	0.0039474	0.0159929
ENSG00000283039	KLF18	ENST00000634670.1	protein_coding	0.0151106	0.0392013	-4.89352	-2.21823	0.0420781	0.120212
ENSG00000226804	RP4-675G8.3	ENST00000451975.2	processed_pseudogene	0.146882	0.253435	3.09492	-2.8094	0.557685	0.824582
ENSG00000271329	RP5-891H21.5	ENST00000603887.1	processed_pseudogene	0.398045	0.489039	1.00848	-1.53271	0.440664	0.735478
ENSG00000178028	DMAP1	ENST00000463950.1,ENST00000315913.9,ENST00000361745.10,ENST00000372290.4,ENST00000436069.5,ENST00000494092.1,ENST00000483741.1,ENST00000440641.5,ENST00000437511.5,ENST00000446292.5,ENST00000372289.6,ENST00000471829.5,ENST00000487922.5,ENST00000475794.5,ENST00000488433.5	processed_transcript,protein_coding	0.00255666	0.00813045	0.239685	6.40076	0.207672	0.423742
ENSG00000117419	ERI3	ENST00000479101.1,ENST00000457571.1,ENST00000372259.9,ENST00000462341.1,ENST00000495828.1,ENST00000489710.1,ENST00000456170.5,ENST00000452396.5,ENST00000372257.6	processed_transcript,protein_coding	0.0751103	0.151738	-0.404072	5.71903	0.0328085	0.0977476
ENSG00000233602	ERI3-IT1	ENST00000414156.1	sense_intronic	0.000162552	0.000658578	1.74558	0.3009	0.00085292	0.00417753
ENSG00000187147	RNF220	ENST00000487332.1,ENST00000480686.5,ENST00000474064.5,ENST00000355387.6,ENST00000474956.1,ENST00000335497.11,ENST00000453863.5,ENST00000440132.2,ENST00000361799.6,ENST00000470498.1,ENST00000475378.5,ENST00000488865.2,ENST00000497469.5,ENST00000484745.5,ENST00000372247.6,ENST00000496262.1,ENST00000474394.5,ENST00000471494.5	nonsense_mediated_decay,processed_transcript,protein_coding	0.864383	0.895141	-0.113075	5.55009	0.549444	0.824582
ENSG00000126106	TMEM53	ENST00000372237.7,ENST00000495630.1,ENST00000372242.7,ENST00000476724.1,ENST00000372243.7,ENST00000468117.1,ENST00000372244.3,ENST00000372235.7,ENST00000420706.1	processed_transcript,protein_coding	0.000157701	0.000640601	0.478322	3.43334	0.0429298	0.121746
ENSG00000198520	C1orf228	ENST00000446792.1,ENST00000434520.5,ENST00000434068.1,ENST00000444751.5,ENST00000427321.1,ENST00000455805.5,ENST00000453711.1,ENST00000418644.5,ENST00000441519.5,ENST00000444525.1,ENST00000357508.5,ENST00000418779.5,ENST00000427336.1,ENST00000440383.1,ENST00000421398.5,ENST00000535358.5,ENST00000424484.5,ENST00000445071.5,ENST00000458657.6,ENST00000568406.1	nonsense_mediated_decay,processed_transcript,retained_intron,protein_coding	2.11104e-20	5.5543e-19	3.32325	1.06926	2.93384e-12	7.64129e-11
ENSG00000142945	KIF2C	ENST00000480574.1,ENST00000455186.5,ENST00000493027.5,ENST00000372224.8,ENST00000472235.1,ENST00000452259.5,ENST00000372217.5,ENST00000423289.1	processed_transcript,protein_coding	8.51501e-11	8.37291e-10	-1.05211	7.80575	9.43788e-08	1.11478e-06
ENSG00000142937	RPS8	ENST00000474582.1,ENST00000484599.1,ENST00000485390.5,ENST00000470475.1,ENST00000372209.3,ENST00000497035.5,ENST00000396651.7,ENST00000464658.1	processed_transcript,protein_coding	0.0322262	0.075286	-0.439518	9.74626	0.0279166	0.085305
ENSG00000234093	RPS15AP11	ENST00000594193.1	processed_pseudogene	0.383779	0.481982	-1.15843	-1.36902	0.269512	0.523661
ENSG00000142959	BEST4	ENST00000372207.3	protein_coding	2.63207e-08	1.91633e-07	4.28693	-1.04296	5.89137e-05	0.000388257
ENSG00000173846	PLK3	ENST00000461358.5,ENST00000476731.1,ENST00000465443.5,ENST00000461769.1,ENST00000492398.5,ENST00000493100.1,ENST00000372201.4	processed_transcript,protein_coding	2.63586e-40	2.81709e-38	2.17998	4.5573	2.53874e-24	2.52197e-22
ENSG00000188396	TCTEX1D4	ENST00000339355.2	protein_coding	0.0261058	0.0632918	4.77988	-2.22996	0.0426129	0.121023
ENSG00000222009	BTBD19	ENST00000495433.1,ENST00000464114.1,ENST00000409335.6,ENST00000450269.5,ENST00000489976.1,ENST00000485668.5,ENST00000482715.5,ENST00000439563.2,ENST00000475105.5	nonsense_mediated_decay,processed_transcript,retained_intron,protein_coding	4.9803e-39	4.94742e-37	2.25311	3.68963	1.00807e-20	7.2884e-19
ENSG00000117425	PTCH2	ENST00000447098.6,ENST00000372192.3,ENST00000438067.5	protein_coding	1.41997e-06	8.05905e-06	1.07494	0.612143	0.0157624	0.0524523
ENSG00000226499	RP5-882O7.1	ENST00000447970.1	processed_pseudogene	0.956989	0.969026	0.126466	-0.872329	0.888594	1
ENSG00000070785	EIF2B3	ENST00000372182.6,ENST00000372183.7,ENST00000360403.6,ENST00000497010.1,ENST00000477953.5,ENST00000439363.5,ENST00000620860.4,ENST00000480675.5,ENST00000487532.5,ENST00000486491.1	nonsense_mediated_decay,processed_transcript,protein_coding	1.70613e-23	5.8302e-22	-1.68382	5.31269	1.64246e-17	8.62818e-16
ENSG00000229815	CCNB1IP1P1	ENST00000428976.1	processed_pseudogene	0.357341	0.461111	2.26575	-2.95959	1	1
ENSG00000232369	RP5-882O7.4	ENST00000411837.1	processed_pseudogene	0.206947	0.328021	-1.48809	-2.54137	0.687806	0.953662
ENSG00000268949	MRPS17P1	ENST00000596009.1	processed_pseudogene	0.228337	0.355328	1.98696	-2.32691	0.314814	0.585033
ENSG00000126107	HECTD3	ENST00000487488.5,ENST00000372172.4,ENST00000372168.7,ENST00000484564.1,ENST00000486296.5,ENST00000466423.5,ENST00000486132.5	processed_transcript,protein_coding	0.442877	0.533662	0.139395	6.17949	0.464042	0.761666
ENSG00000126088	UROD	ENST00000478467.5,ENST00000460334.5,ENST00000491300.5,ENST00000490385.5,ENST00000636836.1,ENST00000473012.1,ENST00000486699.5,ENST00000636293.1,ENST00000465678.1,ENST00000494399.5,ENST00000463092.5,ENST00000428106.1,ENST00000460906.5,ENST00000246337.8,ENST00000462688.5,ENST00000461035.5,ENST00000472254.1,ENST00000496439.1,ENST00000434478.5,ENST00000466193.1,ENST00000491773.5,ENST00000469548.5	processed_transcript,protein_coding	0.000512606	0.00188087	-0.41577	5.86691	0.028267	0.0862396
ENSG00000162415	ZSWIM5	ENST00000359600.5,ENST00000464588.1	processed_transcript,protein_coding	0.0050638	0.014983	0.804243	1.19947	0.0375484	0.109583
ENSG00000234315	OSTCP5	ENST00000425293.1	processed_pseudogene	0.725805	0.781233	-0.98249	-2.66606	1	1
ENSG00000281912	LINC01144	ENST00000626198.1	lincRNA	0.00637691	0.018326	1.11358	0.93695	0.00981063	0.0349466
ENSG00000186603	HPDL	ENST00000334815.4	protein_coding	0.338653	0.461111	-2.38353	-2.95571	1	1
ENSG00000132781	MUTYH	ENST00000372098.7,ENST00000448481.5,ENST00000529892.5,ENST00000528013.6,ENST00000355498.6,ENST00000483642.5,ENST00000412971.5,ENST00000466231.1,ENST00000372110.7,ENST00000435155.1,ENST00000482094.5,ENST00000462387.5,ENST00000467459.5,ENST00000479746.6,ENST00000485271.5,ENST00000531105.5,ENST00000372104.5,ENST00000476789.5,ENST00000475516.5,ENST00000372115.7,ENST00000492494.5,ENST00000354383.10,EN…	nonsense_mediated_decay,retained_intron,protein_coding	0.0539752	0.116668	0.437236	3.53097	0.0572284	0.154865
ENSG00000132773	TOE1	ENST00000495703.5,ENST00000372090.5,ENST00000471337.5,ENST00000460057.1,ENST00000477731.5	processed_transcript,protein_coding	4.59726e-08	3.2416e-07	-0.90206	4.41857	1.20951e-05	9.30213e-05
ENSG00000070759	TESK2	ENST00000372084.5,ENST00000486676.5,ENST00000372086.3,ENST00000493974.1	processed_transcript,protein_coding	9.5233e-23	3.06506e-21	0.651987	4.29296	0.00186227	0.00827161
ENSG00000236872	RP11-291L19.1	ENST00000435399.1	processed_pseudogene	0.205614	0.326475	-2.32986	-2.95859	1	1
ENSG00000280670	CCDC163	ENST00000629670.1,ENST00000626657.2,ENST00000629009.2,ENST00000629482.2,ENST00000628397.2,ENST00000628293.1,ENST00000625766.2,ENST00000626177.2	nonsense_mediated_decay,processed_transcript,retained_intron,protein_coding	1.95432e-06	1.09002e-05	0.672462	3.12641	0.00663678	0.0250244
ENSG00000132763	MMACHC	ENST00000401061.8,ENST00000477188.1,ENST00000616135.1	processed_transcript,protein_coding	9.32255e-05	0.00039565	-0.645522	4.47358	0.00150061	0.0068518
ENSG00000117450	PRDX1	ENST00000483583.1,ENST00000319248.12,ENST00000424390.1,ENST00000372079.1,ENST00000447184.5,ENST00000262746.5	processed_transcript,protein_coding	1.88514e-21	5.42509e-20	-1.72509	9.33746	2.88123e-17	1.44969e-15
ENSG00000234379	HMGB1P48	ENST00000446155.1	unprocessed_pseudogene	0.289787	0.426864	-3.2528	-2.80171	0.557374	0.824582
ENSG00000117448	AKR1A1	ENST00000475919.1,ENST00000476957.5,ENST00000473038.5,ENST00000487654.5,ENST00000481885.5,ENST00000475985.1,ENST00000495913.5,ENST00000496999.5,ENST00000621846.4,ENST00000351829.8,ENST00000497973.5,ENST00000372070.7,ENST00000434299.5,ENST00000471651.1	processed_transcript,protein_coding	0.0157351	0.0406242	0.444298	6.43942	0.0196153	0.0633419
ENSG00000132780	NASP	ENST00000437901.6,ENST00000372052.8,ENST00000527470.5,ENST00000527359.5,ENST00000534450.1,ENST00000534101.1,ENST00000350030.7,ENST00000529333.5,ENST00000537798.5,ENST00000531612.5,ENST00000527932.1,ENST00000530073.5,ENST00000437362.6,ENST00000464190.6,ENST00000472408.1,ENST00000481782.1,ENST00000629893.1,ENST00000525515.5,ENST00000530840.5,ENST00000528084.5,ENST00000351223.7,ENST00000470768.5,ENS…	nonsense_mediated_decay,processed_transcript,retained_intron,protein_coding	4.56284e-09	3.62897e-08	-0.944241	8.46464	1.88656e-06	1.72107e-05
ENSG00000159588	CCDC17	ENST00000421127.6,ENST00000372044.7,ENST00000464739.5,ENST00000528266.5,ENST00000491755.5,ENST00000479529.2,ENST00000525599.1,ENST00000445048.2,ENST00000482416.5	nonsense_mediated_decay,processed_transcript,retained_intron,protein_coding	3.99384e-16	7.02925e-15	1.67328	2.78211	1.16206e-09	1.92706e-08
ENSG00000159592	GPBP1L1	ENST00000480083.5,ENST00000468724.1,ENST00000480941.1,ENST00000493083.5,ENST00000479235.5,ENST00000496278.1,ENST00000498128.1,ENST00000290795.7,ENST00000355105.7,ENST00000487436.1,ENST00000495616.1,ENST00000488278.5,ENST00000460859.1,ENST00000467032.1	processed_transcript,protein_coding	0.90672	0.927671	0.0346093	7.65779	0.859703	1
ENSG00000225447	RPS15AP10	ENST00000432472.1	processed_pseudogene	0.000713385	0.00253592	0.844032	1.23443	0.031688	0.09481
ENSG00000234329	RP11-767N6.2	ENST00000437848.1	processed_pseudogene	1.0139e-08	7.7765e-08	1.18361	2.84271	8.56123e-06	6.786e-05
ENSG00000159596	TMEM69	ENST00000496366.1,ENST00000372025.4	processed_transcript,protein_coding	0.00948582	0.0260965	0.0670338	5.75683	0.726786	0.992466
ENSG00000197429	IPP	ENST00000359942.8,ENST00000495072.1,ENST00000461718.5,ENST00000396478.3	processed_transcript,protein_coding	0.492327	0.574993	-0.0817008	3.93411	0.714285	0.979846
ENSG00000230896	RP11-767N6.7	ENST00000430643.1	sense_intronic	0.950792	0.964263	-0.104425	-0.0689876	0.852961	1
ENSG00000236111	RP11-630I5.1	ENST00000463059.1	processed_pseudogene	0.862557	0.893818	-0.55655	-1.80343	0.815106	1
ENSG00000086015	MAST2	ENST00000498668.1,ENST00000372008.6,ENST00000467367.5,ENST00000482881.1,ENST00000488619.1,ENST00000477968.1,ENST00000361297.6,ENST00000372009.3,ENST00000470809.1,ENST00000492813.1	processed_transcript,retained_intron,protein_coding	0.156381	0.26599	-0.344681	7.268	0.074464	0.191466
ENSG00000232467	TMA16P2	ENST00000413187.2	processed_pseudogene	0.347017	0.461111	-2.32986	-2.95859	1	1
ENSG00000117461	PIK3R3	ENST00000493202.1,ENST00000372006.5,ENST00000423209.5,ENST00000420542.5,ENST00000425892.2,ENST00000262741.9,ENST00000488808.1	processed_transcript,protein_coding	4.34733e-15	6.89919e-14	-1.79184	3.82348	8.36744e-15	3.1096e-13
ENSG00000117472	TSPAN1	ENST00000464786.5,ENST00000472170.1,ENST00000482928.5,ENST00000482143.5,ENST00000372003.5,ENST00000469330.5,ENST00000498443.5,ENST00000470318.1,ENST00000475163.5	processed_transcript,protein_coding	0.628662	0.695735	-0.515961	-0.133445	0.386135	0.664084
ENSG00000085998	POMGNT1	ENST00000475642.1,ENST00000497439.5,ENST00000485714.1,ENST00000477114.1,ENST00000463030.1,ENST00000371992.1,ENST00000396420.7,ENST00000489985.1,ENST00000480972.1,ENST00000371984.7	processed_transcript,protein_coding	0.131248	0.238516	-0.29179	5.55828	0.122712	0.285515
ENSG00000171357	LURAP1	ENST00000371980.3	protein_coding	0.00518729	0.0153119	0.879683	0.828956	0.0358331	0.105231
ENSG00000085999	RAD54L	ENST00000459678.2,ENST00000472889.2,ENST00000493032.5,ENST00000493985.5,ENST00000473251.2,ENST00000488942.5,ENST00000487700.1,ENST00000469835.5,ENST00000476687.2,ENST00000371975.8,ENST00000463715.5,ENST00000442598.5	nonsense_mediated_decay,processed_transcript,protein_coding	8.00229e-06	4.05797e-05	-0.878009	4.47961	1.77948e-05	0.000131977
ENSG00000132128	LRRC41	ENST00000472710.2,ENST00000498402.2,ENST00000617190.4,ENST00000469150.1,ENST00000496156.5,ENST00000617760.4,ENST00000615587.4,ENST00000343304.10	nonsense_mediated_decay,processed_transcript,protein_coding	0.690721	0.750533	0.0295386	5.20237	0.882813	1
ENSG00000173660	UQCRH	ENST00000496387.5,ENST00000489056.5,ENST00000311672.9,ENST00000486951.1,ENST00000460947.1	nonsense_mediated_decay,retained_intron,protein_coding	1.80332e-08	1.34453e-07	-0.979585	6.62277	3.39542e-07	3.56255e-06
ENSG00000117481	NSUN4	ENST00000537428.2,ENST00000486270.5,ENST00000307089.7,ENST00000472157.1,ENST00000498008.5,ENST00000469918.5,ENST00000474844.5,ENST00000475281.1,ENST00000495427.1	nonsense_mediated_decay,retained_intron,protein_coding	0.197373	0.315719	0.215735	4.4087	0.293371	0.557729
ENSG00000225779	RP4-603I14.3	ENST00000457027.1	processed_pseudogene	0.0621368	0.129845	2.4122	-1.66738	0.0406328	0.117108
ENSG00000117480	FAAH	ENST00000243167.8,ENST00000493636.1,ENST00000493735.5,ENST00000468718.5,ENST00000489366.2,ENST00000484697.5	nonsense_mediated_decay,processed_transcript,retained_intron,protein_coding	1.27634e-12	1.53926e-11	3.44442	0.638829	1.77198e-10	3.41334e-09
ENSG00000232022	FAAHP1	ENST00000607656.5,ENST00000606395.1,ENST00000635298.1,ENST00000446499.1,ENST00000429784.2,ENST00000635606.1,ENST00000455247.1	transcribed_unprocessed_pseudogene,processed_transcript	0.048735	0.106945	0.0548086	1.42724	0.927678	1
ENSG00000224863	LINC01398	ENST00000416581.1,ENST00000634819.1	lincRNA,retained_intron	0.139389	0.246208	-3.16658	-2.80741	0.557603	0.824582
ENSG00000197587	DMBX1	ENST00000371956.8,ENST00000360032.3	protein_coding	0.0275192	0.066006	4.08663	-2.54083	0.199133	0.414511
ENSG00000162456	KNCN	ENST00000396314.3,ENST00000481882.6,ENST00000524908.1,ENST00000294445.7	processed_transcript,retained_intron,protein_coding	0.487949	0.57072	-2.38353	-2.95571	1	1
ENSG00000079277	MKNK1	ENST00000496619.5,ENST00000484301.5,ENST00000465783.5,ENST00000486716.5,ENST00000525888.5,ENST00000474868.1,ENST00000532897.5,ENST00000342571.7,ENST00000529170.5,ENST00000477883.1,ENST00000532783.5,ENST00000460098.1,ENST00000528077.5,ENST00000470237.5,ENST00000528237.5,ENST00000480531.5,ENST00000531355.5,ENST00000341183.9,ENST00000468852.2,ENST00000371946.8,ENST00000531769.5,ENST00000428112.6,ENS…	nonsense_mediated_decay,processed_transcript,retained_intron,protein_coding	7.77362e-19	1.77944e-17	2.05994	2.53283	5.72751e-12	1.41901e-10
ENSG00000142961	MOB3C	ENST00000477318.1,ENST00000319928.7,ENST00000371940.1,ENST00000271139.12	processed_transcript,protein_coding	0.000973596	0.00337493	0.488978	3.39056	0.0382079	0.111225
ENSG00000123472	ATPAF1	ENST00000532925.5,ENST00000487193.1,ENST00000576409.5,ENST00000460928.1,ENST00000329231.8,ENST00000371937.8,ENST00000574428.5,ENST00000525633.1,ENST00000529214.5,ENST00000474020.5,ENST00000534216.5,ENST00000526821.5,ENST00000492233.5,ENST00000542495.5	nonsense_mediated_decay,processed_transcript,retained_intron,protein_coding	3.72369e-06	1.99571e-05	-0.836551	5.51597	1.13771e-05	8.79578e-05
ENSG00000233647	NENFP1	ENST00000419476.2	processed_pseudogene	0.66489	0.727661	0.452294	-1.2243	0.614713	0.888141
ENSG00000186118	TEX38	ENST00000564071.1,ENST00000415500.1,ENST00000334122.4,ENST00000564373.1	protein_coding	0.283784	0.420564	0.80711	-2.66964	1	1
ENSG00000159658	EFCAB14	ENST00000371933.7,ENST00000484461.1,ENST00000481623.1,ENST00000459797.1,ENST00000487741.6,ENST00000479745.5	nonsense_mediated_decay,processed_transcript,retained_intron,protein_coding	0.0207159	0.0517797	-0.421306	6.89395	0.0280357	0.0855928
ENSG00000238145	RP11-346M5.1	ENST00000437364.2	processed_pseudogene	0.146882	0.253435	3.09492	-2.8094	0.557685	0.824582
ENSG00000186377	CYP4X1	ENST00000466294.1,ENST00000371901.3	processed_transcript,protein_coding	0.028643	0.0682001	4.05642	-2.54384	0.199586	0.414511
ENSG00000225154	RP11-184J23.2	ENST00000445574.2	processed_pseudogene	0.0318253	0.0744729	4.67705	-2.31313	0.0718341	0.187149
ENSG00000225506	CYP4A22-AS1	ENST00000444042.2	lincRNA	0.138309	0.246054	0.756213	0.780753	0.0917341	0.226273
ENSG00000162365	CYP4A22	ENST00000371891.7,ENST00000485117.1,ENST00000294337.7,ENST00000620131.1,ENST00000371890.7,ENST00000490948.5,ENST00000619754.4	processed_transcript,protein_coding	0.394596	0.485609	0	-3.12767	1	1
ENSG00000225514	MTND1P34	ENST00000438556.1	transcribed_processed_pseudogene	0.0268789	0.0647961	2.92241	-1.88889	0.0525999	0.144734
ENSG00000162366	PDZK1IP1	ENST00000371885.1,ENST00000489919.1,ENST00000491793.1,ENST00000294338.6	processed_transcript,protein_coding	0.394596	0.485609	0	-3.12767	1	1
ENSG00000162367	TAL1	ENST00000465912.1,ENST00000464796.5,ENST00000371884.6,ENST00000294339.3,ENST00000459729.1,ENST00000481091.1	processed_transcript,protein_coding	0.0207667	0.051894	-0.464358	0.909239	0.243217	0.481217
ENSG00000123473	STIL	ENST00000436811.1,ENST00000396221.6,ENST00000337817.9,ENST00000371877.7,ENST00000447475.6,ENST00000418131.1,ENST00000413565.1,ENST00000360380.7,ENST00000433827.2	retained_intron,protein_coding	5.51758e-15	8.67498e-14	-1.18391	6.56211	8.2813e-10	1.4095e-08
ENSG00000162368	CMPK1	ENST00000371871.8,ENST00000450808.2,ENST00000471289.2,ENST00000371873.9,ENST00000371870.3	nonsense_mediated_decay,retained_intron,protein_coding	7.83172e-05	0.000336806	-0.609557	6.45076	0.00139576	0.00643467
ENSG00000186564	FOXD2	ENST00000334793.5	protein_coding	0.43609	0.527243	0.23602	0.609249	0.635983	0.910385
ENSG00000269113	TRABD2B	ENST00000435576.2,ENST00000606738.2	processed_transcript,protein_coding	4.56973e-05	0.000204496	0.999099	1.23201	0.0116502	0.0407272
ENSG00000226133	RP4-683M8.2	ENST00000635446.1,ENST00000439795.1,ENST00000456803.5	lincRNA	0.0856311	0.168876	3.68799	-2.66757	0.330568	0.589445
ENSG00000231413	RP11-193P11.3	ENST00000455238.1	lincRNA	0.347017	0.461111	-2.32986	-2.95859	1	1
ENSG00000242267	SKINT1L	ENST00000452503.1,ENST00000604015.1,ENST00000401057.7,ENST00000453388.1	processed_transcript,transcribed_unitary_pseudogene	9.27019e-05	0.000393664	1.94146	-0.257436	0.00157627	0.00716341
ENSG00000223720	RP5-1024N4.2	ENST00000431986.2	lincRNA	0.995443	0.997729	-0.0640833	-2.8084	1	1
ENSG00000117834	SLC5A9	ENST00000527929.1,ENST00000438567.6,ENST00000425816.5,ENST00000493837.6,ENST00000532322.5,ENST00000236495.9,ENST00000533824.5,ENST00000441260.2,ENST00000525901.1,ENST00000471020.1	nonsense_mediated_decay,processed_transcript,retained_intron,protein_coding	0.062027	0.129669	3.68799	-2.66757	0.330568	0.589445
ENSG00000132122	SPATA6	ENST00000463938.5,ENST00000603831.5,ENST00000487543.2,ENST00000371843.7,ENST00000371847.7,ENST00000371841.1,ENST00000471975.2,ENST00000487629.1,ENST00000490850.1,ENST00000465990.5,ENST00000396199.7	nonsense_mediated_decay,processed_transcript,protein_coding	2.09896e-07	1.3469e-06	0.72349	3.92021	0.000962801	0.00464886
ENSG00000224986	PPP1R8P1	ENST00000452549.2	processed_pseudogene	4.23553e-09	3.38253e-08	3.01663	-0.0938515	3.36908e-06	2.92169e-05
ENSG00000235105	RP11-329A14.1	ENST00000412769.1	processed_pseudogene	0.971211	0.9805	0.127666	-0.804797	0.892541	1
ENSG00000186094	AGBL4	ENST00000371836.1,ENST00000416121.5,ENST00000497451.1,ENST00000371838.5,ENST00000334103.11,ENST00000371839.5	processed_transcript,protein_coding	3.95177e-12	4.53298e-11	1.99917	1.74285	2.72897e-08	3.56134e-07
ENSG00000162373	BEND5	ENST00000371833.3,ENST00000476096.1,ENST00000489956.1,ENST00000463562.1,ENST00000480399.1,ENST00000476079.5	processed_transcript,retained_intron,protein_coding	0.00100212	0.00346233	-0.242208	1.57673	0.471567	0.768966
ENSG00000225623	AGBL4-IT1	ENST00000457061.1	sense_intronic	0.275539	0.413768	-0.0107695	-2.80532	1	1
ENSG00000237478	RP5-926E3.1	ENST00000428836.2	processed_pseudogene	0.173419	0.287	1.20317	-1.67916	0.275511	0.52989
ENSG00000215887	ZNF859P	ENST00000502859.1	unprocessed_pseudogene	0.172435	0.285723	3.72481	-2.66452	0.330482	0.589445
ENSG00000162374	ELAVL4	ENST00000371819.1,ENST00000371821.5,ENST00000492299.1,ENST00000371823.8,ENST00000371827.5,ENST00000371824.5,ENST00000357083.8,ENST00000463650.1,ENST00000448907.6,ENST00000474675.1,ENST00000494555.1	processed_transcript,protein_coding	0.0400417	0.0909196	-0.669711	-0.442884	0.311277	0.584745
ENSG00000230828	RP11-492I2.1	ENST00000456070.1	processed_pseudogene	0.146882	0.253435	3.09492	-2.8094	0.557685	0.824582
ENSG00000234080	RP11-183G22.1	ENST00000423464.1	processed_pseudogene	0.295999	0.434404	1.44663	-2.12799	0.385686	0.663978
ENSG00000229316	HMGB1P45	ENST00000435986.1	processed_pseudogene	0.0509429	0.110996	-2.39422	-1.73138	0.0594494	0.15971
ENSG00000225671	FCF1P6	ENST00000456841.2	processed_pseudogene	0.42272	0.514018	-0.448699	-2.21791	1	1
ENSG00000142700	DMRTA2	ENST00000404795.3,ENST00000418121.5	protein_coding	0.00543046	0.0159326	5.21419	-2.03549	0.0149537	0.0502577
ENSG00000185104	FAF1	ENST00000396153.6,ENST00000472808.1,ENST00000487898.1,ENST00000494400.5,ENST00000371778.5	nonsense_mediated_decay,processed_transcript,protein_coding	0.0364587	0.0837721	-0.333465	6.7207	0.0810321	0.205609
ENSG00000123080	CDKN2C	ENST00000396148.1,ENST00000262662.5,ENST00000371761.3	protein_coding	1.52578e-18	3.37304e-17	-1.88936	4.08971	2.02186e-17	1.04792e-15
ENSG00000204006	C1orf185	ENST00000612209.1,ENST00000371759.6,ENST00000467127.5,ENST00000474016.1	processed_transcript,protein_coding	0.394596	0.485609	0	-3.12767	1	1
ENSG00000213478	CFL1P2	ENST00000440986.1	processed_pseudogene	0.693929	0.753226	-0.490963	-1.66832	0.829713	1
ENSG00000203356	LINC01562	ENST00000366181.2	lincRNA	0.0771519	0.155084	-4.15965	-2.53761	0.198658	0.414511
ENSG00000123091	RNF11	ENST00000486691.1,ENST00000494873.1,ENST00000242719.3	processed_transcript,protein_coding	1.02656e-07	6.88835e-07	-0.764471	6.41847	6.28916e-05	0.00041141
ENSG00000233406	RP11-296A18.5	ENST00000480705.1	processed_pseudogene	0.574481	0.645594	-0.546762	-0.0169061	0.310364	0.58346
ENSG00000085831	TTC39A	ENST00000371747.7,ENST00000527205.1,ENST00000431927.5,ENST00000371750.9,ENST00000524442.1,ENST00000532836.5,ENST00000447632.6,ENST00000525906.1,ENST00000530004.5,ENST00000262675.11,ENST00000262676.9,ENST00000439482.5,ENST00000411642.6,ENST00000422925.5,ENST00000401051.7,ENST00000413473.6,ENST00000380849.6,ENST00000534098.1	processed_transcript,protein_coding	0.00633014	0.0182152	-0.418183	3.5812	0.0688485	0.180762
ENSG00000085832	EPS15	ENST00000371727.5,ENST00000493793.1,ENST00000471391.1,ENST00000486505.5,ENST00000464478.5,ENST00000371733.7,ENST00000478657.1,ENST00000465467.1,ENST00000371730.6	nonsense_mediated_decay,processed_transcript,retained_intron,protein_coding	0.228431	0.35544	-0.135738	6.71759	0.47773	0.777339
ENSG00000232027	RP11-275F13.3	ENST00000422197.2	processed_pseudogene	0.486572	0.570217	-2.32986	-2.95859	1	1
ENSG00000227742	CALR4P	ENST00000431943.1	unitary_pseudogene	0.00125903	0.00426242	-1.54618	0.397946	0.00152939	0.00696678
ENSG00000117859	OSBPL9	ENST00000462759.5,ENST00000524620.1,ENST00000481937.5,ENST00000534040.5,ENST00000489990.5,ENST00000447887.5,ENST00000528603.5,ENST00000371714.5,ENST00000531061.1,ENST00000532975.5,ENST00000625138.1,ENST00000475697.5,ENST00000533884.5,ENST00000473207.6,ENST00000531828.5,ENST00000361556.9,ENST00000531819.5,ENST00000526917.5,ENST00000484890.5,ENST00000435274.6,ENST00000527631.5,ENST00000467064.5,ENS…	nonsense_mediated_decay,processed_transcript,retained_intron,protein_coding	0.115998	0.216176	-0.292007	7.35042	0.131617	0.302016
ENSG00000236973	GAPDHP51	ENST00000426454.2	processed_pseudogene	0.357341	0.461111	2.26575	-2.95959	1	1
ENSG00000232846	SLC25A6P3	ENST00000424829.1	processed_pseudogene	0.0502213	0.109632	2.96001	-1.88053	0.0354321	0.10439
ENSG00000078618	NRDC	ENST00000544028.5,ENST00000475715.1,ENST00000539524.5,ENST00000468722.1,ENST00000497358.1,ENST00000473805.5,ENST00000354831.11,ENST00000475310.5,ENST00000352171.11,ENST00000485608.5,ENST00000483007.1,ENST00000440943.5,ENST00000491410.1,ENST00000464385.1	processed_transcript,protein_coding	0.594381	0.664009	0.0691902	7.80219	0.723679	0.988746
ENSG00000169213	RAB3B	ENST00000371655.3	protein_coding	4.47905e-14	6.3593e-13	-0.737857	5.88613	0.000106579	0.000658292
ENSG00000229032	RP11-91A18.1	ENST00000422551.1	processed_pseudogene	0.154952	0.264053	-1.45529	-2.54416	0.688111	0.953662
ENSG00000117862	TXNDC12	ENST00000471493.1,ENST00000469458.5,ENST00000610127.1,ENST00000472624.5,ENST00000371626.8	nonsense_mediated_decay,processed_transcript,protein_coding	0.692055	0.751693	-0.123628	6.87998	0.519161	0.824582
ENSG00000198841	KTI12	ENST00000371614.1	protein_coding	1.3986e-05	6.8312e-05	-0.925341	2.93578	0.000352277	0.00191418
ENSG00000134717	BTF3L4	ENST00000533836.1,ENST00000524414.5,ENST00000484036.1,ENST00000477828.6,ENST00000489308.6,ENST00000313334.12,ENST00000472944.6,ENST00000526132.5	nonsense_mediated_decay,processed_transcript,retained_intron,protein_coding	4.73685e-08	3.3344e-07	-0.628778	4.90489	0.00148643	0.00679908
ENSG00000157077	ZFYVE9	ENST00000469134.1,ENST00000371591.1,ENST00000287727.7,ENST00000361625.5,ENST00000357206.6	processed_transcript,retained_intron,protein_coding	0.810351	0.852141	0.0497032	5.62281	0.79548	1
ENSG00000228407	RP4-800M22.1	ENST00000414059.2	processed_pseudogene	0.302797	0.441892	-2.09132	-2.3204	0.314405	0.585033
ENSG00000223429	RP4-800M22.2	ENST00000412785.1	processed_pseudogene	0.139389	0.246208	-3.16658	-2.80741	0.557603	0.824582
ENSG00000224255	PDCL3P6	ENST00000429744.2	processed_pseudogene	2.78505e-05	0.00012957	2.38547	-0.350382	0.000585108	0.00299345
ENSG00000213735	ANAPC10P1	ENST00000395991.2	processed_pseudogene	0.620837	0.688822	0.602617	-1.02969	0.445231	0.741948
ENSG00000154222	CC2D1B	ENST00000494789.1,ENST00000450942.2,ENST00000492426.1,ENST00000460261.5,ENST00000485966.1,ENST00000491136.6,ENST00000438021.5,ENST00000470844.5,ENST00000284376.7,ENST00000460370.1,ENST00000371586.6	processed_transcript,retained_intron,protein_coding	6.18524e-08	4.27913e-07	0.78025	5.39011	4.73804e-05	0.000318756
ENSG00000224680	PLA2G12AP1	ENST00000497678.2	processed_pseudogene	0.0824103	0.163743	-1.05894	-0.159505	0.0759292	0.194637
ENSG00000085840	ORC1	ENST00000371566.1,ENST00000371568.7	protein_coding	2.07838e-25	8.48714e-24	-1.63748	5.69131	4.1631e-17	2.03519e-15
ENSG00000134748	PRPF38A	ENST00000474048.1,ENST00000257181.9,ENST00000487160.1	processed_transcript,protein_coding	9.30986e-05	0.00039522	-0.610761	6.00869	0.00131742	0.00611167
ENSG00000134744	ZCCHC11	ENST00000524582.1,ENST00000257177.8,ENST00000355809.4,ENST00000497120.1,ENST00000528457.5,ENST00000473856.5,ENST00000481528.1,ENST00000474453.6,ENST00000466440.1,ENST00000481133.1,ENST00000471623.1,ENST00000484723.6,ENST00000531722.5,ENST00000528642.5,ENST00000494469.5,ENST00000371544.7,ENST00000470626.1,ENST00000469810.1,ENST00000527941.5,ENST00000470212.1,ENST00000371541.5	nonsense_mediated_decay,processed_transcript,retained_intron,protein_coding	0.0833129	0.165208	0.287547	6.23318	0.130092	0.299159
ENSG00000272371	RP11-25O10.2	ENST00000607321.1	lincRNA	0.33745	0.461111	-0.967832	-1.0296	0.230894	0.462683
ENSG00000236290	EEF1GP7	ENST00000422983.1	processed_pseudogene	0.13826	0.245995	3.18419	-2.80324	0.557435	0.824582
ENSG00000116157	GPX7	ENST00000361314.4,ENST00000459779.1	processed_transcript,protein_coding	0.394596	0.485609	0	-3.12767	1	1
ENSG00000162377	COA7	ENST00000371538.4,ENST00000486918.1	processed_transcript,protein_coding	2.35826e-06	1.29895e-05	-0.510574	5.28485	0.0078619	0.0289947
ENSG00000233664	NDUFS5P3	ENST00000450668.1	processed_pseudogene	0.394596	0.485609	0	-3.12767	1	1
ENSG00000162378	ZYG11B	ENST00000294353.6,ENST00000545132.5	protein_coding	0.0389812	0.0887652	-0.387883	5.59745	0.0409449	0.117766
ENSG00000228929	RPS13P2	ENST00000437890.1	processed_pseudogene	0.000822413	0.00289033	-0.898606	3.22441	0.00024825	0.00140895
ENSG00000121310	ECHDC2	ENST00000493896.2,ENST00000371522.8,ENST00000467988.2,ENST00000498544.5,ENST00000476477.6,ENST00000358358.9,ENST00000492992.1,ENST00000487866.5,ENST00000495920.5,ENST00000536120.5,ENST00000460612.5,ENST00000479593.5,ENST00000371520.5,ENST00000539680.1,ENST00000487040.1,ENST00000480312.6,ENST00000488268.5,ENST00000544531.5,ENST00000542552.1,ENST00000486170.2,ENST00000479183.6,ENST00000463923.5,ENS…	nonsense_mediated_decay,processed_transcript,retained_intron,protein_coding	0.000669764	0.00239403	3.03884	-1.26946	0.00262546	0.0112146
ENSG00000230953	RP4-631H13.6	ENST00000420575.2	processed_pseudogene	0.476027	0.562099	1.18965	-2.22228	0.540335	0.824582
ENSG00000116171	SCP2	ENST00000478631.6,ENST00000371514.7,ENST00000408941.7,ENST00000529363.2,ENST00000407246.6,ENST00000371509.8,ENST00000528311.5,ENST00000484100.5,ENST00000430330.6,ENST00000528809.1,ENST00000371513.9,ENST00000640998.1,ENST00000478274.6,ENST00000473584.1,ENST00000533119.1,ENST00000435345.6,ENST00000488965.1	nonsense_mediated_decay,processed_transcript,protein_coding	0.0678006	0.13924	-0.297842	5.18162	0.123212	0.286528
ENSG00000236360	RP11-334A14.2	ENST00000414168.1	processed_pseudogene	0.337513	0.461111	-0.737546	0.0587718	0.184217	0.39556
ENSG00000226147	TUBBP10	ENST00000427668.1	processed_pseudogene	0.350219	0.461111	2.32124	-2.95648	1	1
ENSG00000174348	PODN	ENST00000618387.1,ENST00000471210.1,ENST00000490650.1,ENST00000471285.1,ENST00000312553.9,ENST00000371500.7,ENST00000395871.6	processed_transcript,protein_coding	0.283357	0.42033	0.758485	-2.66682	1	1
ENSG00000162383	SLC1A7	ENST00000371494.8,ENST00000611397.4,ENST00000620288.4,ENST00000488036.5,ENST00000620347.4,ENST00000371491.4	processed_transcript,protein_coding	0.357341	0.461111	2.26575	-2.95959	1	1
ENSG00000157184	CPT2	ENST00000635888.1,ENST00000638135.1,ENST00000636867.1,ENST00000637726.1,ENST00000371486.3,ENST00000636673.1,ENST00000636935.1,ENST00000468572.2,ENST00000635862.1,ENST00000637252.1,ENST00000636239.1,ENST00000636891.1	nonsense_mediated_decay,retained_intron,protein_coding	0.0443972	0.0990675	-0.441169	2.51797	0.120082	0.280384
ENSG00000162384	C1orf123	ENST00000470385.5,ENST00000474227.1,ENST00000489755.1,ENST00000602807.1,ENST00000478839.1,ENST00000294360.4,ENST00000483739.5	processed_transcript,retained_intron,protein_coding	0.026591	0.0642071	0.508984	3.99574	0.0190514	0.061772
ENSG00000162385	MAGOH	ENST00000462941.1,ENST00000495868.1,ENST00000371466.4,ENST00000371470.7	processed_transcript,protein_coding	8.09582e-08	5.51962e-07	-0.68254	4.73935	0.000628253	0.00318483
ENSG00000157193	LRP8	ENST00000475501.1,ENST00000459674.5,ENST00000496580.1,ENST00000347547.6,ENST00000481431.1,ENST00000306052.10,ENST00000480045.5,ENST00000465675.5,ENST00000529670.5,ENST00000354412.7,ENST00000460214.5,ENST00000371454.6	nonsense_mediated_decay,processed_transcript,retained_intron,protein_coding	0.311742	0.450743	0.0368584	5.77501	0.85134	1
ENSG00000225030	RP4-784A16.3	ENST00000450469.1	sense_intronic	0.0719973	0.146221	2.21848	-1.73868	0.0596746	0.160121
ENSG00000225675	LINC01771	ENST00000445039.2	lincRNA	0.0952584	0.183804	0.799962	0.171209	0.12736	0.295088
ENSG00000236253	SLC25A3P1	ENST00000566461.1,ENST00000566100.1,ENST00000562700.1,ENST00000569142.1,ENST00000563752.5,ENST00000443844.3	transcribed_processed_pseudogene,processed_transcript	0.142554	0.24944	3.13945	-2.80632	0.557559	0.824582
ENSG00000174332	GLIS1	ENST00000628545.1,ENST00000312233.4	protein_coding	0.973603	0.982671	0.164715	-1.60862	1	1
ENSG00000058804	NDC1	ENST00000480952.1,ENST00000371429.3	processed_transcript,protein_coding	7.54245e-11	7.46395e-10	-0.73446	6.02057	0.000113817	0.000696469
ENSG00000058799	YIPF1	ENST00000371399.5,ENST00000465897.5,ENST00000480151.5,ENST00000472983.1,ENST00000072644.6,ENST00000464950.6,ENST00000469457.5	nonsense_mediated_decay,processed_transcript,protein_coding	0.230839	0.358397	-0.303058	4.73444	0.12949	0.29819
ENSG00000211452	DIO1	ENST00000524406.5,ENST00000530084.5,ENST00000613679.4,ENST00000388876.3,ENST00000529329.1,ENST00000529589.5,ENST00000532493.5,ENST00000610607.4,ENST00000525202.5,ENST00000526329.1,ENST00000527060.5,ENST00000617230.2,ENST00000322679.10,ENST00000525044.5,ENST00000528946.5,ENST00000361921.7,ENST00000534069.5	nonsense_mediated_decay,processed_transcript,retained_intron,protein_coding	0.338653	0.461111	-2.38353	-2.95571	1	1
ENSG00000081870	HSPB11	ENST00000371376.1,ENST00000488884.1,ENST00000371378.6,ENST00000489675.1,ENST00000194214.9,ENST00000371377.3	processed_transcript,protein_coding	1.88047e-06	1.05186e-05	-0.804463	4.64211	7.10551e-05	0.000458904
ENSG00000116212	LRRC42	ENST00000477905.1,ENST00000319223.8,ENST00000371370.7,ENST00000444987.1,ENST00000371368.5	processed_transcript,protein_coding	1.90164e-06	1.06312e-05	-0.755844	5.49167	7.30551e-05	0.000469571
ENSG00000219102	HNRNPA3P12	ENST00000437410.2	processed_pseudogene	0.0610898	0.12855	-1.71356	-1.08407	0.0542486	0.148611
ENSG00000116209	TMEM59	ENST00000371344.5,ENST00000440019.5,ENST00000420738.5,ENST00000371341.5,ENST00000234831.9,ENST00000470395.1,ENST00000371337.3,ENST00000452421.5,ENST00000371348.5	processed_transcript,protein_coding	6.85152e-08	4.71274e-07	0.642956	6.67772	0.000782223	0.0038775
ENSG00000116205	TCEANC2	ENST00000234827.5,ENST00000498272.1,ENST00000391366.3,ENST00000371331.1	processed_transcript,protein_coding	0.043778	0.0979042	0.353226	3.90822	0.107981	0.260205
ENSG00000225183	RP4-758J24.4	ENST00000444055.1	processed_pseudogene	0.480855	0.565602	-2.38353	-2.95571	1	1
ENSG00000256407	RP11-446E24.4	ENST00000311841.7,ENST00000525949.1,ENST00000637610.1	nonsense_mediated_decay,processed_transcript	0.142554	0.24944	3.13945	-2.80632	0.557559	0.824582
ENSG00000157211	CDCP2	ENST00000371330.1,ENST00000530059.2	protein_coding	0.350219	0.461111	2.32124	-2.95648	1	1
ENSG00000215883	CYB5RL	ENST00000421415.5,ENST00000420054.5,ENST00000462299.1,ENST00000534324.5,ENST00000493530.2,ENST00000490863.5,ENST00000287899.13,ENST00000497820.1,ENST00000528287.5	nonsense_mediated_decay,retained_intron,protein_coding	0.84014	0.876007	-0.158161	3.43826	0.506762	0.812718
ENSG00000116221	MRPL37	ENST00000490670.1,ENST00000360840.9,ENST00000336230.10,ENST00000398219.2,ENST00000605337.5,ENST00000487096.5	processed_transcript,protein_coding	3.42491e-06	1.84612e-05	-0.780806	6.09844	4.1496e-05	0.000283101
ENSG00000157216	SSBP3	ENST00000448572.1,ENST00000371319.7,ENST00000326956.11,ENST00000426150.5,ENST00000357475.8,ENST00000610401.4,ENST00000371320.7,ENST00000420121.5,ENST00000444533.5,ENST00000533946.5,ENST00000528787.1,ENST00000528930.5,ENST00000530618.1,ENST00000417664.6,ENST00000533209.5,ENST00000525990.1	processed_transcript,retained_intron,protein_coding	0.00270173	0.00854813	0.626603	2.15715	0.0423456	0.120575
ENSG00000235741	RP5-866L20.1	ENST00000433377.1	lincRNA	0.158811	0.268259	0	-3.12767	1	1
ENSG00000227453	HNRNPA1P63	ENST00000427917.1	processed_pseudogene	0.466111	0.552284	-1.83055	-2.42948	0.465135	0.761666
ENSG00000162390	ACOT11	ENST00000343744.6,ENST00000479837.1,ENST00000498228.1,ENST00000481208.5,ENST00000371316.3	processed_transcript,protein_coding	9.11258e-24	3.18343e-22	1.97227	3.17249	3.22867e-14	1.10942e-12
ENSG00000162391	FAM151A	ENST00000302250.6,ENST00000371304.2	protein_coding	0.357341	0.461111	2.26575	-2.95959	1	1
ENSG00000184313	MROH7	ENST00000438846.5,ENST00000440047.5,ENST00000478097.1,ENST00000371287.3,ENST00000409996.5,ENST00000472987.5,ENST00000421030.6,ENST00000493533.1,ENST00000395690.6,ENST00000422659.5,ENST00000440217.5,ENST00000339553.9,ENST00000413188.5	nonsense_mediated_decay,processed_transcript,retained_intron,protein_coding	0.00157711	0.00522622	5.32561	-1.9604	0.00873321	0.0317101
ENSG00000243725	TTC4	ENST00000486091.1,ENST00000371281.3,ENST00000371284.9,ENST00000486621.1	processed_transcript,retained_intron,protein_coding	0.345016	0.461111	0.00680824	1.45074	1	1
ENSG00000162396	PARS2	ENST00000371279.3	protein_coding	0.377825	0.478201	0.0623793	2.68397	0.824973	1
ENSG00000116133	DHCR24	ENST00000436604.1,ENST00000371269.7,ENST00000535035.5	protein_coding	1.22708e-26	5.44874e-25	1.56667	8.23874	5.66953e-15	2.16673e-13
ENSG00000143001	TMEM61	ENST00000371268.3	protein_coding	0.00317903	0.00988374	5.31249	-1.96321	0.0087696	0.0318086
ENSG00000162399	BSND	ENST00000371265.4	protein_coding	0.394596	0.485609	0	-3.12767	1	1
ENSG00000162402	USP24	ENST00000484447.5,ENST00000480962.1,ENST00000294383.6,ENST00000482197.1,ENST00000512504.1,ENST00000472566.1,ENST00000634589.1	nonsense_mediated_decay,processed_transcript,retained_intron,protein_coding	0.0823784	0.1637	-0.349424	7.65119	0.0731425	0.188695
ENSG00000231090	RP11-101C11.1	ENST00000451250.1	lincRNA	0.350219	0.461111	2.32124	-2.95648	1	1
ENSG00000231095	GYG1P3	ENST00000449769.1	processed_pseudogene	0.776144	0.824902	-0.98249	-2.66606	1	1
ENSG00000234810	RP11-90C4.1	ENST00000634769.1,ENST00000422374.1,ENST00000424357.1	lincRNA	0.991274	0.996612	-0.146622	-2.54234	1	1
ENSG00000229871	RPSAP20	ENST00000441455.1	processed_pseudogene	0.148235	0.255329	0.538326	-2.42522	1	1
ENSG00000260971	RP11-504A18.1	ENST00000569425.3	lincRNA	0.0111354	0.0300585	1.76619	-1.16406	0.0418358	0.119873
ENSG00000223956	LINC01767	ENST00000635434.1,ENST00000451914.1	lincRNA	0.380058	0.478201	0	-3.12767	1	1
ENSG00000162407	PLPP3	ENST00000461655.1,ENST00000476206.1,ENST00000371250.3,ENST00000472957.1,ENST00000459962.1	processed_transcript,protein_coding	1.21748e-15	2.0508e-14	1.26788	4.91819	2.63107e-10	4.90658e-09
ENSG00000236776	RPL21P23	ENST00000446654.1	processed_pseudogene	0.0619912	0.129669	-3.6892	-2.67072	0.330658	0.589445
ENSG00000225475	RP11-377K22.2	ENST00000442812.1	processed_pseudogene	0.735497	0.790019	0.117903	2.27264	0.695481	0.96068
ENSG00000162409	PRKAA2	ENST00000371244.8,ENST00000610361.1	protein_coding	0.944215	0.9591	-0.0239668	4.66883	0.915016	1
ENSG00000187889	C1orf168	ENST00000493000.5,ENST00000484327.1,ENST00000343433.6,ENST00000371240.3,ENST00000497991.1	processed_transcript,retained_intron,protein_coding	0.0121118	0.0323057	4.3981	-2.42416	0.117679	0.276826
ENSG00000173406	DAB1	ENST00000371230.1,ENST00000489267.1,ENST00000420954.6,ENST00000485760.5,ENST00000332102.10,ENST00000371232.8,ENST00000371236.6,ENST00000473821.1,ENST00000371231.5,ENST00000414851.6,ENST00000477280.1	processed_transcript,protein_coding	0.11497	0.214675	-0.971278	0.305942	0.0481896	0.134369
ENSG00000236888	RPS20P5	ENST00000434808.1	processed_pseudogene	0.350947	0.461111	-1.79164	-2.4265	0.46487	0.761666
ENSG00000229887	HNRNPA1P6	ENST00000394002.4,ENST00000631770.1	transcribed_unprocessed_pseudogene,processed_transcript	0.136337	0.245548	2.08176	-1.81555	0.124239	0.288462
ENSG00000223416	RPS26P15	ENST00000488067.1	processed_pseudogene	0.201042	0.320611	-0.721785	0.840232	0.0894393	0.22142
ENSG00000233216	RP11-414C16.1	ENST00000394974.2	processed_pseudogene	0.0767291	0.154515	-1.88311	-2.42396	0.464647	0.761666
ENSG00000162600	OMA1	ENST00000419242.5,ENST00000456980.5,ENST00000421528.6,ENST00000460671.1,ENST00000453710.1,ENST00000482274.2,ENST00000426139.5,ENST00000467509.5,ENST00000467063.1,ENST00000476933.1,ENST00000371226.7	processed_transcript,protein_coding	1.08875e-05	5.40609e-05	0.600877	3.93624	0.0059791	0.0228701
ENSG00000184292	TACSTD2	ENST00000371225.3	protein_coding	0.0172733	0.0441687	-1.243	-1.15907	0.145466	0.326589
ENSG00000185839	RP4-592A1.2	ENST00000427762.1	processed_pseudogene	0.216925	0.341098	-0.256242	-0.259494	0.756286	1
ENSG00000162601	MYSM1	ENST00000481973.1,ENST00000489282.1,ENST00000472487.5,ENST00000401044.7,ENST00000622766.1,ENST00000466774.5,ENST00000493821.5,ENST00000483003.5	processed_transcript,protein_coding	0.143291	0.250489	0.185938	6.30109	0.326855	0.589445
ENSG00000177606	JUN	ENST00000371222.3	protein_coding	8.92046e-08	6.03802e-07	-0.74735	5.51299	8.47487e-05	0.0005365
ENSG00000234807	LINC01135	ENST00000419531.2	lincRNA	0.700515	0.759286	1.28384	-2.54888	0.688638	0.953662
ENSG00000272226	RP11-63G10.3	ENST00000607372.1	lincRNA	0.35878	0.462583	-1.33726	-1.6666	0.274831	0.52929
ENSG00000232453	RP4-794H19.1	ENST00000634763.1,ENST00000635492.1,ENST00000423408.5,ENST00000427292.1,ENST00000634986.1	lincRNA	0.948507	0.962576	-0.393225	-2.04822	1	1
ENSG00000237352	LINC01358	ENST00000634569.1,ENST00000447329.5,ENST00000634502.1,ENST00000635072.1,ENST00000449812.2,ENST00000625548.1,ENST00000631169.2,ENST00000438195.5,ENST00000635571.1,ENST00000635515.1,ENST00000424308.1	lincRNA	0.269113	0.406278	-0.784346	-2.12025	0.775433	1
ENSG00000228121	PHBP3	ENST00000412562.1	processed_pseudogene	0.0639364	0.133086	-1.71567	-1.73207	0.167502	0.366198
ENSG00000224609	HSD52	ENST00000585367.5,ENST00000631064.2,ENST00000624265.3,ENST00000623433.3,ENST00000587839.2,ENST00000625069.3,ENST00000436225.1,ENST00000592607.4,ENST00000624582.3,ENST00000425914.6	lincRNA,retained_intron	0.353607	0.461111	1.96344	-2.32984	0.315002	0.585253
ENSG00000270457	RP11-467C18.1	ENST00000604999.1	lincRNA	0.0622865	0.130106	-4.42405	-2.42576	0.117783	0.276826
ENSG00000172456	FGGY	ENST00000462744.5,ENST00000493891.5,ENST00000474476.5,ENST00000371212.5,ENST00000634399.1,ENST00000475949.5,ENST00000485720.1,ENST00000634606.1,ENST00000495718.5,ENST00000582567.1,ENST00000424725.2,ENST00000466791.5,ENST00000634364.1,ENST00000635297.1,ENST00000480847.1,ENST00000583635.1,ENST00000472783.5,ENST00000371218.8,ENST00000430447.5,ENST00000476939.5,ENST00000303721.11,ENST00000471169.5,EN…	nonsense_mediated_decay,processed_transcript,retained_intron,protein_coding	0.15074	0.258742	0.500759	2.38532	0.0852808	0.214475
ENSG00000134709	HOOK1	ENST00000491135.1,ENST00000455990.5,ENST00000371208.3,ENST00000474695.1,ENST00000466803.1,ENST00000465876.5	processed_transcript,protein_coding	0.866288	0.89635	0.0609053	-0.929693	1	1
ENSG00000134716	CYP2J2	ENST00000466095.5,ENST00000469406.5,ENST00000371204.3,ENST00000468257.1,ENST00000492633.5	processed_transcript,protein_coding	0.311784	0.450782	0.108253	2.91186	0.676998	0.953662
ENSG00000162598	C1orf87	ENST00000450089.6,ENST00000486478.5,ENST00000488027.5,ENST00000371201.3,ENST00000491817.2	processed_transcript,protein_coding	0.503091	0.580889	2.32124	-2.95648	1	1
ENSG00000226476	LINC01748	ENST00000634281.1,ENST00000634836.1,ENST00000635616.1,ENST00000635048.1,ENST00000439156.2	lincRNA	0.00483754	0.014385	0.811771	2.50483	0.00428543	0.0171805
ENSG00000231252	RP11-436K8.1	ENST00000635290.1,ENST00000634701.1,ENST00000423403.1	lincRNA	0.338653	0.461111	-2.38353	-2.95571	1	1
ENSG00000162599	NFIA	ENST00000485903.6,ENST00000371185.6,ENST00000371189.8,ENST00000371191.5,ENST00000482020.1,ENST00000371184.6,ENST00000407417.7,ENST00000371187.7,ENST00000357977.5,ENST00000476646.5,ENST00000496712.1,ENST00000479364.1,ENST00000403491.7,ENST00000493627.1	processed_transcript,protein_coding	8.32386e-25	3.21683e-23	-1.87508	5.3139	5.20949e-21	3.88132e-19
ENSG00000270742	RP4-802A10.1	ENST00000603233.1	sense_intronic	0.995402	0.997729	0.0168314	-0.916393	1	1
ENSG00000162604	TM2D1	ENST00000472989.5,ENST00000294613.9,ENST00000606498.5,ENST00000496465.1,ENST00000468586.5,ENST00000371178.5,ENST00000488410.5,ENST00000494926.5,ENST00000371180.6,ENST00000371177.2,ENST00000472357.1,ENST00000488206.5	nonsense_mediated_decay,processed_transcript,retained_intron,protein_coding	0.0746536	0.150943	0.402271	4.39178	0.0508828	0.140797
ENSG00000271200	RP11-430G17.3	ENST00000605725.1	lincRNA	0.558265	0.630893	0.623028	-2.1357	0.776114	1
ENSG00000132849	PATJ	ENST00000613764.4,ENST00000484562.5,ENST00000459752.5,ENST00000635137.1,ENST00000493967.1,ENST00000371158.6,ENST00000472512.2,ENST00000635023.1,ENST00000316485.11,ENST00000635214.1,ENST00000307297.8,ENST00000484937.5,ENST00000494842.2,ENST00000490547.2,ENST00000465798.2,ENST00000488913.1	nonsense_mediated_decay,processed_transcript,retained_intron,protein_coding	0.000169859	0.000684781	0.24444	6.07144	0.19821	0.414511
ENSG00000236646	LAMTOR5P1	ENST00000444290.1	processed_pseudogene	0.380058	0.478201	0	-3.12767	1	1
ENSG00000240563	L1TD1	ENST00000498273.1	protein_coding	0.142554	0.24944	3.13945	-2.80632	0.557559	0.824582
ENSG00000132854	KANK4	ENST00000354381.3,ENST00000371150.5,ENST00000371153.8,ENST00000317477.8	protein_coding	3.90275e-05	0.000176793	-5.64922	-1.80196	0.00305783	0.0128108
ENSG00000162607	USP1	ENST00000371146.5,ENST00000452143.5,ENST00000339950.4,ENST00000442679.5	protein_coding	2.21411e-19	5.34041e-18	-1.41869	6.7859	3.16668e-13	9.41016e-12
ENSG00000116641	DOCK7	ENST00000634223.1,ENST00000479983.1,ENST00000340370.10,ENST00000404627.3,ENST00000634495.2,ENST00000634912.1,ENST00000637431.1,ENST00000634652.1,ENST00000637487.1,ENST00000634264.1,ENST00000635983.1,ENST00000454575.6,ENST00000637144.1,ENST00000635827.1,ENST00000614472.5,ENST00000636635.1,ENST00000637208.1,ENST00000251157.10,ENST00000489185.1,ENST00000635123.1,ENST00000634929.1,ENST00000636167.1,E…	nonsense_mediated_decay,processed_transcript,retained_intron,protein_coding	0.187245	0.303164	-0.19861	6.7044	0.298702	0.565304
ENSG00000213703	RP5-849H19.2	ENST00000258651.4	processed_pseudogene	0.000142034	0.000582147	2.17667	-0.509551	0.00120913	0.00567559
ENSG00000125703	ATG4C	ENST00000414558.2,ENST00000371120.7,ENST00000317868.8,ENST00000371118.1,ENST00000443289.5	protein_coding	0.00923817	0.0255126	-0.592587	3.6267	0.00933203	0.0335131
ENSG00000234318	RP4-771M4.3	ENST00000450811.1	lincRNA	0.565366	0.637245	-1.37704	-2.54394	0.688086	0.953662
ENSG00000236674	RP4-792G4.3	ENST00000455736.1	processed_pseudogene	0.486572	0.570217	-2.32986	-2.95859	1	1
ENSG00000088035	ALG6	ENST00000371108.8,ENST00000494765.1,ENST00000462390.1,ENST00000263440.4,ENST00000603108.5,ENST00000487136.2,ENST00000465969.5	nonsense_mediated_decay,processed_transcript,protein_coding	0.00580416	0.0169105	-0.217615	3.25649	0.378929	0.656338
ENSG00000142856	ITGB3BP	ENST00000476508.5,ENST00000271002.14,ENST00000371092.7,ENST00000489099.5,ENST00000463803.5,ENST00000461681.5,ENST00000489863.5,ENST00000465781.5,ENST00000460394.5,ENST00000460251.5,ENST00000462285.5,ENST00000492655.1,ENST00000478538.1,ENST00000478138.1	nonsense_mediated_decay,processed_transcript,protein_coding	0.205263	0.326166	-0.163028	4.85587	0.417312	0.707655
ENSG00000203965	EFCAB7	ENST00000371088.4,ENST00000461039.1,ENST00000496956.1,ENST00000493605.1,ENST00000480886.1,ENST00000460678.6	processed_transcript,protein_coding	0.00911109	0.0252088	0.20093	3.58452	0.390348	0.66968
ENSG00000116652	DLEU2L	ENST00000371086.3	sense_intronic	0.880549	0.907671	0.0813828	2.00938	0.809512	1
ENSG00000079739	PGM1	ENST00000371083.4,ENST00000540265.5,ENST00000371084.7,ENST00000483707.1,ENST00000473117.2	processed_transcript,protein_coding	1.60406e-07	1.0474e-06	0.69768	4.54246	0.000616607	0.00313143
ENSG00000185483	ROR1	ENST00000371079.5,ENST00000545203.2,ENST00000371080.5,ENST00000482426.1	processed_transcript,protein_coding	1.18304e-27	5.61045e-26	-2.52632	3.85073	4.94612e-26	6.03544e-24
ENSG00000177452	RP4-597J3.1	ENST00000418154.1	processed_pseudogene	0.338653	0.461111	-2.38353	-2.95571	1	1
ENSG00000228056	CFL1P3	ENST00000440942.1	processed_pseudogene	0.13826	0.245995	3.18419	-2.80324	0.557435	0.824582
ENSG00000158966	CACHD1	ENST00000486580.1,ENST00000470527.1,ENST00000495994.5,ENST00000290039.5	processed_transcript,retained_intron,protein_coding	0.187436	0.303325	-0.366706	4.49422	0.0705275	0.184607
ENSG00000162437	RAVER2	ENST00000294428.7,ENST00000418058.1,ENST00000371072.8	nonsense_mediated_decay,protein_coding	1.23814e-05	6.0951e-05	-0.844281	5.5301	9.50344e-06	7.47019e-05
ENSG00000162434	JAK1	ENST00000494904.1,ENST00000342505.4,ENST00000471473.1,ENST00000465376.5,ENST00000481702.1,ENST00000467764.1	processed_transcript,protein_coding	0.865299	0.895701	0.059219	6.91267	0.759121	1
ENSG00000226891	LINC01359	ENST00000436350.2,ENST00000447748.5,ENST00000635626.1,ENST00000634775.1,ENST00000415842.5,ENST00000444349.5,ENST00000634799.1,ENST00000635398.1,ENST00000634604.1	lincRNA,retained_intron	5.17339e-26	2.20859e-24	4.28958	1.21844	1.83181e-16	8.44867e-15
ENSG00000185031	SLC2A3P2	ENST00000331747.6	processed_pseudogene	1.69303e-09	1.41367e-08	3.72498	-0.770346	2.43942e-05	0.00017579
ENSG00000272506	RP4-535B20.4	ENST00000607528.1	lincRNA	0.000404653	0.00151673	3.52211	-1.54868	0.0059721	0.0228518
ENSG00000231485	RP4-535B20.1	ENST00000448344.1	lincRNA	6.71121e-05	0.000291694	2.28186	-1.36867	0.0210702	0.0674936
ENSG00000235804	RP4-535B20.2	ENST00000416486.2	processed_pseudogene	0.330329	0.461111	-1.84431	-2.42097	0.464389	0.761666
ENSG00000234496	MRPS21P1	ENST00000453850.2	processed_pseudogene	0.400686	0.49161	-0.115652	-2.80556	1	1
ENSG00000162433	AK4	ENST00000546702.5,ENST00000327299.7,ENST00000545314.5,ENST00000479060.1,ENST00000497030.5,ENST00000474968.5,ENST00000395334.6,ENST00000470888.6	processed_transcript,protein_coding	9.25033e-19	2.09274e-17	-1.32872	4.79087	4.71221e-11	9.92189e-10
ENSG00000231622	RPS29P7	ENST00000439662.1	processed_pseudogene	0.26121	0.397314	-0.0107695	-2.80532	1	1
ENSG00000116675	DNAJC6	ENST00000263441.11,ENST00000371069.4,ENST00000498720.1,ENST00000494710.6,ENST00000463018.5,ENST00000472787.1,ENST00000483402.1,ENST00000395325.7	processed_transcript,protein_coding	0.494675	0.575896	0.110238	3.18512	0.6756	0.953662
ENSG00000213625	LEPROT	ENST00000371065.8,ENST00000488747.5,ENST00000475108.5,ENST00000484243.1,ENST00000497874.5,ENST00000613538.1	processed_transcript,protein_coding	0.00341966	0.0105399	0.510212	6.60414	0.00754912	0.0279877
ENSG00000116678	LEPR	ENST00000371058.1,ENST00000616738.4,ENST00000344610.12,ENST00000349533.10,ENST00000371059.7,ENST00000471762.1,ENST00000462765.5,ENST00000371060.7	processed_transcript,protein_coding	0.0535893	0.11596	0.42879	3.88237	0.0503279	0.139473
ENSG00000237852	RP4-630A11.3	ENST00000429871.1	sense_intronic	0.23433	0.362698	2.30069	-2.21176	0.205103	0.422132
ENSG00000184588	PDE4B	ENST00000423207.6,ENST00000480109.2,ENST00000534463.5,ENST00000528771.5,ENST00000491340.2,ENST00000371045.9,ENST00000341517.8,ENST00000531358.1,ENST00000532040.1,ENST00000412480.6,ENST00000526197.5,ENST00000531025.5,ENST00000526666.1,ENST00000524999.1,ENST00000483863.2,ENST00000490695.1,ENST00000329654.8,ENST00000371048.7	processed_transcript,retained_intron,protein_coding	5.41067e-10	4.79961e-09	-1.23649	4.33074	3.86145e-09	5.84955e-08
ENSG00000118473	SGIP1	ENST00000480548.5,ENST00000484988.2,ENST00000371039.5,ENST00000424320.5,ENST00000371037.8,ENST00000468570.1,ENST00000487507.1,ENST00000320161.10,ENST00000435165.2,ENST00000237247.10,ENST00000497055.1,ENST00000483060.1,ENST00000493564.1,ENST00000468286.5	processed_transcript,protein_coding	0.00188659	0.00616282	-2.29947	-1.7932	0.0615366	0.163981
ENSG00000152763	WDR78	ENST00000371023.7,ENST00000493572.1,ENST00000531980.5,ENST00000491297.6,ENST00000474506.1,ENST00000488333.2,ENST00000371022.3,ENST00000464352.6,ENST00000469450.1,ENST00000532629.1,ENST00000371026.7,ENST00000531552.1	nonsense_mediated_decay,processed_transcript,protein_coding	3.56045e-10	3.22574e-09	1.82091	1.37305	2.88803e-06	2.54005e-05
ENSG00000198160	MIER1	ENST00000401042.7,ENST00000355356.3,ENST00000371014.5,ENST00000401041.5,ENST00000357692.6,ENST00000479067.1,ENST00000371012.6,ENST00000493357.1,ENST00000355977.10,ENST00000371016.5,ENST00000371018.7	processed_transcript,protein_coding	0.00134936	0.00454145	-0.562086	6.24808	0.00317311	0.0132098
ENSG00000116704	SLC35D1	ENST00000235345.5	protein_coding	9.07357e-05	0.000385717	-0.504677	4.72789	0.01157	0.040497
ENSG00000203963	C1orf141	ENST00000371006.5,ENST00000371007.6,ENST00000371004.6,ENST00000448166.6,ENST00000621590.4,ENST00000475209.6,ENST00000603691.1,ENST00000544837.5	nonsense_mediated_decay,retained_intron,protein_coding	0.495709	0.575949	2.32124	-2.95648	1	1
ENSG00000142864	SERBP1	ENST00000484880.1,ENST00000462814.1,ENST00000370990.5,ENST00000370995.6,ENST00000370994.8,ENST00000490406.1,ENST00000493607.1,ENST00000361219.10	processed_transcript,protein_coding	4.69304e-20	1.19717e-18	-1.19873	8.12383	1.5233e-09	2.4706e-08
ENSG00000238139	RP11-393N21.1	ENST00000414338.2	processed_pseudogene	0.338653	0.461111	-2.38353	-2.95571	1	1
ENSG00000116717	GADD45A	ENST00000370985.3,ENST00000460575.1,ENST00000617962.1,ENST00000484245.1,ENST00000370986.8	processed_transcript,protein_coding	1.92462e-08	1.42878e-07	1.08162	4.4664	1.70695e-07	1.90924e-06
ENSG00000172380	GNG12	ENST00000494936.1,ENST00000370982.3	processed_transcript,protein_coding	1.40041e-18	3.11589e-17	-1.16209	7.31519	2.86508e-09	4.42894e-08
ENSG00000162595	DIRAS3	ENST00000370981.1	protein_coding	0.0100607	0.0274927	-1.09276	0.384997	0.0327491	0.0975894
ENSG00000228431	ARL5AP3	ENST00000439327.1	processed_pseudogene	0.448751	0.536684	-0.0107695	-2.80532	1	1
ENSG00000116729	WLS	ENST00000370971.1,ENST00000533537.5,ENST00000262348.8,ENST00000471243.2,ENST00000497187.5,ENST00000370973.2,ENST00000498615.1,ENST00000527864.1,ENST00000370976.7,ENST00000354777.6,ENST00000491076.1,ENST00000530486.5,ENST00000491811.5,ENST00000534713.5	nonsense_mediated_decay,processed_transcript,protein_coding	1.74065e-07	1.13078e-06	0.264516	6.54875	0.164766	0.361821
ENSG00000234383	CTBP2P8	ENST00000422584.1	processed_pseudogene	3.36308e-10	3.05742e-09	1.70638	1.65017	1.58608e-06	1.46524e-05
ENSG00000229133	RPS7P4	ENST00000444127.1	processed_pseudogene	0.709443	0.767061	-0.017232	-0.847229	1	1
ENSG00000237622	ELOCP18	ENST00000434209.1	processed_pseudogene	0.13826	0.245995	3.18419	-2.80324	0.557435	0.824582
ENSG00000229440	RP5-1033K19.2	ENST00000421309.1	processed_pseudogene	0.339964	0.461111	2.32124	-2.95648	1	1
ENSG00000116745	RPE65	ENST00000262340.5	protein_coding	0.162925	0.273607	1.31796	-2.54588	0.688301	0.953662
ENSG00000024526	DEPDC1	ENST00000525124.1,ENST00000488146.5,ENST00000489862.1,ENST00000370966.9,ENST00000456315.6	nonsense_mediated_decay,retained_intron,protein_coding	2.10287e-21	6.01814e-20	-1.47143	6.25387	3.13838e-14	1.08199e-12
ENSG00000223883	LINC01707	ENST00000425517.1	lincRNA	0.0613217	0.128968	-4.42405	-2.42576	0.117783	0.276826
ENSG00000229639	LINC01758	ENST00000448001.1	lincRNA	0.394596	0.485609	0	-3.12767	1	1
ENSG00000033122	LRRC7	ENST00000441830.1,ENST00000565615.1,ENST00000608470.5,ENST00000608815.5,ENST00000609498.5,ENST00000607936.5,ENST00000035383.9,ENST00000310961.9,ENST00000415775.2,ENST00000588515.5,ENST00000370958.5,ENST00000608744.5,ENST00000609072.5	nonsense_mediated_decay,processed_transcript,retained_intron,protein_coding	1.23467e-06	7.07086e-06	-2.16811	0.931708	1.46557e-06	1.36204e-05
ENSG00000229359	PIN1P1	ENST00000439639.2,ENST00000412108.1	transcribed_processed_pseudogene,processed_transcript	0.380058	0.478201	0	-3.12767	1	1
ENSG00000066557	LRRC40	ENST00000370952.3	protein_coding	3.59972e-15	5.75992e-14	-1.13008	4.91999	1.474e-08	2.01079e-07
ENSG00000116754	SRSF11	ENST00000484162.5,ENST00000486667.5,ENST00000469170.5,ENST00000481648.5,ENST00000370951.5,ENST00000463116.1,ENST00000463859.5,ENST00000395136.6,ENST00000370949.1,ENST00000475204.5,ENST00000463877.1,ENST00000489188.1,ENST00000460795.5,ENST00000461935.1,ENST00000370950.7,ENST00000473950.5	nonsense_mediated_decay,processed_transcript,protein_coding	0.223487	0.34922	0.26994	7.43009	0.163605	0.359681
ENSG00000118454	ANKRD13C	ENST00000464236.1,ENST00000490846.5,ENST00000262346.6,ENST00000370944.8,ENST00000498735.1	processed_transcript,protein_coding	0.000704708	0.00250737	-0.628586	5.26323	0.00112318	0.00531885
ENSG00000197568	HHLA3	ENST00000525653.1,ENST00000531950.1,ENST00000370940.5,ENST00000361764.8,ENST00000463058.5,ENST00000359875.9,ENST00000486110.1	nonsense_mediated_decay,processed_transcript,protein_coding	0.0306397	0.0721945	0.37239	1.32927	0.34256	0.606707
ENSG00000116761	CTH	ENST00000482383.1,ENST00000346806.2,ENST00000464926.1,ENST00000411986.6,ENST00000370938.7	processed_transcript,protein_coding	2.34428e-23	7.92351e-22	1.82813	3.82326	3.52019e-15	1.38458e-13
ENSG00000271992	RP11-42O15.3	ENST00000607679.1	lincRNA	0.491116	0.573904	0.870202	-1.80847	0.480396	0.778873
ENSG00000233020	RP11-42O15.2	ENST00000456361.1	processed_pseudogene	0.570614	0.642156	-1.31491	-2.2228	0.540389	0.824582
ENSG00000237033	CASP3P1	ENST00000446037.2	processed_pseudogene	0.338653	0.461111	-2.38353	-2.95571	1	1
ENSG00000050628	PTGER3	ENST00000351052.9,ENST00000354608.9,ENST00000306666.9,ENST00000497146.5,ENST00000356595.8,ENST00000370924.4,ENST00000370931.7,ENST00000370932.6,ENST00000628037.2,ENST00000460330.5,ENST00000361210.6,ENST00000479353.5	nonsense_mediated_decay,protein_coding	2.30613e-06	1.27272e-05	-2.18505	0.876649	1.6115e-06	1.48784e-05
ENSG00000269933	RP3-333A15.2	ENST00000602605.1	sense_intronic	0.347017	0.461111	-2.32986	-2.95859	1	1
ENSG00000132485	ZRANB2	ENST00000611683.1,ENST00000479947.1,ENST00000254821.10,ENST00000473260.1,ENST00000487510.1,ENST00000477096.1,ENST00000370920.7	processed_transcript,protein_coding	0.771755	0.821055	0.0183197	7.87243	0.925154	1
ENSG00000229956	ZRANB2-AS2	ENST00000600103.1,ENST00000628450.2,ENST00000628683.2,ENST00000627902.2,ENST00000627548.2,ENST00000413421.5,ENST00000625896.2,ENST00000630994.2,ENST00000630350.2,ENST00000626344.2,ENST00000628797.2,ENST00000599146.5,ENST00000630885.2,ENST00000628670.2,ENST00000627516.2,ENST00000594152.5,ENST00000411721.1,ENST00000583678.5,ENST00000628635.2,ENST00000626510.2,ENST00000634641.1,ENST00000630926.2	lincRNA	0.1019	0.194011	1.40565	-0.849495	0.0609191	0.16284
ENSG00000226324	RP11-115M14.1	ENST00000422522.1	processed_pseudogene	0.321277	0.460778	3.09492	-2.8094	0.557685	0.824582
ENSG00000172260	NEGR1	ENST00000357731.9,ENST00000467479.1,ENST00000474357.1,ENST00000306821.3,ENST00000478526.1	processed_transcript,protein_coding	9.91423e-05	0.000418982	-0.399651	5.70702	0.0352391	0.10398
ENSG00000228853	NEGR1-IT1	ENST00000453121.1	sense_intronic	0.0356929	0.0822381	0	-3.12767	1	1
ENSG00000233994	GDI2P2	ENST00000445131.2	processed_pseudogene	0.510474	0.586769	-0.574894	0.0978053	0.305417	0.575439
ENSG00000227207	RPL31P12	ENST00000422587.2	processed_pseudogene	0.428252	0.51946	-0.998301	-2.32429	0.744302	1
ENSG00000225087	RP4-660H19.1	ENST00000445976.1	lincRNA	0.150104	0.257918	0.390513	0.901898	0.379529	0.657157
ENSG00000229636	KRT8P21	ENST00000430398.2	processed_pseudogene	0.129525	0.235828	-3.2528	-2.80171	0.557374	0.824582
ENSG00000162620	LRRIQ3	ENST00000370911.7,ENST00000354431.8,ENST00000468759.1,ENST00000417067.5,ENST00000463724.1,ENST00000370909.6,ENST00000444984.1,ENST00000415760.5,ENST00000395089.5,ENST00000495179.1	nonsense_mediated_decay,processed_transcript,retained_intron,protein_coding	0.00631634	0.0181806	-0.989154	1.88051	0.00286271	0.0120898
ENSG00000254685	FPGT	ENST00000472069.1,ENST00000370894.9,ENST00000529485.5,ENST00000482102.2,ENST00000534056.5,ENST00000524915.5,ENST00000370898.7,ENST00000467578.6	nonsense_mediated_decay,processed_transcript,protein_coding	4.72391e-05	0.000210787	-0.947212	3.89091	1.94889e-05	0.00014307
ENSG00000259030	FPGT-TNNI3K	ENST00000370895.5,ENST00000533006.1,ENST00000370893.1,ENST00000370899.7,ENST00000557284.6,ENST00000534632.5	processed_transcript,protein_coding	0.883508	0.90979	-0.0577001	-1.95082	1	1
ENSG00000116783	TNNI3K	ENST00000525480.2,ENST00000534020.5,ENST00000526236.5,ENST00000530184.1,ENST00000465473.1,ENST00000370889.2,ENST00000497284.1,ENST00000326637.7	processed_transcript,retained_intron,protein_coding	0.871877	0.900945	0.80112	-2.66377	1	1
ENSG00000162621	LRRC53	ENST00000294635.4	protein_coding	0.174755	0.288565	-3.6892	-2.67072	0.330658	0.589445
ENSG00000178965	ERICH3	ENST00000614534.1,ENST00000479666.1,ENST00000433746.2,ENST00000420661.6,ENST00000326665.9	nonsense_mediated_decay,processed_transcript,protein_coding	0.204724	0.325379	2.26122	-2.2176	0.205734	0.422132
ENSG00000272864	RP11-17E13.2	ENST00000608748.1	lincRNA	0.0207909	0.051942	-3.72463	-2.6679	0.330577	0.589445
ENSG00000116791	CRYZ	ENST00000441120.1,ENST00000340866.9,ENST00000370871.7,ENST00000417775.5,ENST00000370870.5,ENST00000370872.7,ENST00000492102.1	processed_transcript,protein_coding	1.00263e-09	8.60578e-09	-1.1879	4.94269	2.58794e-09	4.04003e-08
ENSG00000162623	TYW3	ENST00000486467.1,ENST00000467646.1,ENST00000479111.5,ENST00000485401.5,ENST00000457880.6,ENST00000449696.3,ENST00000370867.7,ENST00000483990.1	processed_transcript,protein_coding	4.36794e-10	3.91158e-09	-0.988179	5.50167	2.42175e-07	2.62263e-06
ENSG00000162624	LHX8	ENST00000607240.1,ENST00000294638.9,ENST00000356261.3	retained_intron,protein_coding	0.00513289	0.0151701	2.80583	-1.42999	0.00869044	0.0315881
ENSG00000137968	SLC44A5	ENST00000370855.5,ENST00000469525.1,ENST00000370859.7	processed_transcript,protein_coding	0.000217684	0.000860465	0.763644	3.25479	0.00168689	0.00759935
ENSG00000213579	RP4-595K12.1	ENST00000413677.1	processed_pseudogene	0.550422	0.623894	1.30815	-2.54008	0.687666	0.953662
ENSG00000230863	RP4-595K12.2	ENST00000446582.2	processed_pseudogene	0.263075	0.399517	-0.900406	-2.6717	1	1
ENSG00000117054	ACADM	ENST00000528016.1,ENST00000473018.2,ENST00000529059.5,ENST00000526930.1,ENST00000370841.8,ENST00000532509.5,ENST00000525881.5,ENST00000526129.5,ENST00000534334.5,ENST00000530953.6,ENST00000481374.1,ENST00000532207.5,ENST00000526196.5,ENST00000534146.5,ENST00000420607.6,ENST00000541113.5,ENST00000525808.5,ENST00000370834.9	nonsense_mediated_decay,processed_transcript,retained_intron,protein_coding	0.00014218	0.000582668	-0.577479	5.40574	0.00255018	0.0109202
ENSG00000181227	DLSTP1	ENST00000444241.1	processed_pseudogene	0.416237	0.507428	0.0807976	-0.66281	1	1
ENSG00000137955	RABGGTB	ENST00000489450.1,ENST00000461653.5,ENST00000471759.5,ENST00000473406.5,ENST00000462042.5,ENST00000496055.5,ENST00000467748.1,ENST00000470201.5,ENST00000319942.7,ENST00000370826.3,ENST00000485459.5,ENST00000491266.5,ENST00000497648.1,ENST00000459697.1	processed_transcript,protein_coding	0.000437658	0.00162901	-0.065576	6.46094	0.731001	0.996027
ENSG00000057468	MSH4	ENST00000263187.3	protein_coding	4.38953e-09	3.49651e-08	1.32689	2.4124	6.06918e-06	4.97377e-05
ENSG00000225605	RP11-550H2.1	ENST00000436121.2,ENST00000635455.1	lincRNA	0.000775044	0.00273658	2.5766	-1.1706	0.00498436	0.0195749
ENSG00000230027	RP11-550H2.2	ENST00000434540.1	lincRNA	3.22444e-07	2.00599e-06	-4.2715	-0.44207	3.90636e-07	4.05336e-06
ENSG00000184005	ST6GALNAC3	ENST00000464140.1,ENST00000328299.3,ENST00000621530.1	processed_transcript,protein_coding	3.90579e-11	3.99525e-10	-1.58744	3.52541	3.32298e-11	7.23771e-10
ENSG00000226415	TPI1P1	ENST00000420977.1	processed_pseudogene	1.62233e-17	3.24613e-16	-1.93658	3.22332	3.02931e-14	1.04671e-12
ENSG00000117069	ST6GALNAC5	ENST00000496845.1,ENST00000488940.1,ENST00000480428.1,ENST00000477717.5,ENST00000318803.6	nonsense_mediated_decay,processed_transcript,protein_coding	0.00915981	0.0253278	-0.219066	4.78905	0.268896	0.522812
ENSG00000142892	PIGK	ENST00000478391.1,ENST00000487906.5,ENST00000445065.5,ENST00000370812.7,ENST00000359130.1	nonsense_mediated_decay,processed_transcript,protein_coding	0.753103	0.805024	0.0993863	6.67267	0.602824	0.875002
ENSG00000226084	RP4-706A16.3	ENST00000471722.1	processed_pseudogene	0.00949859	0.0261247	-0.186109	2.95846	0.466364	0.762366
ENSG00000228187	RP11-363H12.1	ENST00000458048.1	processed_pseudogene	0.0191105	0.048273	0	-3.12767	1	1
ENSG00000154027	AK5	ENST00000531672.1,ENST00000354567.6,ENST00000466393.1,ENST00000478255.1,ENST00000530826.1,ENST00000344720.9,ENST00000317704.8,ENST00000524494.1,ENST00000478407.1,ENST00000527263.1,ENST00000466114.1,ENST00000465146.5,ENST00000469394.1	nonsense_mediated_decay,processed_transcript,retained_intron,protein_coding	0.886145	0.911922	-0.326303	-1.21973	0.866962	1
ENSG00000036549	ZZZ3	ENST00000458763.2,ENST00000370801.7,ENST00000476195.5,ENST00000463166.5,ENST00000481346.5,ENST00000474746.1,ENST00000414381.5,ENST00000476275.5,ENST00000469944.1,ENST00000370798.5,ENST00000433749.5	processed_transcript,protein_coding	0.457953	0.544011	-0.11439	6.87067	0.551925	0.824582
ENSG00000077254	USP33	ENST00000525113.5,ENST00000481579.5,ENST00000524536.5,ENST00000370793.5,ENST00000528150.1,ENST00000498328.1,ENST00000477949.1,ENST00000527390.1,ENST00000530709.5,ENST00000461986.5,ENST00000531637.5,ENST00000357428.5,ENST00000462192.1,ENST00000524778.1,ENST00000533928.1,ENST00000472462.1,ENST00000370792.7,ENST00000370794.7	nonsense_mediated_decay,processed_transcript,retained_intron,protein_coding	0.122438	0.225977	-0.318351	6.38852	0.0946525	0.232333
ENSG00000232672	ACTG1P21	ENST00000431536.1	processed_pseudogene	0.57232	0.643561	1.31796	-2.54588	0.688301	0.953662
ENSG00000180488	MIGA1	ENST00000370791.7,ENST00000443751.3,ENST00000476203.2,ENST00000477627.2	retained_intron,protein_coding	0.179172	0.292584	0.0724599	4.67906	0.725672	0.991163
ENSG00000219201	RP11-181C21.4	ENST00000427577.1	processed_pseudogene	0.00207692	0.00672714	-0.687853	0.021287	0.2111	0.429292
ENSG00000235613	NSRP1P1	ENST00000444067.2	processed_pseudogene	3.46812e-05	0.000158658	1.21712	1.40966	0.00100875	0.00484507
ENSG00000232015	HSPE1P25	ENST00000455484.2	processed_pseudogene	0.263808	0.400453	1.18965	-1.27177	0.206572	0.422181
ENSG00000162614	NEXN	ENST00000470735.1,ENST00000440324.5,ENST00000401035.7,ENST00000464998.1,ENST00000342754.5,ENST00000334785.11,ENST00000330010.12,ENST00000480732.2	processed_transcript,retained_intron,protein_coding	3.66316e-16	6.47666e-15	-0.392705	4.50616	0.0555532	0.15147
ENSG00000162613	FUBP1	ENST00000492724.1,ENST00000480673.5,ENST00000294623.8,ENST00000421641.1,ENST00000492405.5,ENST00000488814.5,ENST00000489495.5,ENST00000370767.5,ENST00000483894.5,ENST00000474632.5,ENST00000470287.1,ENST00000487684.1,ENST00000370768.6	nonsense_mediated_decay,processed_transcript,protein_coding	6.10504e-09	4.78581e-08	-0.84355	7.94691	1.79827e-05	0.000133243
ENSG00000162616	DNAJB4	ENST00000477671.2,ENST00000476396.1,ENST00000370763.5,ENST00000426517.1,ENST00000484662.1,ENST00000487931.1	processed_transcript,protein_coding	4.2019e-10	3.77489e-09	-1.15533	6.23296	1.84885e-09	2.95225e-08
ENSG00000137960	GIPC2	ENST00000476882.1,ENST00000370759.3	processed_transcript,protein_coding	0.000914556	0.00318491	-5.15139	-2.11248	0.0162566	0.0538137
ENSG00000213561	RP11-386I14.2	ENST00000265259.5	processed_pseudogene	0.357341	0.461111	2.26575	-2.95959	1	1
ENSG00000213560	RP11-386I14.3	ENST00000448345.2	processed_pseudogene	0.368924	0.473612	1.74601	-2.42618	0.464842	0.761666
ENSG00000237413	MGC27382	ENST00000436742.5	lincRNA	0.154952	0.264053	-1.45529	-2.54416	0.688111	0.953662
ENSG00000122420	PTGFR	ENST00000497923.5,ENST00000370756.3,ENST00000370757.7,ENST00000370758.5	nonsense_mediated_decay,protein_coding	0.231214	0.358832	0.323436	3.43693	0.171734	0.373393
ENSG00000227556	RP11-472F19.1	ENST00000419107.1	unprocessed_pseudogene	0.347017	0.461111	-2.32986	-2.95859	1	1
ENSG00000137959	IFI44L	ENST00000459784.5,ENST00000476521.5,ENST00000452835.1,ENST00000450498.1,ENST00000370751.9,ENST00000476876.5,ENST00000462041.1,ENST00000474002.1,ENST00000486882.5,ENST00000494910.1	processed_transcript,retained_intron,protein_coding	5.98235e-22	1.79668e-20	-2.82105	2.30557	2.90235e-17	1.45559e-15
ENSG00000137965	IFI44	ENST00000476911.1,ENST00000470323.5,ENST00000438486.1,ENST00000485662.1,ENST00000467790.5,ENST00000370747.8,ENST00000495254.5,ENST00000472152.5,ENST00000446486.1	processed_transcript,protein_coding	2.00061e-06	1.11403e-05	-0.100986	5.09888	0.608678	0.881926
ENSG00000238015	RP4-641G12.3	ENST00000427236.2	processed_pseudogene	0.425746	0.516906	0.104757	-1.72496	1	1
ENSG00000235400	RP4-641G12.4	ENST00000444644.1	processed_pseudogene	0.930618	0.94796	-0.496376	-2.21812	1	1
ENSG00000162618	ADGRL4	ENST00000640664.1,ENST00000401034.7,ENST00000370742.3	nonsense_mediated_decay,protein_coding	4.40503e-08	3.1164e-07	0.340816	2.16554	0.264351	0.516114
ENSG00000230787	PSAT1P3	ENST00000439132.1	processed_pseudogene	0.845324	0.880303	0.623028	-2.1357	0.776114	1
ENSG00000235011	RP4-726F1.1	ENST00000415629.2	lincRNA	0.357341	0.461111	2.26575	-2.95959	1	1
ENSG00000232676	ADH5P2	ENST00000425922.1	processed_pseudogene	0.804502	0.847832	-0.941302	-2.66888	1	1
ENSG00000225598	RP11-339D23.1	ENST00000458146.1	lincRNA	0.0264298	0.0638675	4.11666	-2.53781	0.198688	0.414511
ENSG00000213559	HNRNPA1P64	ENST00000411674.2	processed_pseudogene	0.314796	0.454374	0.0833591	-1.49348	1	1
ENSG00000227062	RP11-115A15.4	ENST00000434465.2	processed_pseudogene	0.0027666	0.00872576	2.84529	-1.95122	0.0553311	0.151082
ENSG00000234108	RP11-115A15.2	ENST00000447525.1	processed_pseudogene	0.162925	0.273607	1.31796	-2.54588	0.688301	0.953662
ENSG00000224326	RP5-933B4.1	ENST00000437080.1	lincRNA	0.281378	0.419099	1.18965	-2.22228	0.540335	0.824582
ENSG00000229752	RPL7P10	ENST00000417407.1	processed_pseudogene	3.65006e-05	0.000166196	1.73212	0.0225842	0.00194603	0.00858827
ENSG00000235089	RP3-445O10.1	ENST00000426688.1	processed_pseudogene	0.00391057	0.0118898	1.25249	-0.815711	0.0912065	0.225176
ENSG00000117114	ADGRL2	ENST00000370727.5,ENST00000370725.5,ENST00000464551.1,ENST00000468283.1,ENST00000402328.2,ENST00000469377.6,ENST00000370721.5,ENST00000319517.10,ENST00000370728.5,ENST00000492666.1,ENST00000498776.1,ENST00000472424.1,ENST00000370713.5,ENST00000464775.5,ENST00000370715.5,ENST00000370717.6,ENST00000370723.5,ENST00000449420.5,ENST00000473719.5,ENST00000359929.7,ENST00000370730.5,ENST00000627151.2	processed_transcript,protein_coding	0.274591	0.412879	-0.293354	7.83192	0.13319	0.305197
ENSG00000224494	HNRNPA3P14	ENST00000444546.1	processed_pseudogene	0.00931262	0.0256976	-1.40695	-1.86944	0.320129	0.589445
ENSG00000227288	RP5-837I24.1	ENST00000448213.2	processed_pseudogene	0.815356	0.856271	0.360744	-1.79707	0.814932	1
ENSG00000227960	RP5-837I24.6	ENST00000439024.1	sense_intronic	0.394596	0.485609	0	-3.12767	1	1
ENSG00000234683	RP5-837I24.5	ENST00000438968.1	processed_pseudogene	0.094845	0.18312	0.145565	-1.74321	1	1
ENSG00000215875	ST13P20	ENST00000447996.2	transcribed_processed_pseudogene	0.620614	0.688647	-0.176172	0.367784	0.705831	0.970565
ENSG00000236268	LINC01361	ENST00000452834.5,ENST00000421931.1	lincRNA	0.514712	0.590709	1.13569	-2.21687	0.539775	0.824582
ENSG00000271576	RP11-486G15.2	ENST00000605506.1	lincRNA	0.0890099	0.173901	0.137944	1.64184	0.71222	0.977832
ENSG00000142875	PRKACB	ENST00000417530.5,ENST00000446538.5,ENST00000413538.5,ENST00000370685.7,ENST00000370689.6,ENST00000610457.1,ENST00000470673.5,ENST00000370680.5,ENST00000370688.7,ENST00000436133.5,ENST00000614872.4,ENST00000370682.7,ENST00000394838.6,ENST00000370684.5,ENST00000610703.4,ENST00000432111.5,ENST00000467507.1,ENST00000394839.6,ENST00000450730.5	processed_transcript,protein_coding	2.26683e-15	3.70951e-14	-1.17261	4.9546	4.1926e-09	6.32031e-08
ENSG00000213540	RP11-486G15.1	ENST00000448052.1	processed_pseudogene	0.0894909	0.174731	1.35841	-0.638072	0.0411712	0.118329
ENSG00000226970	RP11-82H13.2	ENST00000441775.1	processed_pseudogene	0.371267	0.476166	-0.452105	-1.66544	0.829658	1
ENSG00000203943	SAMD13	ENST00000479082.1,ENST00000370670.2,ENST00000394834.7,ENST00000370669.5,ENST00000463429.1,ENST00000370668.7,ENST00000370671.7,ENST00000454967.1,ENST00000370673.7	retained_intron,protein_coding	0.991455	0.996696	-0.112169	-0.813585	1	1
ENSG00000249237	RP11-376N17.4	ENST00000510918.5,ENST00000505585.5,ENST00000506295.1	processed_transcript,transcribed_unitary_pseudogene	0.357341	0.461111	2.26575	-2.95959	1	1
ENSG00000240520	UOX	ENST00000638373.1,ENST00000640983.1,ENST00000483236.2,ENST00000471089.5,ENST00000638856.1	processed_transcript,transcribed_unitary_pseudogene	0.420885	0.512026	1.11427	-2.21978	0.540075	0.824582
ENSG00000137976	DNASE2B	ENST00000370665.3,ENST00000370662.3	protein_coding	0.394596	0.485609	0	-3.12767	1	1
ENSG00000117133	RPF1	ENST00000370656.5,ENST00000370654.5	protein_coding	3.97028e-09	3.183e-08	-0.792268	5.13338	4.89702e-05	0.000327815
ENSG00000174021	GNG5	ENST00000370641.3,ENST00000370645.8,ENST00000487806.5	processed_transcript,protein_coding	0.00968336	0.0265881	0.391164	3.73614	0.0841686	0.212143
ENSG00000122432	SPATA1	ENST00000484939.1,ENST00000485121.5,ENST00000460286.1,ENST00000473108.1,ENST00000490879.7,ENST00000468437.1	processed_transcript,protein_coding	0.792427	0.838757	0.385747	-1.03363	0.64804	0.924144
ENSG00000117151	CTBS	ENST00000370630.5,ENST00000370625.1,ENST00000477677.5,ENST00000465118.6	nonsense_mediated_decay,processed_transcript,protein_coding	9.36297e-07	5.45481e-06	1.03468	3.86828	3.52214e-06	3.03574e-05
ENSG00000180869	LINC01555	ENST00000370624.1	lincRNA	0.236832	0.366012	-2.34152	-2.22166	0.206182	0.422181
ENSG00000232622	RP11-484D4.3	ENST00000418010.1	processed_pseudogene	0.318221	0.457889	-2.38353	-2.95571	1	1
ENSG00000117155	SSX2IP	ENST00000460500.1,ENST00000490476.1,ENST00000476905.6,ENST00000342203.7,ENST00000459708.1,ENST00000481102.5,ENST00000603677.1,ENST00000422026.1,ENST00000605755.5,ENST00000437941.6	nonsense_mediated_decay,retained_intron,protein_coding	1.25065e-23	4.30696e-22	-1.66801	6.04886	9.69119e-18	5.24204e-16
ENSG00000171517	LPAR3	ENST00000491034.1,ENST00000370611.3,ENST00000440886.1	processed_transcript,protein_coding	0.0933162	0.180742	-0.271129	-1.49036	0.841151	1
ENSG00000153898	MCOLN2	ENST00000284027.5,ENST00000530971.1,ENST00000370608.7,ENST00000463065.5,ENST00000531325.5,ENST00000531874.1	nonsense_mediated_decay,processed_transcript,retained_intron,protein_coding	0.949443	0.9634	-0.0920023	3.79774	0.692749	0.957973
ENSG00000162643	WDR63	ENST00000484007.1,ENST00000528899.5,ENST00000370596.5,ENST00000464801.1,ENST00000294664.10,ENST00000326813.12	nonsense_mediated_decay,protein_coding	2.71844e-06	1.48467e-05	1.8329	0.755149	6.6572e-05	0.000432978
ENSG00000055732	MCOLN3	ENST00000370589.6,ENST00000474447.1,ENST00000370587.5,ENST00000475312.1,ENST00000341115.8,ENST00000490600.6	nonsense_mediated_decay,processed_transcript,protein_coding	0.611846	0.680356	1.16273	-2.21958	0.540054	0.824582
ENSG00000097096	SYDE2	ENST00000341460.5,ENST00000234668.6	retained_intron,protein_coding	0.44329	0.533662	0.148779	4.77216	0.455188	0.756142
ENSG00000162642	C1orf52	ENST00000471115.5,ENST00000294661.8,ENST00000493514.1,ENST00000344356.5	processed_transcript,protein_coding	1.82359e-05	8.74794e-05	-0.713639	4.79669	0.000346412	0.00188694
ENSG00000142867	BCL10	ENST00000370580.5,ENST00000620248.1	protein_coding	0.167766	0.280158	-0.265257	4.41634	0.194867	0.412774
ENSG00000153904	DDAH1	ENST00000633113.1,ENST00000284031.12,ENST00000535924.6,ENST00000483110.5,ENST00000426972.7,ENST00000539042.3	processed_transcript,protein_coding	1.38016e-17	2.77952e-16	-1.39965	5.52038	4.60985e-13	1.3441e-11
ENSG00000282057	RP4-621F18.2	ENST00000467666.2,ENST00000488557.6,ENST00000467530.5,ENST00000498304.5,ENST00000472448.1	lincRNA	4.0496e-06	2.15844e-05	0.819212	3.28775	0.000759032	0.00377373
ENSG00000272691	RP11-290M5.4	ENST00000609367.1	lincRNA	0.356153	0.461111	-0.0701752	-2.54212	1	1
ENSG00000142871	CYR61	ENST00000451137.6,ENST00000480413.1	processed_transcript,protein_coding	1.76043e-06	9.88459e-06	0.512056	7.61903	0.00871316	0.0316521
ENSG00000117174	ZNHIT6	ENST00000370574.3,ENST00000431532.6	protein_coding	0.00137678	0.00462517	-0.0405369	4.37191	0.844061	1
ENSG00000171502	COL24A1	ENST00000473734.1,ENST00000370571.6,ENST00000485434.1,ENST00000496682.2,ENST00000426639.5	nonsense_mediated_decay,processed_transcript,protein_coding	5.95864e-14	8.32276e-13	1.0988	4.04014	4.54392e-07	4.66184e-06
ENSG00000122417	ODF2L	ENST00000463933.5,ENST00000479890.5,ENST00000478286.2,ENST00000534092.5,ENST00000394733.2,ENST00000473792.2,ENST00000488879.6,ENST00000294678.6,ENST00000476054.5,ENST00000317336.11,ENST00000472144.5,ENST00000486557.1,ENST00000460698.6,ENST00000462648.5,ENST00000524695.5,ENST00000370566.7,ENST00000480440.5,ENST00000472368.1,ENST00000531412.5,ENST00000359242.7,ENST00000496592.5,ENST00000486215.1	nonsense_mediated_decay,processed_transcript,retained_intron,protein_coding	0.000568027	0.00206281	0.531591	6.19181	0.0051632	0.0201446
ENSG00000137975	CLCA2	ENST00000490884.1,ENST00000370565.4,ENST00000498802.1	processed_transcript,protein_coding	0.537276	0.611769	0.477733	-2.43118	1	1
ENSG00000016602	CLCA4	ENST00000496322.1,ENST00000370563.3	processed_transcript,protein_coding	0.352901	0.461111	2.26575	-2.95959	1	1
ENSG00000153923	CLCA3P	ENST00000490028.5,ENST00000284054.7,ENST00000466454.1	transcribed_unprocessed_pseudogene,processed_transcript	0.188451	0.304353	3.61453	-2.67366	0.330743	0.589445
ENSG00000097033	SH3GLB1	ENST00000370558.8,ENST00000602603.1,ENST00000482504.1,ENST00000535010.5,ENST00000616170.4	retained_intron,protein_coding	0.000218251	0.000862596	-0.546753	6.25373	0.00406434	0.0164128
ENSG00000230721	RP4-612B15.2	ENST00000447415.1	processed_pseudogene	0.713216	0.770282	0.00369251	-0.8448	1	1
ENSG00000183291	SELENOF	ENST00000401030.4,ENST00000469566.5,ENST00000616787.4,ENST00000497861.5,ENST00000611507.4,ENST00000467557.1,ENST00000331835.9,ENST00000370554.5	nonsense_mediated_decay,processed_transcript,protein_coding	0.411935	0.503173	-0.0745897	6.90661	0.697995	0.963123
ENSG00000153936	HS2ST1	ENST00000370550.9,ENST00000370551.8,ENST00000591456.1	protein_coding	0.0002853	0.00110119	-0.56143	5.75557	0.00313667	0.0130722
ENSG00000235251	RP11-384B12.2	ENST00000420734.1	processed_pseudogene	0.0896021	0.174924	-1.21421	-0.567264	0.0856665	0.215288
ENSG00000225568	RP11-384B12.3	ENST00000440164.1	processed_pseudogene	0.409977	0.501057	0.398717	-0.00607927	0.466949	0.763083
ENSG00000267272	LINC01140	ENST00000484933.6,ENST00000476432.5,ENST00000590653.5,ENST00000461990.1,ENST00000471417.5,ENST00000469312.6,ENST00000589455.5,ENST00000467438.1,ENST00000587165.1,ENST00000490006.6,ENST00000619924.1	lincRNA	0.0320076	0.0748486	-0.614783	0.15093	0.279882	0.536832
ENSG00000284240	RP5-1043L3.1	ENST00000640794.1,ENST00000640362.1,ENST00000640491.1	lincRNA	0.0582731	0.1242	4.34855	-2.43012	0.11807	0.276826
ENSG00000143013	LMO4	ENST00000489303.1,ENST00000370542.1,ENST00000495705.5,ENST00000370544.9	processed_transcript,protein_coding	0.106539	0.201469	-0.238968	5.01504	0.220413	0.444903
ENSG00000230053	RP11-76N22.1	ENST00000415219.2	processed_pseudogene	0.146882	0.253435	3.09492	-2.8094	0.557685	0.824582
ENSG00000237959	RPL36AP10	ENST00000421785.1	processed_pseudogene	0.347017	0.461111	-2.32986	-2.95859	1	1
ENSG00000065243	PKN2	ENST00000370513.9,ENST00000316005.11,ENST00000449189.1,ENST00000495119.1,ENST00000436111.1,ENST00000370521.7	processed_transcript,protein_coding	1.12397e-05	5.56934e-05	-0.680371	6.99873	0.000419345	0.00222842
ENSG00000241975	ELOCP19	ENST00000411919.1	processed_pseudogene	0.0274156	0.0659107	-1.04196	0.021285	0.0614094	0.163811
ENSG00000137947	GTF2B	ENST00000494819.5,ENST00000471471.1,ENST00000370500.9,ENST00000486078.1,ENST00000448623.5,ENST00000471296.5,ENST00000418217.1	processed_transcript,protein_coding	0.000415855	0.0015542	-0.639654	4.65581	0.00143709	0.00660455
ENSG00000137944	KYAT3	ENST00000260508.8,ENST00000370491.7,ENST00000370486.1,ENST00000446900.6	processed_transcript,protein_coding	0.751917	0.80395	-0.0905573	2.79857	0.76254	1
ENSG00000213516	RBMXL1	ENST00000413769.1,ENST00000321792.5,ENST00000399794.6	protein_coding	0.00404777	0.0122708	-0.520456	5.58309	0.00605354	0.0231006
ENSG00000117226	GBP3	ENST00000564037.1,ENST00000370481.8,ENST00000568006.1,ENST00000461384.6,ENST00000564665.1,ENST00000493594.6,ENST00000445969.1,ENST00000370482.6,ENST00000489444.6,ENST00000475853.2,ENST00000235878.5	nonsense_mediated_decay,processed_transcript,retained_intron,protein_coding	0.000240158	0.000940425	1.16615	1.76217	0.000519977	0.00269935
ENSG00000117228	GBP1	ENST00000370473.4,ENST00000484970.1,ENST00000469194.1,ENST00000468959.1,ENST00000493139.1,ENST00000479889.1,ENST00000459831.1,ENST00000495131.1	processed_transcript,protein_coding	5.32283e-17	1.01461e-15	-1.493	0.0637199	0.00472516	0.0187159
ENSG00000234518	PTGES3P1	ENST00000439531.1	processed_pseudogene	0.00100925	0.00348338	-1.23027	1.5937	0.000570792	0.00292657
ENSG00000162645	GBP2	ENST00000464839.5,ENST00000493802.5,ENST00000463660.1,ENST00000370466.3	nonsense_mediated_decay,processed_transcript,protein_coding	6.40255e-05	0.000279376	-0.0769956	2.93105	0.794494	1
ENSG00000213512	GBP7	ENST00000294671.2	protein_coding	0.347017	0.461111	-2.32986	-2.95859	1	1
ENSG00000162654	GBP4	ENST00000355754.6,ENST00000481397.1,ENST00000471938.1	processed_transcript,protein_coding	0.134432	0.242652	-3.20958	-2.80456	0.557488	0.824582
ENSG00000154451	GBP5	ENST00000370459.7,ENST00000471171.1,ENST00000490568.1,ENST00000443807.1,ENST00000481145.1	processed_transcript,retained_intron,protein_coding	0.14754	0.254416	-1.25071	-0.885581	0.117305	0.276826
ENSG00000238081	RP4-620F22.3	ENST00000446360.1	processed_pseudogene	0.139389	0.246208	-3.16658	-2.80741	0.557603	0.824582
ENSG00000183347	GBP6	ENST00000370456.4	protein_coding	0.178697	0.291964	-3.6892	-2.67072	0.330658	0.589445
ENSG00000225492	GBP1P1	ENST00000513638.5,ENST00000394662.2	transcribed_unprocessed_pseudogene,processed_transcript	0.96047	0.971567	-0.168099	-0.0773131	0.778336	1
ENSG00000197147	LRRC8B	ENST00000639264.1,ENST00000330947.6,ENST00000439853.5,ENST00000449440.5,ENST00000358200.5,ENST00000640258.1	protein_coding	0.000939801	0.00326769	-0.349695	5.10968	0.0720537	0.187149
ENSG00000230735	RP11-413E1.4	ENST00000429074.1	sense_intronic	0.589859	0.660083	0.718356	-1.87525	0.623708	0.897031
ENSG00000171488	LRRC8C	ENST00000416805.1,ENST00000479252.1,ENST00000370454.8,ENST00000482063.1	nonsense_mediated_decay,processed_transcript,protein_coding	9.32553e-10	8.03323e-09	-0.819214	5.42485	1.89004e-05	0.000139376
ENSG00000272931	RP5-943J3.2	ENST00000609194.1	lincRNA	0.684845	0.745478	0.570383	-1.73352	0.653375	0.928469
ENSG00000171492	LRRC8D	ENST00000394593.7,ENST00000525774.5,ENST00000532201.5,ENST00000527156.1,ENST00000414841.1,ENST00000337338.9,ENST00000441269.2	protein_coding	0.00163141	0.00538887	-0.569658	4.6532	0.00447952	0.0178823
ENSG00000272672	RP11-302M6.5	ENST00000608671.1	lincRNA	0.0496619	0.108587	4.37336	-2.42714	0.117873	0.276826
ENSG00000228175	GEMIN8P4	ENST00000380526.2	processed_pseudogene	0.124205	0.22864	-0.308157	0.850349	0.46969	0.766309
ENSG00000162664	ZNF326	ENST00000340281.8,ENST00000394583.7,ENST00000370447.3,ENST00000361911.9	nonsense_mediated_decay,protein_coding	0.000575979	0.00208858	-0.203544	5.7279	0.28466	0.543459
ENSG00000233593	RP4-665J23.1	ENST00000635959.1,ENST00000634619.1,ENST00000635581.1,ENST00000606660.1,ENST00000435649.2,ENST00000637260.1,ENST00000636917.1,ENST00000443802.1,ENST00000455680.5	lincRNA,retained_intron	0.335554	0.461111	0.551102	-1.16881	0.511984	0.819533
ENSG00000272094	RP4-665J23.4	ENST00000606898.1	lincRNA	0.205614	0.326475	-2.32986	-2.95859	1	1
ENSG00000232882	PHKA1P1	ENST00000420457.1	processed_pseudogene	0.141089	0.248716	0.831735	-1.03984	0.283308	0.541303
ENSG00000122482	ZNF644	ENST00000495966.1,ENST00000479798.1,ENST00000498303.5,ENST00000621077.1,ENST00000467231.5,ENST00000370440.5,ENST00000482467.1,ENST00000474405.1,ENST00000347275.9,ENST00000337393.9,ENST00000361321.5,ENST00000482709.1	processed_transcript,protein_coding	1.69898e-07	1.10534e-06	-0.683082	6.77197	0.000378373	0.00203634
ENSG00000232393	RPL5P6	ENST00000425640.1	processed_pseudogene	0.124018	0.228444	-2.14977	-2.32061	0.314418	0.585033
ENSG00000162669	HFM1	ENST00000455133.1,ENST00000427444.1,ENST00000370425.7,ENST00000497520.1,ENST00000430465.1,ENST00000488023.1,ENST00000448819.5,ENST00000462405.5,ENST00000481900.5	processed_transcript,retained_intron,protein_coding	0.757919	0.809056	0.248878	1.01124	0.542028	0.824582
ENSG00000215873	FEN1P1	ENST00000401028.2	processed_pseudogene	0.306519	0.445707	-3.16658	-2.80741	0.557603	0.824582
ENSG00000097046	CDC7	ENST00000426137.1,ENST00000234626.10,ENST00000486509.1,ENST00000497611.1,ENST00000428239.5	processed_transcript,protein_coding	1.27192e-11	1.37742e-10	-1.1016	4.95224	2.99444e-08	3.88487e-07
ENSG00000241318	WDR82P2	ENST00000444540.3	processed_pseudogene	0.0110224	0.0298027	-4.44795	-2.423	0.117605	0.276826
ENSG00000229067	RP11-91I11.1	ENST00000439897.1	processed_pseudogene	0.350947	0.461111	-1.79164	-2.4265	0.46487	0.761666
ENSG00000203914	HSP90B3P	ENST00000415545.2	processed_pseudogene	0.278883	0.416202	-0.580586	-0.115863	0.341025	0.604717
ENSG00000069702	TGFBR3	ENST00000533370.1,ENST00000533089.5,ENST00000470600.1,ENST00000468996.2,ENST00000532540.5,ENST00000417833.2,ENST00000370399.6,ENST00000212355.8,ENST00000529608.1,ENST00000525962.5,ENST00000465892.6	nonsense_mediated_decay,processed_transcript,retained_intron,protein_coding	6.42538e-24	2.27079e-22	-1.74456	5.38741	9.55609e-19	5.68487e-17
ENSG00000137948	BRDT	ENST00000448194.5,ENST00000355011.7,ENST00000450792.5,ENST00000370389.6,ENST00000484781.1,ENST00000423434.5,ENST00000476711.5,ENST00000399546.6,ENST00000457265.1,ENST00000449584.5,ENST00000394530.7,ENST00000402388.1,ENST00000362005.7,ENST00000548992.5,ENST00000427104.5,ENST00000426141.5,ENST00000484833.5,ENST00000470955.5,ENST00000461218.5,ENST00000552654.1,ENST00000440509.5	processed_transcript,protein_coding	0.0598079	0.126351	1.14691	-2.2281	0.540947	0.824582
ENSG00000230667	SETSIP	ENST00000596516.2,ENST00000485873.2	protein_coding	0.121637	0.224728	-0.808438	0.991281	0.0474471	0.132628
ENSG00000284413	BTBD8	ENST00000370382.7,ENST00000342818.4	retained_intron,protein_coding	0.129459	0.235828	2.44068	-2.13754	0.135393	0.307652
ENSG00000224678	GAPDHP46	ENST00000424043.3	processed_pseudogene	0.924694	0.942917	-0.0536363	-2.12923	1	1
ENSG00000233401	PRKAR1AP1	ENST00000441422.1	processed_pseudogene	0.00850665	0.0237121	2.77486	-1.43275	0.00871486	0.0316545
ENSG00000273487	RP4-621B10.8	ENST00000609675.1	lincRNA	0.000340661	0.00129583	5.61558	-1.80057	0.00305291	0.0127937
ENSG00000226773	RP4-775D17.1	ENST00000411498.1	processed_pseudogene	0.347017	0.461111	-2.32986	-2.95859	1	1
ENSG00000174842	GLMN	ENST00000463560.1,ENST00000495852.6,ENST00000370360.7,ENST00000471465.1,ENST00000495106.5,ENST00000487911.1	nonsense_mediated_decay,retained_intron,protein_coding	0.444865	0.535153	0.0186011	3.61938	0.928091	1
ENSG00000122484	RPAP2	ENST00000484158.1,ENST00000610020.1,ENST00000477322.1	processed_transcript,retained_intron,protein_coding	0.0808913	0.161324	-0.0668384	5.80404	0.73227	0.997363
ENSG00000162676	GFI1	ENST00000294702.5,ENST00000427103.5,ENST00000370332.5,ENST00000483490.1	processed_transcript,protein_coding	0.0820522	0.163288	2.62903	-2.04333	0.0882456	0.219035
ENSG00000067208	EVI5	ENST00000492513.5,ENST00000370331.5,ENST00000474806.1,ENST00000540033.2,ENST00000466778.2,ENST00000491940.5,ENST00000468580.5,ENST00000492613.1	processed_transcript,protein_coding	0.206084	0.327109	0.109091	5.87124	0.565114	0.834253
ENSG00000223787	RP4-593M8.1	ENST00000413730.2	processed_pseudogene	0.124369	0.228867	1.58881	-1.73234	0.167517	0.366198
ENSG00000229992	HMGB3P9	ENST00000441799.1	processed_pseudogene	0.000344288	0.00130867	1.60101	0.325164	0.00127882	0.00595581
ENSG00000234202	RP11-330C7.4	ENST00000429959.2	processed_pseudogene	0.0513746	0.111827	4.34855	-2.43012	0.11807	0.276826
ENSG00000122406	RPL5	ENST00000461952.1,ENST00000497519.1,ENST00000470843.5,ENST00000315741.5,ENST00000370321.7	nonsense_mediated_decay,retained_intron,protein_coding	0.0344281	0.0796614	-0.330748	9.73649	0.0977444	0.238712
ENSG00000154511	FAM69A	ENST00000370310.4,ENST00000613047.4,ENST00000616709.4,ENST00000613902.4,ENST00000615519.4	protein_coding	1.31808e-13	1.7571e-12	-1.46076	4.88168	4.67183e-13	1.35961e-11
ENSG00000229052	RP11-386I23.1	ENST00000602631.1,ENST00000418249.2	transcribed_processed_pseudogene,processed_transcript	0.13826	0.245995	3.18419	-2.80324	0.557435	0.824582
ENSG00000143033	MTF2	ENST00000474314.6,ENST00000476037.5,ENST00000497976.5,ENST00000540243.5,ENST00000473430.5,ENST00000471953.5,ENST00000370298.8,ENST00000494963.5,ENST00000487263.5,ENST00000489480.1,ENST00000467953.5,ENST00000370303.4,ENST00000545708.5,ENST00000468457.1	processed_transcript,retained_intron,protein_coding	1.40653e-10	1.34177e-09	-0.978315	5.47606	3.16965e-07	3.35519e-06
ENSG00000117500	TMED5	ENST00000370282.7,ENST00000370280.1,ENST00000370290.7,ENST00000479918.5,ENST00000483033.1	nonsense_mediated_decay,processed_transcript,protein_coding	9.7624e-05	0.000413016	-0.689145	7.16525	0.000369119	0.00199346
ENSG00000122483	CCDC18	ENST00000370276.5,ENST00000448243.5,ENST00000401026.7,ENST00000528942.1,ENST00000343253.11,ENST00000455267.1,ENST00000447456.1,ENST00000421014.2,ENST00000481180.5,ENST00000479653.5	nonsense_mediated_decay,processed_transcript,retained_intron,protein_coding	0.0232595	0.05726	-0.39473	5.51032	0.0384824	0.111898
ENSG00000237003	RP4-612C19.1	ENST00000413542.1	processed_pseudogene	0.0875962	0.171647	-4.13058	-2.5404	0.19907	0.414511
ENSG00000223745	CCDC18-AS1	ENST00000411670.5,ENST00000440778.5,ENST00000449305.5,ENST00000432741.5,ENST00000452347.5,ENST00000421202.5,ENST00000450843.5,ENST00000445076.1,ENST00000457387.1,ENST00000436200.2,ENST00000438777.5	lincRNA	2.51653e-25	1.01687e-23	1.74809	3.95542	1.0871e-14	3.99212e-13
ENSG00000229567	RP4-717I23.2	ENST00000423010.1	processed_pseudogene	0.0313165	0.0734876	1.7444	-1.17151	0.0419764	0.120164
ENSG00000117505	DR1	ENST00000481583.1,ENST00000370272.8,ENST00000370267.1	processed_transcript,protein_coding	6.22659e-09	4.87587e-08	-0.768468	6.31225	5.68026e-05	0.000375302
ENSG00000229635	RP4-713B5.2	ENST00000452808.1	processed_pseudogene	0.350219	0.461111	2.32124	-2.95648	1	1
ENSG00000137942	FNBP1L	ENST00000603526.1,ENST00000370253.6,ENST00000424449.2,ENST00000604705.5,ENST00000260506.12,ENST00000271234.11	retained_intron,protein_coding	0.000142304	0.000583099	-0.592398	6.51505	0.00191028	0.00845213
ENSG00000137936	BCAR3	ENST00000538653.1,ENST00000469315.1,ENST00000466632.1,ENST00000539242.5,ENST00000370243.1,ENST00000479503.2,ENST00000370247.7,ENST00000490377.1,ENST00000260502.10,ENST00000370244.5	processed_transcript,retained_intron,protein_coding	3.01558e-05	0.0001395	0.821994	4.57714	5.38819e-05	0.000357912
ENSG00000230439	RP11-488P3.1	ENST00000433544.1	sense_intronic	0.306402	0.445707	-0.760931	-1.7287	0.653173	0.928469
ENSG00000260464	RP4-561L24.3	ENST00000565336.1	lincRNA	0.556711	0.629572	0.350886	-2.22426	1	1
ENSG00000067334	DNTTIP2	ENST00000496535.6,ENST00000462746.6,ENST00000436063.6,ENST00000496672.1,ENST00000359208.6,ENST00000528680.1,ENST00000460191.1	nonsense_mediated_decay,processed_transcript,retained_intron,protein_coding	3.52097e-18	7.53133e-17	-1.10209	6.4555	1.01427e-08	1.42698e-07
ENSG00000023909	GCLM	ENST00000370238.7,ENST00000462183.1,ENST00000467772.1,ENST00000615724.1	processed_transcript,protein_coding	5.43491e-08	3.79135e-07	-0.838423	5.14348	1.72731e-05	0.000128508
ENSG00000198691	ABCA4	ENST00000465352.1,ENST00000472033.1,ENST00000484388.1,ENST00000470771.1,ENST00000536513.5,ENST00000460514.1,ENST00000370225.3	processed_transcript,protein_coding	3.27366e-11	3.37744e-10	-2.67514	1.4382	3.12025e-11	6.8201e-10
ENSG00000137962	ARHGAP29	ENST00000370217.3,ENST00000546444.1,ENST00000482481.1,ENST00000260526.10,ENST00000552844.5	nonsense_mediated_decay,processed_transcript,retained_intron,protein_coding	1.34754e-32	9.05977e-31	-1.78408	8.83272	1.67662e-18	9.76789e-17
ENSG00000226835	RP11-148B18.1	ENST00000418242.2,ENST00000413103.2	lincRNA	0.133671	0.24211	-0.908243	-1.31284	0.372958	0.648497
ENSG00000178596	GAPDHP29	ENST00000429913.2	processed_pseudogene	0.530841	0.605799	-1.01794	-1.79978	0.479819	0.778873
ENSG00000236098	RP11-148B18.4	ENST00000414039.1	lincRNA	0.0748105	0.151162	0.935528	0.544582	0.047142	0.131897
ENSG00000117528	ABCD3	ENST00000464165.1,ENST00000370214.8,ENST00000468860.1,ENST00000484213.1,ENST00000493416.5,ENST00000315713.5	processed_transcript,protein_coding	6.14205e-13	7.6514e-12	-1.21533	5.98086	2.48148e-10	4.66126e-09
ENSG00000117525	F3	ENST00000478217.5,ENST00000480356.1,ENST00000334047.11,ENST00000370207.4	processed_transcript,protein_coding	1.95187e-35	1.54722e-33	-1.87767	3.79168	6.93428e-16	2.97674e-14
ENSG00000224081	SLC44A3-AS1	ENST00000414374.1,ENST00000635408.1,ENST00000634870.1,ENST00000432162.5,ENST00000418366.2,ENST00000424711.1,ENST00000422162.5,ENST00000424505.2,ENST00000435559.1,ENST00000456551.1,ENST00000421997.5,ENST00000634861.1,ENST00000634339.1,ENST00000635184.1,ENST00000442418.5,ENST00000634937.1,ENST00000635440.1,ENST00000532087.1,ENST00000452922.5	transcribed_processed_pseudogene,processed_transcript,retained_intron	1.99446e-08	1.47815e-07	0.97175	2.66629	0.000380752	0.00204701
ENSG00000232857	KATNBL1P2	ENST00000433311.2	processed_pseudogene	0.062027	0.129669	3.68799	-2.66757	0.330568	0.589445
ENSG00000143036	SLC44A3	ENST00000422520.6,ENST00000532670.1,ENST00000532427.5,ENST00000529450.5,ENST00000446120.6,ENST00000467909.5,ENST00000530397.1,ENST00000271227.10,ENST00000475883.5,ENST00000527077.5	nonsense_mediated_decay,processed_transcript,protein_coding	0.000757089	0.00267807	-0.808781	3.79903	0.000290976	0.00161854
ENSG00000117519	CNN3	ENST00000487539.1,ENST00000370206.8,ENST00000545882.5,ENST00000474409.1,ENST00000394202.8,ENST00000415017.1,ENST00000461018.5	processed_transcript,protein_coding	1.62628e-22	5.1329e-21	-1.54904	8.07032	9.64715e-15	3.56381e-13
ENSG00000172339	ALG14	ENST00000495856.1,ENST00000507727.2,ENST00000370205.5	processed_transcript,protein_coding	2.02729e-21	5.82334e-20	-2.35722	3.31353	6.66173e-20	4.39306e-18
ENSG00000152078	TMEM56	ENST00000455656.1,ENST00000456991.5,ENST00000370203.8,ENST00000463375.1	processed_transcript,protein_coding	1.29057e-11	1.39714e-10	-1.28134	5.23518	6.67874e-11	1.37909e-09
ENSG00000271092	TMEM56-RWDD3	ENST00000604534.5,ENST00000604203.1	protein_coding	0.106287	0.201128	-1.23232	-0.752031	0.0839634	0.211781
ENSG00000231992	RP11-57H12.2	ENST00000434207.1	sense_intronic	0.827761	0.865954	-0.27995	-0.423045	0.736617	1
ENSG00000122481	RWDD3	ENST00000473397.1,ENST00000263893.10,ENST00000495272.5,ENST00000460571.1,ENST00000370202.4,ENST00000497058.5,ENST00000492639.5	processed_transcript,protein_coding	0.281457	0.419176	0.437159	1.94102	0.17414	0.377776
ENSG00000228971	RP11-286B14.1	ENST00000411798.1,ENST00000456933.1,ENST00000440116.2	lincRNA	0.0309958	0.0728564	3.99548	-2.54985	0.200516	0.414651
ENSG00000271252	RP11-286B14.2	ENST00000603401.1	lincRNA	0.105697	0.200218	-3.76014	-2.66508	0.330498	0.589445
ENSG00000231987	LINC01787	ENST00000435311.1	lincRNA	0.277121	0.414774	3.18419	-2.80324	0.557435	0.824582
ENSG00000234422	UBE2WP1	ENST00000362030.3	processed_pseudogene	0.298828	0.437107	-3.20958	-2.80456	0.557488	0.824582
ENSG00000228502	EEF1A1P11	ENST00000415278.1	processed_pseudogene	0.467745	0.55378	-0.122586	4.18139	0.560462	0.828214
ENSG00000137970	RPL7P9	ENST00000468715.1	processed_pseudogene	5.52318e-06	2.8761e-05	-0.673276	5.85879	0.000398733	0.00212928
ENSG00000117569	PTBP2	ENST00000459735.5,ENST00000426398.2,ENST00000462433.1,ENST00000370198.5,ENST00000476783.5,ENST00000609116.5,ENST00000476419.5,ENST00000482253.5,ENST00000460706.5,ENST00000492905.5,ENST00000370197.5	processed_transcript,protein_coding	0.00763997	0.0215443	-0.259629	5.26001	0.179958	0.388305
ENSG00000188641	DPYD	ENST00000370192.7,ENST00000306031.5,ENST00000474241.1,ENST00000460019.1	processed_transcript,retained_intron,protein_coding	0.511747	0.587963	-0.00228912	3.61041	1	1
ENSG00000232542	DPYD-IT1	ENST00000424982.1	sense_intronic	0.0455543	0.101103	2.03394	-2.32103	0.314444	0.585033
ENSG00000228057	SEC63P1	ENST00000425785.1	processed_pseudogene	0.114159	0.213379	0.691752	-0.506988	0.346717	0.61235
ENSG00000269998	LINC01930	ENST00000602672.1	lincRNA	0.0192252	0.0485192	2.84529	-1.95122	0.0553311	0.151082
ENSG00000259946	RP11-490G2.2	ENST00000561881.1	lincRNA	0.0133824	0.0351683	4.83561	-2.22124	0.0422128	0.120393
ENSG00000225206	MIR137HG	ENST00000602852.1,ENST00000413670.2,ENST00000602984.1,ENST00000424528.2,ENST00000634594.1	lincRNA	5.58575e-18	1.16818e-16	1.84119	2.9097	1.32274e-11	3.07786e-10
ENSG00000233557	NFU1P2	ENST00000448700.2	processed_pseudogene	0.214225	0.337503	1.08816	-0.767519	0.178781	0.38649
ENSG00000226053	LINC01776	ENST00000418344.1	lincRNA	0.534316	0.609024	0.430043	0.293972	0.391526	0.671478
ENSG00000162627	SNX7	ENST00000454199.1,ENST00000528824.1,ENST00000306121.7,ENST00000529992.5,ENST00000473868.5	nonsense_mediated_decay,processed_transcript,protein_coding	0.0053218	0.0156612	-0.599088	5.12988	0.00206678	0.00905796
ENSG00000117598	PLPPR5	ENST00000534652.1,ENST00000370188.7,ENST00000263177.4	processed_transcript,protein_coding	0.0191748	0.0484197	-1.62747	-0.312361	0.00929703	0.0334128
ENSG00000227034	RP11-234N17.1	ENST00000457507.1	processed_pseudogene	0.134488	0.242726	0.222045	-2.04629	1	1
ENSG00000117600	PLPPR4	ENST00000370184.1,ENST00000457765.5,ENST00000370185.7	protein_coding	0.00141877	0.00475336	-1.39781	1.0271	0.000831623	0.00408873
ENSG00000224445	LINC01708	ENST00000635551.1,ENST00000438829.2,ENST00000634316.1	lincRNA	0.062027	0.129669	3.68799	-2.66757	0.330568	0.589445
ENSG00000099260	PALMD	ENST00000615664.1,ENST00000263174.8,ENST00000605497.5,ENST00000496843.1,ENST00000605613.1	retained_intron,protein_coding	1.00528e-07	6.75433e-07	-3.53219	0.0190566	1.47622e-07	1.67046e-06
ENSG00000223656	HMGB3P10	ENST00000434734.1	processed_pseudogene	0.347017	0.461111	-2.32986	-2.95859	1	1
ENSG00000156869	FRRS1	ENST00000370176.2,ENST00000287474.9,ENST00000492943.1,ENST00000489209.2	processed_transcript,retained_intron,protein_coding	1.65337e-05	7.98077e-05	0.348556	4.89194	0.077205	0.197254
ENSG00000162688	AGL	ENST00000361915.7,ENST00000370165.7,ENST00000477753.1,ENST00000370161.6,ENST00000637337.1,ENST00000361302.7,ENST00000294724.8,ENST00000370163.7	nonsense_mediated_decay,processed_transcript,retained_intron,protein_coding	2.11127e-07	1.35396e-06	-0.975233	6.2813	3.63403e-07	3.79491e-06
ENSG00000117620	SLC35A3	ENST00000422078.1,ENST00000638988.1,ENST00000640726.1,ENST00000639807.1,ENST00000639088.1,ENST00000638371.1,ENST00000640715.1,ENST00000427993.7,ENST00000640732.1,ENST00000638876.1,ENST00000640360.1,ENST00000639221.1,ENST00000640600.1,ENST00000370153.6,ENST00000532693.5,ENST00000533028.7,ENST00000639994.1,ENST00000370155.9,ENST00000638929.1,ENST00000638336.1,ENST00000465289.6,ENST00000640178.1,ENS…	nonsense_mediated_decay,processed_transcript,retained_intron,protein_coding	0.00356068	0.0109245	-0.118347	4.78411	0.559628	0.827179
ENSG00000283761	RP4-714D9.5	ENST00000638968.1,ENST00000638779.1,ENST00000639171.1,ENST00000640357.1,ENST00000638792.1,ENST00000640238.1,ENST00000639037.1,ENST00000639040.1	nonsense_mediated_decay,protein_coding	0.0893979	0.174571	0.889424	0.0739183	0.0985375	0.24041
ENSG00000156875	MFSD14A	ENST00000421661.1,ENST00000370152.7	retained_intron,protein_coding	0.0548045	0.118148	-0.124083	3.46837	0.612444	0.886186
ENSG00000156876	SASS6	ENST00000462159.1,ENST00000287482.5	processed_transcript,protein_coding	9.03854e-12	9.98007e-11	-1.00249	4.74611	6.79634e-07	6.71488e-06
ENSG00000122435	TRMT13	ENST00000370139.1,ENST00000370141.6,ENST00000482437.5,ENST00000493651.1,ENST00000370143.5	nonsense_mediated_decay,processed_transcript,protein_coding	0.000155483	0.00063242	0.0119526	4.39691	0.96134	1
ENSG00000122477	LRRC39	ENST00000370137.5,ENST00000342895.7,ENST00000370138.1,ENST00000620882.4	protein_coding	0.00122393	0.00415401	1.10581	1.13414	0.00587721	0.0225516
ENSG00000137992	DBT	ENST00000370132.8,ENST00000370131.3	protein_coding	0.00825144	0.0230692	-0.323492	4.36631	0.117931	0.276826
ENSG00000225169	BRI3P1	ENST00000440440.1	processed_pseudogene	0.221826	0.347237	2.26575	-2.95959	1	1
ENSG00000137996	RTCA	ENST00000370128.8,ENST00000370126.1,ENST00000498617.5,ENST00000260563.4,ENST00000483474.1	processed_transcript,protein_coding	0.00401858	0.012193	-0.348512	4.95036	0.0769618	0.196698
ENSG00000215871	RP5-837M10.1	ENST00000401024.2	processed_pseudogene	0.160186	0.270135	-2.55413	-2.12934	0.134782	0.307129
ENSG00000079335	CDC14A	ENST00000370124.7,ENST00000361544.10,ENST00000635056.1,ENST00000455467.5,ENST00000336454.3,ENST00000469387.1	processed_transcript,protein_coding	0.0578812	0.123501	-0.344353	3.37671	0.148321	0.332111
ENSG00000234332	BCAS2P2	ENST00000425064.1	processed_pseudogene	0.940229	0.956054	-0.0411019	-1.95345	1	1
ENSG00000213421	RP11-84O12.2	ENST00000455141.2	processed_pseudogene	0.682321	0.743308	-0.830641	-2.12603	0.775684	1
ENSG00000162692	VCAM1	ENST00000294728.6,ENST00000347652.6,ENST00000603679.1,ENST00000370119.8,ENST00000370115.1	retained_intron,protein_coding	0.350219	0.461111	2.32124	-2.95648	1	1
ENSG00000162694	EXTL2	ENST00000494907.1,ENST00000416479.1,ENST00000450240.2,ENST00000480774.1,ENST00000370114.7,ENST00000370113.7,ENST00000535414.5	processed_transcript,protein_coding	0.00441938	0.013274	-0.576384	6.03034	0.00245344	0.0105614
ENSG00000162695	SLC30A7	ENST00000370111.4,ENST00000357650.8,ENST00000370112.8	protein_coding	0.0114517	0.0308103	0.230381	5.61321	0.225072	0.45298
ENSG00000230946	HNRNPA1P68	ENST00000425806.2	processed_pseudogene	0.447603	0.536684	-0.115652	-2.80556	1	1
ENSG00000117543	DPH5	ENST00000490732.5,ENST00000464270.5,ENST00000466807.5,ENST00000492067.5,ENST00000488176.1,ENST00000498372.5,ENST00000476507.1,ENST00000477293.5,ENST00000481982.1,ENST00000370105.7,ENST00000488789.5,ENST00000481871.5,ENST00000370109.7,ENST00000427040.2,ENST00000342173.11	processed_transcript,protein_coding	0.000943145	0.00327822	-0.190767	5.19014	0.325525	0.589445
ENSG00000233184	RP11-421L21.3	ENST00000451213.1	retained_intron	0.0437074	0.0977888	0.87298	0.62623	0.0568964	0.15408
ENSG00000170989	S1PR1	ENST00000475289.1,ENST00000475821.1,ENST00000305352.6	processed_transcript,protein_coding	6.21818e-45	8.34312e-43	-1.28162	3.72816	2.04807e-08	2.72321e-07
ENSG00000228399	RP4-575N6.2	ENST00000455561.1	processed_pseudogene	0.486581	0.570217	-0.109636	1.38255	0.8175	1
ENSG00000173810	PPIAP7	ENST00000454070.2	processed_pseudogene	0.44349	0.533662	-0.0623336	-2.80247	1	1
ENSG00000231671	LINC01307	ENST00000454466.1,ENST00000439146.1,ENST00000444327.1	lincRNA	0.357341	0.461111	2.26575	-2.95959	1	1
ENSG00000226715	LINC01709	ENST00000415532.2,ENST00000635702.1	lincRNA	0.277418	0.414774	0.80112	-2.66377	1	1
ENSG00000183298	RPSAP19	ENST00000431241.1	processed_pseudogene	0.119561	0.221498	-0.508237	2.55327	0.0682	0.179317
ENSG00000162699	DNAJA1P5	ENST00000440278.2	processed_pseudogene	0.139389	0.246208	-3.16658	-2.80741	0.557603	0.824582
ENSG00000233359	RP11-202K23.1	ENST00000447916.1	lincRNA	0.380058	0.478201	0	-3.12767	1	1
ENSG00000230864	RP5-936J12.1	ENST00000414418.1	lincRNA	0.347017	0.461111	-2.32986	-2.95859	1	1
ENSG00000060718	COL11A1	ENST00000370096.7,ENST00000447608.1,ENST00000475980.1,ENST00000427239.5,ENST00000465209.1,ENST00000470170.1,ENST00000358392.6,ENST00000461720.5,ENST00000353414.8,ENST00000635193.1,ENST00000512756.5,ENST00000639098.1	nonsense_mediated_decay,processed_transcript,retained_intron,protein_coding	0.389271	0.485609	0.0934269	6.28124	0.623899	0.897031
ENSG00000234257	SOD2P1	ENST00000396543.2	processed_pseudogene	0.194653	0.312158	-1.41001	-2.54115	0.687782	0.953662
ENSG00000185946	RNPC3	ENST00000531883.5,ENST00000533099.5,ENST00000525323.1,ENST00000524631.5,ENST00000533834.1,ENST00000423855.6,ENST00000524641.1,ENST00000527062.5,ENST00000532117.1	nonsense_mediated_decay,retained_intron,protein_coding	6.55119e-07	3.90251e-06	0.726121	5.42813	0.000144651	0.000863005
ENSG00000240038	AMY2B	ENST00000481821.1,ENST00000462971.1,ENST00000477657.5,ENST00000361355.8,ENST00000453959.5,ENST00000491397.1,ENST00000435302.5,ENST00000610648.1	nonsense_mediated_decay,processed_transcript,protein_coding	6.20092e-12	6.97609e-11	1.63755	2.77841	3.30039e-09	5.05147e-08
ENSG00000174876	AMY1B	ENST00000464691.1,ENST00000425410.1,ENST00000330330.9,ENST00000446703.5,ENST00000370080.7	processed_transcript,protein_coding	0.380058	0.478201	0	-3.12767	1	1
ENSG00000225191	RP11-97C18.1	ENST00000441083.1	processed_pseudogene	0.30775	0.446628	3.18419	-2.80324	0.557435	0.824582
ENSG00000215869	RP11-364B6.2	ENST00000401022.2,ENST00000634580.1,ENST00000634888.1,ENST00000418362.1,ENST00000634997.1	transcribed_processed_pseudogene,processed_transcript	0.13826	0.245995	3.18419	-2.80324	0.557435	0.824582
ENSG00000228347	FTLP17	ENST00000432567.1	processed_pseudogene	0.480855	0.565602	-2.38353	-2.95571	1	1
ENSG00000227850	SEPT2P1	ENST00000419651.1	processed_pseudogene	0.105735	0.200267	-1.78546	-1.42594	0.0819542	0.207567
ENSG00000237897	RP11-90H3.2	ENST00000433990.1	processed_pseudogene	0.425573	0.516736	-1.17048	-1.73805	0.365222	0.638137
ENSG00000232952	RP11-90H3.1	ENST00000415279.1	processed_pseudogene	0.00176244	0.00578963	-1.39052	0.740138	0.00179323	0.00800857
ENSG00000198890	PRMT6	ENST00000370078.1	protein_coding	1.87079e-13	2.45796e-12	-1.1124	3.78868	7.43162e-07	7.29141e-06
ENSG00000162631	NTNG1	ENST00000370068.5,ENST00000370065.1,ENST00000370067.5,ENST00000370073.6,ENST00000370066.5,ENST00000370076.2,ENST00000462149.1,ENST00000370071.6,ENST00000370074.8,ENST00000477948.1,ENST00000294649.8	processed_transcript,retained_intron,protein_coding	0.628364	0.69548	-0.0640833	-2.8084	1	1
ENSG00000224550	RP11-270C12.3	ENST00000416095.1	processed_pseudogene	0.361397	0.465453	-0.624121	-0.263591	0.349994	0.617154
ENSG00000134215	VAV3	ENST00000533398.5,ENST00000527011.5,ENST00000529413.5,ENST00000490388.2,ENST00000524574.5,ENST00000415432.6,ENST00000530671.1,ENST00000525460.5,ENST00000370056.8,ENST00000529809.5,ENST00000343258.8,ENST00000525231.5,ENST00000469325.5,ENST00000479977.6,ENST00000529033.5	nonsense_mediated_decay,processed_transcript,retained_intron,protein_coding	0.1629	0.273607	0.196523	-0.219883	0.838019	1
ENSG00000226822	RP11-356N1.2	ENST00000634935.1,ENST00000635340.1,ENST00000419428.2,ENST00000634635.1,ENST00000451023.1	lincRNA	0.350219	0.461111	2.32124	-2.95648	1	1
ENSG00000085491	SLC25A24	ENST00000370041.4,ENST00000264128.13,ENST00000565488.5,ENST00000569674.1	nonsense_mediated_decay,protein_coding	4.37522e-07	2.67045e-06	-0.754995	5.44367	7.73303e-05	0.000493925
ENSG00000196427	NBPF4	ENST00000613157.2,ENST00000415641.7	protein_coding	0.00040909	0.0015315	1.24765	0.937702	0.00314237	0.0130907
ENSG00000238122	RP11-483I13.2	ENST00000438965.1	lincRNA	0.0666518	0.137281	4.02604	-2.54685	0.200047	0.414511
ENSG00000241361	SLC25A24P1	ENST00000411846.6,ENST00000434803.1	transcribed_unprocessed_pseudogene,processed_transcript	0.498177	0.578317	-0.0689986	1.07397	0.914984	1
ENSG00000243967	NBPF5P	ENST00000357046.4,ENST00000545941.2	transcribed_unprocessed_pseudogene,processed_transcript	0.26589	0.403022	1.16182	-1.47778	0.240019	0.476634
ENSG00000238118	SLC25A24P2	ENST00000415059.1	unprocessed_pseudogene	0.149794	0.257442	0.985865	-0.190605	0.106553	0.257245
ENSG00000224698	RP11-131J3.1	ENST00000419814.1	lincRNA	0.760177	0.81088	0.849731	-2.66659	1	1
ENSG00000186086	NBPF6	ENST00000370040.7,ENST00000495380.6,ENST00000531446.2	protein_coding	3.95399e-08	2.81465e-07	1.51616	1.77984	9.87762e-06	7.74076e-05
ENSG00000227832	ST13P21	ENST00000453250.1	processed_pseudogene	0.168641	0.280606	-3.76014	-2.66508	0.330498	0.589445
ENSG00000162636	FAM102B	ENST00000370035.7,ENST00000483371.1,ENST00000405454.1	retained_intron,protein_coding	0.297945	0.436372	-0.179337	6.25443	0.346051	0.611627
ENSG00000162639	HENMT1	ENST00000370032.9,ENST00000483729.1,ENST00000370031.5,ENST00000493676.1,ENST00000402983.5,ENST00000420055.1	processed_transcript,protein_coding	3.33646e-08	2.40042e-07	-0.753226	5.24498	9.59911e-05	0.000598983
ENSG00000134186	PRPF38B	ENST00000370021.1,ENST00000370025.8,ENST00000467302.5,ENST00000485810.1,ENST00000370022.9	processed_transcript,protein_coding	0.000314486	0.0012044	-0.57484	6.90011	0.00277827	0.0117684
ENSG00000143107	FNDC7	ENST00000445274.1,ENST00000370017.7	protein_coding	0.026281	0.0636519	0.498606	-1.95435	0.797885	1
ENSG00000116266	STXBP3	ENST00000495245.1,ENST00000485167.1,ENST00000469338.1,ENST00000472099.1,ENST00000486601.5,ENST00000483586.5,ENST00000370008.3	processed_transcript,retained_intron,protein_coding	0.220273	0.345372	0.0473984	5.43414	0.805721	1
ENSG00000162641	AKNAD1	ENST00000369994.5,ENST00000477908.1,ENST00000474186.5,ENST00000603450.1,ENST00000466413.1,ENST00000472781.2,ENST00000369995.7,ENST00000370001.7,ENST00000461774.5	nonsense_mediated_decay,processed_transcript,retained_intron,protein_coding	0.576141	0.647248	0.504621	-0.254047	0.413077	0.701299
ENSG00000121957	GPSM2	ENST00000446797.1,ENST00000435475.5,ENST00000264126.7,ENST00000441735.1,ENST00000435987.5,ENST00000406462.6	protein_coding	2.36787e-07	1.50481e-06	-0.970071	6.8431	5.00644e-07	5.09588e-06
ENSG00000121940	CLCC1	ENST00000348264.6,ENST00000356970.6,ENST00000369976.5,ENST00000369970.7,ENST00000369968.6,ENST00000473062.1,ENST00000482889.1,ENST00000369969.6,ENST00000302500.4	processed_transcript,protein_coding	0.849298	0.883475	-0.0992288	6.55499	0.603331	0.875549
ENSG00000085433	WDR47	ENST00000530772.5,ENST00000400794.7,ENST00000361054.7,ENST00000529074.1,ENST00000369965.8,ENST00000528747.1,ENST00000531337.1,ENST00000357672.7,ENST00000369962.7	protein_coding	0.000177899	0.000714499	-0.776152	5.11576	6.95453e-05	0.000450279
ENSG00000237349	RP5-1065J22.2	ENST00000439282.1	processed_pseudogene	0.803435	0.847111	0.816409	-2.31756	0.74408	1
ENSG00000244716	RP11-20O24.4	ENST00000414070.1	processed_pseudogene	0.20707	0.328165	-0.44363	2.54225	0.111397	0.26719
ENSG00000228665	RP11-20O24.1	ENST00000434429.2	processed_pseudogene	0.784228	0.831983	-0.617224	-1.48461	0.54578	0.824582
ENSG00000197780	TAF13	ENST00000338366.5,ENST00000461096.6	nonsense_mediated_decay,protein_coding	9.35077e-16	1.59241e-14	-1.0752	4.63897	1.22327e-07	1.41207e-06
ENSG00000215717	TMEM167B	ENST00000473828.1,ENST00000479160.1,ENST00000338272.8	processed_transcript,protein_coding	0.000569837	0.00206858	-0.145827	5.10123	0.454225	0.754704
ENSG00000270066	SCARNA2	ENST00000602755.1	lincRNA	0.000107855	0.00045236	0.536439	7.57014	0.00589569	0.0226104
ENSG00000251484	RP5-1065J22.4	ENST00000429752.3	processed_pseudogene	0.380058	0.478201	0	-3.12767	1	1
ENSG00000116299	KIAA1324	ENST00000369938.5,ENST00000527996.5,ENST00000529753.5,ENST00000527501.1,ENST00000369939.7,ENST00000490758.6,ENST00000534476.5,ENST00000533374.1,ENST00000464345.1,ENST00000526264.5,ENST00000533147.5,ENST00000457623.6,ENST00000369936.2,ENST00000531664.5	nonsense_mediated_decay,processed_transcript,retained_intron,protein_coding	1.50586e-30	8.87315e-29	-2.36938	1.90353	1.36943e-11	3.18172e-10
ENSG00000031698	SARS	ENST00000468588.1,ENST00000482384.1,ENST00000234677.6,ENST00000471705.1,ENST00000477544.5,ENST00000369923.4	processed_transcript,protein_coding	0.000110983	0.000464776	0.664743	7.74142	0.00068584	0.00344577
ENSG00000143126	CELSR2	ENST00000459940.1,ENST00000489018.1,ENST00000498157.1,ENST00000271332.3	processed_transcript,protein_coding	3.0345e-08	2.1949e-07	0.536012	4.67611	0.00748641	0.0277685
ENSG00000134222	PSRC1	ENST00000429031.5,ENST00000471740.1,ENST00000459765.1,ENST00000418914.2,ENST00000474126.2,ENST00000409138.6,ENST00000369904.7,ENST00000409267.5,ENST00000369909.6,ENST00000369907.7,ENST00000492431.1,ENST00000369903.6	retained_intron,protein_coding	7.71247e-09	5.97601e-08	-0.897338	4.69853	8.2247e-06	6.5505e-05
ENSG00000221986	MYBPHL	ENST00000357155.1,ENST00000489706.5,ENST00000477962.1	processed_transcript,protein_coding	0.317286	0.456905	1.12546	-2.231	0.541258	0.824582
ENSG00000134243	SORT1	ENST00000256637.7,ENST00000495777.5,ENST00000538502.5,ENST00000482236.5,ENST00000471996.1,ENST00000483508.5,ENST00000485149.1,ENST00000466471.1,ENST00000493736.5,ENST00000633956.1	nonsense_mediated_decay,processed_transcript,retained_intron,protein_coding	0.0601394	0.126878	-0.00522361	7.63557	0.979322	1
ENSG00000143106	PSMA5	ENST00000271308.8,ENST00000477897.1,ENST00000538610.5,ENST00000491287.1,ENST00000484563.1,ENST00000490870.5	processed_transcript,protein_coding	2.0279e-13	2.64866e-12	-1.21101	6.95318	4.58442e-10	8.14266e-09
ENSG00000143028	SYPL2	ENST00000475497.1,ENST00000369872.3	processed_transcript,protein_coding	0.0521273	0.113274	0.338013	2.67776	0.215698	0.43675
ENSG00000162650	ATXN7L2	ENST00000459635.1,ENST00000604728.5,ENST00000497545.5,ENST00000369870.7,ENST00000369869.1,ENST00000463678.5	nonsense_mediated_decay,processed_transcript,retained_intron,protein_coding	9.27067e-05	0.000393664	-0.775255	2.94807	0.00260451	0.0111313
ENSG00000174151	CYB561D1	ENST00000527072.5,ENST00000430195.2,ENST00000496961.5,ENST00000420578.6,ENST00000533024.5,ENST00000369868.7,ENST00000310611.8,ENST00000393709.3,ENST00000528785.1	protein_coding	0.134423	0.242652	0.342437	4.68371	0.0867785	0.217213
ENSG00000181754	AMIGO1	ENST00000369864.4,ENST00000369862.1	protein_coding	7.90379e-05	0.000339764	0.734396	4.42671	0.000352498	0.00191504
ENSG00000156097	GPR61	ENST00000618721.4,ENST00000533959.1,ENST00000616874.1,ENST00000527748.5,ENST00000404129.6,ENST00000526744.1,ENST00000469383.2	nonsense_mediated_decay,processed_transcript,protein_coding	0.268437	0.40572	-1.27308	-1.30753	0.162906	0.358474
ENSG00000065135	GNAI3	ENST00000369851.5	protein_coding	3.33255e-10	3.03256e-09	-0.901025	7.81653	4.59863e-06	3.8752e-05
ENSG00000134183	GNAT2	ENST00000622865.1,ENST00000351050.7	protein_coding	0.120873	0.223515	-0.58357	-2.42171	1	1
ENSG00000116337	AMPD2	ENST00000528454.5,ENST00000256578.7,ENST00000369840.6,ENST00000528667.5,ENST00000486282.6,ENST00000474459.5,ENST00000526301.5,ENST00000532851.1,ENST00000531203.5,ENST00000342115.8,ENST00000467071.1,ENST00000524975.1,ENST00000534144.1,ENST00000527846.5,ENST00000469039.2,ENST00000531734.5,ENST00000528270.5,ENST00000393688.7,ENST00000525415.1,ENST00000476688.2,ENST00000459643.2,ENST00000529299.2,ENS…	nonsense_mediated_decay,processed_transcript,retained_intron,protein_coding	0.801313	0.845736	-0.0941994	6.15471	0.620983	0.895197
ENSG00000235045	RPL7P8	ENST00000411964.2	processed_pseudogene	0.272483	0.410238	1.35197	-2.54287	0.687969	0.953662
ENSG00000168765	GSTM4	ENST00000493171.5,ENST00000336075.6,ENST00000369833.5,ENST00000326729.9,ENST00000479578.5,ENST00000369836.8,ENST00000485640.5,ENST00000464733.5,ENST00000461767.5,ENST00000495742.5,ENST00000493395.1,ENST00000478397.5,ENST00000638994.1	processed_transcript,protein_coding	0.00131531	0.00443791	-0.158623	4.4656	0.439558	0.733994
ENSG00000213366	GSTM2	ENST00000369831.6,ENST00000442650.5,ENST00000481656.2,ENST00000568786.1,ENST00000369829.2,ENST00000369827.7,ENST00000241337.8,ENST00000472225.6,ENST00000476040.6,ENST00000464206.5,ENST00000496578.3,ENST00000467579.7,ENST00000414179.6,ENST00000460717.7	processed_transcript,retained_intron,protein_coding	5.61026e-14	7.86095e-13	1.60525	1.35342	3.09061e-05	0.000217162
ENSG00000134184	GSTM1	ENST00000369819.2,ENST00000369823.6,ENST00000349334.7,ENST00000490171.1,ENST00000476065.6,ENST00000309851.9,ENST00000483399.6,ENST00000490021.2	processed_transcript,retained_intron,protein_coding	0.789416	0.836427	-0.109029	-2.54513	1	1
ENSG00000134201	GSTM5	ENST00000492718.1,ENST00000369812.6,ENST00000429410.2,ENST00000369813.5,ENST00000256593.7,ENST00000483153.1	processed_transcript,protein_coding	0.660891	0.724188	1.35197	-2.54287	0.687969	0.953662
ENSG00000134202	GSTM3	ENST00000361066.6,ENST00000486823.5,ENST00000488824.1,ENST00000256594.7,ENST00000540225.2,ENST00000476321.5	processed_transcript,protein_coding	0.000234609	0.00092079	-0.74645	4.65472	0.000218952	0.00125601
ENSG00000261055	RP11-195M16.3	ENST00000565955.1	lincRNA	0.146882	0.253435	3.09492	-2.8094	0.557685	0.824582
ENSG00000184371	CSF1	ENST00000488198.5,ENST00000527192.5,ENST00000525659.5,ENST00000369802.7,ENST00000357302.8,ENST00000329608.10,ENST00000369801.1,ENST00000526001.1,ENST00000420111.6	processed_transcript,protein_coding	1.39204e-28	7.15503e-27	2.13557	4.00089	1.09258e-20	7.83878e-19
ENSG00000168710	AHCYL1	ENST00000369799.9,ENST00000359172.3,ENST00000393614.8,ENST00000481423.1,ENST00000475081.1,ENST00000469401.1	processed_transcript,protein_coding	0.951616	0.964877	0.000209141	7.07227	1	1
ENSG00000143093	STRIP1	ENST00000369795.7,ENST00000461054.1,ENST00000369796.5,ENST00000473429.5,ENST00000539541.1,ENST00000535003.5,ENST00000485775.5,ENST00000489059.1,ENST00000540970.1	nonsense_mediated_decay,retained_intron,protein_coding	0.00109166	0.00374239	0.445449	6.32101	0.0191976	0.0621745
ENSG00000156150	ALX3	ENST00000369792.4	protein_coding	0.357341	0.461111	2.26575	-2.95959	1	1
ENSG00000186150	UBL4B	ENST00000334179.4	protein_coding	0.000215306	0.000851715	1.72458	-1.37605	0.0799498	0.203212
ENSG00000197106	SLC6A17	ENST00000465159.1,ENST00000331565.4	processed_transcript,protein_coding	0.551913	0.625239	0.153772	4.2856	0.462927	0.761666
ENSG00000116396	KCNC4	ENST00000636402.1,ENST00000369787.7,ENST00000459877.1,ENST00000413138.7,ENST00000469655.5,ENST00000438661.2,ENST00000412512.2,ENST00000489935.1	nonsense_mediated_decay,processed_transcript,retained_intron,protein_coding	4.43167e-11	4.5064e-10	0.93596	4.87695	2.54535e-06	2.26502e-05
ENSG00000162775	RBM15	ENST00000369784.7,ENST00000617047.1,ENST00000602849.1,ENST00000618772.4,ENST00000487146.6	protein_coding	0.00154176	0.00512003	0.396141	6.54657	0.037669	0.109915
ENSG00000224699	LAMTOR5-AS1	ENST00000626643.2	retained_intron	0.00480223	0.0142992	1.52184	-0.0263741	0.00580875	0.0223509
ENSG00000168679	SLC16A4	ENST00000437429.6,ENST00000541986.5,ENST00000528649.5,ENST00000467986.2,ENST00000461647.6,ENST00000472422.6,ENST00000369781.8,ENST00000492412.2,ENST00000497687.1,ENST00000369779.8	nonsense_mediated_decay,processed_transcript,protein_coding	2.51285e-05	0.000117737	2.2723	-0.462438	0.000885968	0.00432232
ENSG00000134248	LAMTOR5	ENST00000602858.5,ENST00000602318.5,ENST00000464240.1,ENST00000614544.1,ENST00000256644.8,ENST00000483260.5,ENST00000531779.1,ENST00000474861.6	retained_intron,protein_coding	0.000376684	0.00141996	-0.583686	5.324	0.00235283	0.0101735
ENSG00000143125	PROK1	ENST00000271331.3	protein_coding	0.0549083	0.118273	1.15706	-2.21395	0.539478	0.824582
ENSG00000143105	KCNA10	ENST00000369771.4	protein_coding	0.0465281	0.102948	2.26575	-2.95959	1	1
ENSG00000177301	KCNA2	ENST00000638532.1,ENST00000639233.1,ENST00000633222.1,ENST00000525120.2,ENST00000640680.1,ENST00000369770.7,ENST00000640774.1,ENST00000639048.1,ENST00000638616.1,ENST00000485317.6,ENST00000638477.1,ENST00000640450.1,ENST00000316361.9,ENST00000640956.1,ENST00000639227.1	processed_transcript,protein_coding	1.65147e-10	1.55627e-09	0.083997	4.62281	0.678826	0.953662
ENSG00000259834	RP11-284N8.3	ENST00000566942.1	lincRNA	0.988882	0.994852	-0.0676934	1.54495	0.897771	1
ENSG00000177272	KCNA3	ENST00000369769.3	protein_coding	0.111113	0.208615	0.463654	2.4846	0.101316	0.246406
ENSG00000237415	NRBF2P3	ENST00000432731.2	processed_pseudogene	0.555026	0.628101	0.277127	-1.55421	1	1
ENSG00000143119	CD53	ENST00000471220.5,ENST00000464329.1,ENST00000497404.1,ENST00000476408.1,ENST00000271324.5	processed_transcript,protein_coding	0.691935	0.75163	-0.499309	-2.22374	1	1
ENSG00000121931	LRIF1	ENST00000369763.4,ENST00000494675.5,ENST00000485275.2	protein_coding	0.125209	0.230187	-1.20549	-1.73038	0.36475	0.638117
ENSG00000225672	CCNT2P1	ENST00000423082.1	processed_pseudogene	0.327283	0.461111	-1.81799	-2.42374	0.464628	0.761666
ENSG00000156171	DRAM2	ENST00000463682.1,ENST00000490780.5,ENST00000461449.5,ENST00000496430.6,ENST00000539140.5,ENST00000484310.5,ENST00000462092.5,ENST00000286692.8,ENST00000477769.1,ENST00000480600.6,ENST00000477588.5	nonsense_mediated_decay,processed_transcript,protein_coding	0.516741	0.592565	0.185477	4.85064	0.347761	0.613776
ENSG00000134255	CEPT1	ENST00000615636.4,ENST00000357172.8,ENST00000478042.5,ENST00000467362.1,ENST00000473474.5,ENST00000480324.5,ENST00000483427.1,ENST00000498239.5,ENST00000545121.5,ENST00000476865.5,ENST00000460443.5	processed_transcript,protein_coding	0.181066	0.295013	0.270922	5.62428	0.153429	0.341426
ENSG00000162777	DENND2D	ENST00000369752.5,ENST00000473682.5,ENST00000488786.1,ENST00000463713.5,ENST00000473822.5,ENST00000468692.1,ENST00000477586.5,ENST00000357640.8	processed_transcript,protein_coding	0.13826	0.245995	3.18419	-2.80324	0.557435	0.824582
ENSG00000064886	CHI3L2	ENST00000526684.1,ENST00000466741.5,ENST00000524472.5,ENST00000497587.6,ENST00000530597.1,ENST00000529459.1,ENST00000467038.6,ENST00000445067.6,ENST00000528451.5,ENST00000474304.6,ENST00000369748.8,ENST00000369744.6,ENST00000533831.6,ENST00000497220.5,ENST00000477185.6,ENST00000486561.6,ENST00000472825.2	processed_transcript,retained_intron,protein_coding	3.92012e-15	6.25967e-14	-2.50979	1.74355	1.20679e-11	2.83144e-10
ENSG00000236040	CHIAP1	ENST00000456220.1	unprocessed_pseudogene	0.357341	0.461111	2.26575	-2.95959	1	1
ENSG00000134216	CHIA	ENST00000489524.5,ENST00000483391.5,ENST00000430615.1,ENST00000353665.10,ENST00000369740.5,ENST00000343320.10,ENST00000451398.6,ENST00000422815.5,ENST00000477918.6,ENST00000352594.10	nonsense_mediated_decay,retained_intron,protein_coding	0.350219	0.461111	2.32124	-2.95648	1	1
ENSG00000173947	PIFO	ENST00000484512.1,ENST00000468395.1,ENST00000369737.4,ENST00000369738.8	processed_transcript,protein_coding	5.25608e-08	3.68068e-07	1.40033	1.47646	0.000157159	0.00093189
ENSG00000234020	CHIAP3	ENST00000423668.1	unprocessed_pseudogene	0.338653	0.461111	-2.38353	-2.95571	1	1
ENSG00000236012	HIGD1AP12	ENST00000427832.2	processed_pseudogene	0.146882	0.253435	3.09492	-2.8094	0.557685	0.824582
ENSG00000227179	PGCP1	ENST00000411951.1,ENST00000436252.5	transcribed_unprocessed_pseudogene,processed_transcript	0.062027	0.129669	3.68799	-2.66757	0.330568	0.589445
ENSG00000085465	OVGP1	ENST00000481495.1,ENST00000494622.1,ENST00000369732.3	processed_transcript,protein_coding	2.76516e-06	1.50753e-05	1.20489	1.50957	0.000747038	0.00372188
ENSG00000116455	WDR77	ENST00000235090.9,ENST00000449340.1,ENST00000459665.1,ENST00000497278.5	processed_transcript,protein_coding	9.42552e-15	1.44621e-13	-1.01232	5.40284	1.34719e-07	1.54134e-06
ENSG00000116459	ATP5F1	ENST00000468818.1,ENST00000483994.1,ENST00000369722.7,ENST00000493119.5,ENST00000464154.1,ENST00000369721.8	processed_transcript,protein_coding	8.305e-15	1.28062e-13	-1.23083	7.42831	3.7146e-10	6.75251e-09
ENSG00000143110	C1orf162	ENST00000369718.3,ENST00000464591.1,ENST00000343534.9	processed_transcript,protein_coding	0.010874	0.0294656	0.779939	1.34268	0.0365042	0.106949
ENSG00000121933	TMIGD3	ENST00000369717.8,ENST00000369716.8,ENST00000463993.1,ENST00000442484.2,ENST00000472933.2,ENST00000443498.5	processed_transcript,protein_coding	0.0298017	0.0704557	4.02604	-2.54685	0.200047	0.414511
ENSG00000282608	ADORA3	ENST00000241356.4,ENST00000495493.1,ENST00000632535.1,ENST00000486342.1	processed_transcript,protein_coding	0.50035	0.579667	2.26575	-2.95959	1	1
ENSG00000116473	RAP1A	ENST00000494982.1,ENST00000369709.3,ENST00000356415.5,ENST00000433097.5	processed_transcript,protein_coding	8.89879e-06	4.47524e-05	-0.564167	5.85709	0.00295236	0.0124193
ENSG00000231346	LINC01160	ENST00000453988.1,ENST00000441004.5,ENST00000450155.5	lincRNA	0.144733	0.252326	-3.6892	-2.67072	0.330658	0.589445
ENSG00000197852	FAM212B	ENST00000534365.1,ENST00000527570.1,ENST00000527660.1,ENST00000527621.1,ENST00000357260.5,ENST00000412270.1,ENST00000444059.2	processed_transcript,protein_coding	6.54439e-20	1.64507e-18	1.0552	5.09106	8.17282e-08	9.76517e-07
ENSG00000064703	DDX20	ENST00000475700.1,ENST00000534200.1,ENST00000369702.4,ENST00000524894.1,ENST00000533164.5	nonsense_mediated_decay,retained_intron,protein_coding	1.15355e-11	1.25625e-10	-0.981576	5.90382	2.77754e-07	2.96137e-06
ENSG00000171385	KCND3	ENST00000315987.6,ENST00000302127.4,ENST00000369697.5	protein_coding	4.51043e-11	4.58348e-10	-1.55007	3.6405	4.01308e-11	8.60176e-10
ENSG00000232558	KCND3-IT1	ENST00000439736.1	sense_intronic	0.327262	0.461111	2.26575	-2.95959	1	1
ENSG00000231437	LINC01750	ENST00000428461.1,ENST00000438293.1,ENST00000442751.1	lincRNA	0.389918	0.485609	-0.469612	-0.948389	0.66228	0.938665
ENSG00000143079	CTTNBP2NL	ENST00000441739.1,ENST00000502356.3,ENST00000271277.10,ENST00000607039.1	processed_transcript,protein_coding	0.00956624	0.0262898	-0.198324	7.4135	0.305983	0.576222
ENSG00000134245	WNT2B	ENST00000256640.9,ENST00000478360.1,ENST00000369686.9,ENST00000369684.4	processed_transcript,protein_coding	2.93758e-32	1.94962e-30	2.22694	3.09115	1.37253e-16	6.4163e-15
ENSG00000007341	ST7L	ENST00000467335.5,ENST00000418497.5,ENST00000360743.8,ENST00000459630.5,ENST00000369664.1,ENST00000490715.5,ENST00000492274.1,ENST00000470683.1,ENST00000343210.11,ENST00000497457.5,ENST00000479436.5,ENST00000361846.7,ENST00000477332.5,ENST00000358039.8,ENST00000485753.5,ENST00000490067.5,ENST00000463235.5,ENST00000497235.5,ENST00000498383.5,ENST00000470519.5,ENST00000480988.5,ENST00000369669.5,EN…	nonsense_mediated_decay,processed_transcript,protein_coding	0.000991877	0.00343259	0.647875	4.94236	0.00103777	0.0049606
ENSG00000116489	CAPZA1	ENST00000498626.1,ENST00000263168.3,ENST00000485542.5,ENST00000476820.1,ENST00000476936.5,ENST00000466066.1	processed_transcript,protein_coding	3.27744e-23	1.09227e-21	-1.54767	8.33664	1.22081e-14	4.45673e-13
ENSG00000155363	MOV10	ENST00000369645.5,ENST00000369644.5,ENST00000495374.5,ENST00000468624.5,ENST00000413052.6,ENST00000465579.1,ENST00000490413.1,ENST00000486416.1,ENST00000357443.2,ENST00000479858.1,ENST00000481711.1,ENST00000475429.5,ENST00000494319.1,ENST00000488160.5,ENST00000482545.5,ENST00000471160.5,ENST00000496577.5	processed_transcript,protein_coding	0.421156	0.512316	-0.218603	5.709	0.249212	0.491443
ENSG00000155366	RHOC	ENST00000534717.5,ENST00000468093.5,ENST00000484054.3,ENST00000369632.6,ENST00000339083.11,ENST00000369636.6,ENST00000285735.6,ENST00000478447.1,ENST00000436685.6,ENST00000369637.5,ENST00000414971.1,ENST00000484280.6,ENST00000369638.6,ENST00000425265.6,ENST00000528831.5,ENST00000369633.6,ENST00000527563.1,ENST00000473074.1,ENST00000369642.7	nonsense_mediated_decay,retained_intron,protein_coding	1.28927e-12	1.55425e-11	-0.909396	5.8301	1.80401e-06	1.65034e-05
ENSG00000155367	PPM1J	ENST00000486709.1,ENST00000482367.1,ENST00000309276.10,ENST00000471106.5,ENST00000464951.1	nonsense_mediated_decay,retained_intron,protein_coding	0.218799	0.3434	-0.729972	0.299288	0.136215	0.309202
ENSG00000184599	FAM19A3	ENST00000361886.3,ENST00000369630.7	protein_coding	0.310847	0.449574	-0.679973	-0.387706	0.265645	0.518183
ENSG00000215866	LINC01356	ENST00000401018.5,ENST00000433505.5,ENST00000449572.2	lincRNA	0.707664	0.765669	-0.551633	-0.905022	0.484145	0.783214
ENSG00000224167	RP3-522D1.1	ENST00000456651.1,ENST00000422022.1	lincRNA	0.750029	0.802568	0.172908	0.831578	0.762356	1
ENSG00000228040	RP3-522D1.2	ENST00000416137.1	processed_pseudogene	0.78715	0.834615	0.821413	-2.32324	0.744267	1
ENSG00000155380	SLC16A1	ENST00000478835.1,ENST00000538576.5,ENST00000443580.5,ENST00000369626.7,ENST00000458229.5,ENST00000481750.1,ENST00000429288.1	processed_transcript,protein_coding	3.60017e-07	2.22146e-06	-0.52915	7.30874	0.00627822	0.023826
ENSG00000229020	AKR7A2P1	ENST00000460134.2	processed_pseudogene	0.142554	0.24944	3.13945	-2.80632	0.557559	0.824582
ENSG00000238198	RP11-31F15.2	ENST00000421157.1	lincRNA	0.121177	0.223998	-0.0902758	-1.80689	1	1
ENSG00000198799	LRIG2	ENST00000470000.1,ENST00000361127.5,ENST00000466161.1,ENST00000492207.5,ENST00000466069.5	processed_transcript,protein_coding	0.000137826	0.000566624	0.594514	6.16443	0.00177631	0.00793872
ENSG00000237278	RLIMP2	ENST00000427891.2	processed_pseudogene	0.154942	0.264053	1.34215	-2.53706	0.687343	0.953662
ENSG00000233839	RP11-389O22.4	ENST00000457967.1	processed_pseudogene	0.347017	0.461111	-2.32986	-2.95859	1	1
ENSG00000236887	RP11-389O22.5	ENST00000412567.1	processed_pseudogene	0.338653	0.461111	-2.38353	-2.95571	1	1
ENSG00000081026	MAGI3	ENST00000369617.8,ENST00000477955.1,ENST00000486456.1,ENST00000369615.5,ENST00000369611.4,ENST00000307546.13	processed_transcript,protein_coding	3.79516e-05	0.000172297	-0.753794	5.77957	7.46814e-05	0.000478931
ENSG00000232499	RP11-512F24.1	ENST00000424736.2	processed_pseudogene	0.404388	0.495419	-0.219385	-0.47685	0.729192	0.995044
ENSG00000116793	PHTF1	ENST00000412670.1,ENST00000357783.6,ENST00000472612.5,ENST00000446739.1,ENST00000481652.1,ENST00000369604.5,ENST00000369600.5,ENST00000493212.1,ENST00000486855.1,ENST00000474926.5,ENST00000393357.6,ENST00000369598.5	processed_transcript,protein_coding	0.0483265	0.106237	-0.421857	5.9058	0.0262511	0.0809819
ENSG00000232450	RP4-730K3.3	ENST00000413412.1	transcribed_processed_pseudogene	0.0471104	0.104011	0.579982	1.25927	0.141223	0.31875
ENSG00000081019	RSBN1	ENST00000369581.2,ENST00000261441.9,ENST00000615321.1,ENST00000616024.4,ENST00000476412.5,ENST00000612242.4	nonsense_mediated_decay,processed_transcript,protein_coding	0.126384	0.232045	-0.280415	5.24463	0.145119	0.325905
ENSG00000134242	PTPN22	ENST00000529045.1,ENST00000460620.5,ENST00000538253.5,ENST00000469077.1,ENST00000532224.5,ENST00000528414.5,ENST00000525799.1,ENST00000534519.1,ENST00000420377.6,ENST00000484147.5,ENST00000359785.9	nonsense_mediated_decay,processed_transcript,retained_intron,protein_coding	0.00453537	0.0135855	1.01677	-1.07965	0.207422	0.423395
ENSG00000188761	BCL2L15	ENST00000488450.1,ENST00000471267.1,ENST00000486485.1,ENST00000393320.3,ENST00000393316.7,ENST00000369580.3	processed_transcript,retained_intron,protein_coding	0.750377	0.802845	-0.144532	-0.505239	0.908413	1
ENSG00000134262	AP4B1	ENST00000489499.5,ENST00000484201.5,ENST00000462591.1,ENST00000369569.5,ENST00000369567.5,ENST00000472122.1,ENST00000369571.2,ENST00000369564.5,ENST00000432415.5,ENST00000460653.1,ENST00000489092.5,ENST00000479801.1,ENST00000256658.8,ENST00000479285.5	processed_transcript,protein_coding	0.140179	0.247392	-0.191597	4.58236	0.344928	0.610265
ENSG00000118655	DCLRE1B	ENST00000466480.1,ENST00000369563.3	processed_transcript,protein_coding	1.76226e-20	4.68836e-19	-1.46992	5.64606	2.46897e-14	8.6761e-13
ENSG00000235527	HIPK1-AS1	ENST00000427953.5,ENST00000426237.2	retained_intron	0.272948	0.410787	0.0590399	0.460134	0.942397	1
ENSG00000163349	HIPK1	ENST00000626993.2,ENST00000369558.5,ENST00000426820.6,ENST00000369561.8,ENST00000340480.8,ENST00000503968.1,ENST00000369555.6,ENST00000361587.3,ENST00000369559.8,ENST00000514621.5,ENST00000369553.5	protein_coding	0.000983382	0.00340547	-0.559471	6.86872	0.00356401	0.014627
ENSG00000116774	OLFML3	ENST00000491700.1,ENST00000369551.5,ENST00000320334.4,ENST00000633022.1,ENST00000393300.6	processed_transcript,protein_coding	3.91068e-05	0.000177126	-0.795808	5.62592	2.81776e-05	0.000199529
ENSG00000270780	RP4-590F24.1	ENST00000604433.1	processed_pseudogene	0.13826	0.245995	3.18419	-2.80324	0.557435	0.824582
ENSG00000282048	RP4-590F24.2	ENST00000632517.1	sense_intronic	0.0106403	0.0288881	0.394369	-0.50789	0.639341	0.914052
ENSG00000134207	SYT6	ENST00000610222.1,ENST00000607941.5,ENST00000610121.5,ENST00000608203.1,ENST00000609117.5,ENST00000608879.1,ENST00000369547.5,ENST00000609577.1,ENST00000610096.1	nonsense_mediated_decay,protein_coding	0.555846	0.628824	1.31796	-2.54588	0.688301	0.953662
ENSG00000197323	TRIM33	ENST00000358465.6,ENST00000478032.1,ENST00000476908.1,ENST00000448034.5,ENST00000369543.6,ENST00000492227.1	processed_transcript,protein_coding	0.21289	0.335894	-0.159824	7.19027	0.408153	0.694434
ENSG00000226984	RP4-591B8.2	ENST00000427409.1	processed_pseudogene	0.289766	0.426864	0.764794	-2.67268	1	1
ENSG00000225650	EIF2S2P5	ENST00000457635.2	processed_pseudogene	0.177797	0.290845	0	-3.12767	1	1
ENSG00000236480	PKMP1	ENST00000455804.1	processed_pseudogene	0.00813028	0.0227715	-1.26164	0.758514	0.00375845	0.0153296
ENSG00000116752	BCAS2	ENST00000369541.3,ENST00000485021.1	processed_transcript,protein_coding	2.2599e-07	1.44126e-06	-0.704631	5.60904	0.000207657	0.0011963
ENSG00000175984	DENND2C	ENST00000481894.1,ENST00000393274.5,ENST00000493549.1,ENST00000393276.7,ENST00000393277.2,ENST00000495031.5	processed_transcript,protein_coding	0.662653	0.725752	-0.0747065	3.65715	0.757094	1
ENSG00000116748	AMPD1	ENST00000637080.1,ENST00000485564.3,ENST00000639077.1,ENST00000639274.1,ENST00000520113.6,ENST00000638214.1,ENST00000369538.3	nonsense_mediated_decay,processed_transcript,retained_intron,protein_coding	0.0122849	0.032686	4.85403	-2.21833	0.0420825	0.120212
ENSG00000213281	NRAS	ENST00000369535.4	protein_coding	1.8797e-14	2.78487e-13	-1.04432	7.50172	9.96502e-08	1.17124e-06
ENSG00000009307	CSDE1	ENST00000529046.5,ENST00000530784.1,ENST00000530886.5,ENST00000261443.9,ENST00000610726.4,ENST00000525970.5,ENST00000533818.5,ENST00000525878.5,ENST00000369530.5,ENST00000483407.1,ENST00000483030.1,ENST00000524652.1,ENST00000339438.10,ENST00000525132.1,ENST00000438362.6,ENST00000534699.5,ENST00000358528.8,ENST00000534389.2	processed_transcript,retained_intron,protein_coding	1.83833e-05	8.81163e-05	-0.689157	9.66822	0.000578851	0.00296446
ENSG00000052723	SIKE1	ENST00000506320.1,ENST00000462123.5,ENST00000475335.5,ENST00000471969.1,ENST00000369528.9,ENST00000369524.5,ENST00000060969.5,ENST00000474562.1,ENST00000510745.5,ENST00000466657.1	processed_transcript,retained_intron,protein_coding	4.00592e-06	2.13589e-05	-0.62846	6.38797	0.000991126	0.00477225
ENSG00000134198	TSPAN2	ENST00000369516.6,ENST00000491992.1,ENST00000369515.6,ENST00000433172.3	processed_transcript,protein_coding	5.80954e-29	3.07796e-27	-2.30742	0.0729386	7.19143e-05	0.000463488
ENSG00000233730	LINC01765	ENST00000448680.1	lincRNA	0.350219	0.461111	2.32124	-2.95648	1	1
ENSG00000134259	NGF	ENST00000369512.2	protein_coding	1.8438e-06	1.03227e-05	3.2119	-0.395642	1.15236e-05	8.89346e-05
ENSG00000232185	CNOT7P2	ENST00000441051.1	processed_pseudogene	0.673038	0.735044	-0.0640833	-2.8084	1	1
ENSG00000173218	VANGL1	ENST00000369510.8,ENST00000474344.1,ENST00000478369.5,ENST00000355485.6,ENST00000369509.1,ENST00000310260.7	processed_transcript,protein_coding	0.00031083	0.00119172	-0.723271	7.55891	0.000211279	0.00121514
ENSG00000118729	CASQ2	ENST00000261448.5,ENST00000488931.1	processed_transcript,protein_coding	0.357341	0.461111	2.26575	-2.95959	1	1
ENSG00000214204	HNRNPA1P43	ENST00000452680.3	processed_pseudogene	0.833544	0.87074	0.642872	-2.13282	0.775985	1
ENSG00000163393	SLC22A15	ENST00000369502.1,ENST00000369503.8,ENST00000481127.1	processed_transcript,protein_coding	3.12161e-56	6.86178e-54	2.3445	5.11491	1.10048e-29	1.8949e-27
ENSG00000173212	MAB21L3	ENST00000464946.1,ENST00000369500.3	processed_transcript,protein_coding	4.27107e-13	5.39876e-12	2.99416	0.779023	1.55947e-09	2.52004e-08
ENSG00000235933	LINC01779	ENST00000426515.1	lincRNA	0.0768263	0.15455	0	-3.12767	1	1
ENSG00000163399	ATP1A1	ENST00000495965.1,ENST00000488733.1,ENST00000295598.9,ENST00000369496.8,ENST00000479960.1,ENST00000463382.1,ENST00000418797.5,ENST00000537345.5,ENST00000369494.5,ENST00000491156.1,ENST00000440951.1	processed_transcript,retained_intron,protein_coding	0.313054	0.452429	-0.228022	9.41932	0.251458	0.494617
ENSG00000203865	ATP1A1-AS1	ENST00000493908.1,ENST00000608511.5	processed_transcript	0.108764	0.204878	0.173201	1.2654	0.662006	0.938357
ENSG00000233154	LINC01762	ENST00000434879.1,ENST00000430316.5,ENST00000423907.5,ENST00000430107.1,ENST00000437308.5,ENST00000443219.5	lincRNA	0.00556546	0.0162809	1.93424	-1.54716	0.0614629	0.163855
ENSG00000230381	RP4-655J12.5	ENST00000449303.2	lincRNA	0.146882	0.253435	3.09492	-2.8094	0.557685	0.824582
ENSG00000224950	RP5-1086K13.1	ENST00000456414.2	lincRNA	0.000413071	0.00154491	0.815015	1.48018	0.0255252	0.0789471
ENSG00000116815	CD58	ENST00000369489.9,ENST00000369487.3,ENST00000526981.1,ENST00000464088.5,ENST00000457047.6	nonsense_mediated_decay,protein_coding	0.00898182	0.0248934	-0.392423	5.06736	0.0444393	0.125145
ENSG00000177173	NAP1L4P1	ENST00000319092.5	processed_pseudogene	0.257394	0.392564	0.305818	2.31231	0.301289	0.569099
ENSG00000143061	IGSF3	ENST00000369483.5,ENST00000481589.1,ENST00000318837.6,ENST00000369486.7	protein_coding	1.32892e-05	6.51201e-05	-0.836262	6.09243	1.1755e-05	9.0563e-05
ENSG00000231072	GAPDHP64	ENST00000419696.1	processed_pseudogene	0.0126544	0.0334936	-2.73908	-1.5437	0.0190534	0.061772
ENSG00000272715	RP4-753F5.1	ENST00000610171.1	lincRNA	0.495709	0.575949	2.32124	-2.95648	1	1
ENSG00000134247	PTGFRN	ENST00000496699.1,ENST00000497385.1,ENST00000393203.2	processed_transcript,protein_coding	0.137755	0.245995	-0.369647	7.38202	0.0564464	0.153143
ENSG00000134256	CD101	ENST00000369470.1,ENST00000460180.1,ENST00000467588.1,ENST00000256652.8	processed_transcript,protein_coding	0.00270733	0.00856234	0.622269	1.96196	0.0514528	0.142137
ENSG00000116830	TTF2	ENST00000463696.1,ENST00000427271.1,ENST00000480701.1,ENST00000369466.8,ENST00000492682.5,ENST00000469638.1,ENST00000470935.1	processed_transcript,protein_coding	0.000169886	0.000684803	-0.562145	7.19026	0.00361562	0.0148113
ENSG00000134253	TRIM45	ENST00000256649.8,ENST00000497970.5,ENST00000369461.3,ENST00000369464.7,ENST00000485032.1	nonsense_mediated_decay,protein_coding	0.0422047	0.0950165	-0.618225	3.08709	0.0136673	0.0466629
ENSG00000134258	VTCN1	ENST00000328189.7,ENST00000359008.8,ENST00000488493.1,ENST00000539893.5,ENST00000463461.5,ENST00000430871.3,ENST00000369458.7	processed_transcript,protein_coding	0.99716	0.998294	-0.115652	-2.80556	1	1
ENSG00000271427	RP11-188D8.1	ENST00000604156.1	lincRNA	0.118905	0.220507	1.15414	-0.736243	0.10343	0.250872
ENSG00000198162	MAN1A2	ENST00000421535.5,ENST00000356554.7,ENST00000482811.1,ENST00000422329.1,ENST00000449370.6	processed_transcript,protein_coding	0.0135845	0.0356298	-0.439349	7.54017	0.0239481	0.074967
ENSG00000226755	VPS25P1	ENST00000455691.2	processed_pseudogene	0.656539	0.720438	0.538326	-2.42522	1	1
ENSG00000183508	FAM46C	ENST00000369448.3	protein_coding	0.617046	0.685241	-0.229073	3.4377	0.326574	0.589445
ENSG00000213262	VDAC2P3	ENST00000430995.1	processed_pseudogene	0.357341	0.461111	2.26575	-2.95959	1	1
ENSG00000228217	PNRC2P1	ENST00000423940.1	processed_pseudogene	0.0526119	0.114227	-1.40507	-0.562585	0.0387648	0.112656
ENSG00000196505	GDAP2	ENST00000494224.1,ENST00000464026.1,ENST00000493555.5,ENST00000369442.3,ENST00000491626.5,ENST00000369443.9	processed_transcript,protein_coding	0.338098	0.461111	-0.0571033	6.51073	0.766429	1
ENSG00000065183	WDR3	ENST00000471680.1,ENST00000369441.7,ENST00000487202.5,ENST00000349139.5	processed_transcript,protein_coding	1.28799e-16	2.36492e-15	-0.888747	6.71233	3.72588e-06	3.19447e-05
ENSG00000155761	SPAG17	ENST00000463628.1,ENST00000470550.1,ENST00000486589.1,ENST00000492438.5,ENST00000469128.1,ENST00000483383.1,ENST00000478697.5,ENST00000465053.1,ENST00000437255.1,ENST00000473472.1,ENST00000477444.1,ENST00000466857.5,ENST00000336338.9	processed_transcript,protein_coding	0.392897	0.485609	-0.228686	4.49059	0.266606	0.51937
ENSG00000226126	PSMC1P12	ENST00000436509.2	processed_pseudogene	0.0918609	0.178437	-3.16658	-2.80741	0.557603	0.824582
ENSG00000092607	TBX15	ENST00000369429.3,ENST00000449873.5,ENST00000207157.7	protein_coding	0.328463	0.461111	-0.288985	4.98082	0.140798	0.317928
ENSG00000116874	WARS2	ENST00000235521.4,ENST00000497761.1,ENST00000497402.1,ENST00000495746.5,ENST00000369426.9	processed_transcript,protein_coding	1.45827e-05	7.10544e-05	-0.664675	4.01079	0.00215567	0.00940101
ENSG00000223575	RBMX2P3	ENST00000450122.2	processed_pseudogene	0.0606844	0.127829	1.56085	-0.916351	0.039256	0.113827
ENSG00000236804	RPS3AP12	ENST00000443616.1	processed_pseudogene	0.304679	0.444136	-0.943521	-1.48115	0.437793	0.733676
ENSG00000227056	RPL6P2	ENST00000425480.2	processed_pseudogene	0.10712	0.202345	4.08663	-2.54083	0.199133	0.414511
ENSG00000232650	LINC01780	ENST00000420059.5,ENST00000457683.1	lincRNA	0.000630617	0.00226716	2.40639	-1.66214	0.0405238	0.116945
ENSG00000116882	HAO2	ENST00000361035.8,ENST00000622548.4,ENST00000325945.3,ENST00000457318.5,ENST00000482991.1	processed_transcript,protein_coding	7.94871e-06	4.03278e-05	1.67868	-0.691391	0.0162544	0.053812
ENSG00000230921	HAO2-IT1	ENST00000419144.1	sense_intronic	0.0116258	0.0311759	4.42276	-2.42118	0.117489	0.276826
ENSG00000203859	HSD3B2	ENST00000443865.2,ENST00000433745.5,ENST00000369416.3,ENST00000543831.5,ENST00000471656.5,ENST00000448448.2	processed_transcript,protein_coding	0.0218471	0.0542008	2.33058	-2.21447	0.205394	0.422132
ENSG00000232780	GAPDHP74	ENST00000632456.1,ENST00000449411.1	transcribed_processed_pseudogene,processed_transcript	0.139389	0.246208	-3.16658	-2.80741	0.557603	0.824582
ENSG00000203858	HSD3BP2	ENST00000457615.1	unprocessed_pseudogene	0.13826	0.245995	3.18419	-2.80324	0.557435	0.824582
ENSG00000235595	GAPDHP23	ENST00000444823.1	processed_pseudogene	0.784586	0.83222	-0.0701752	-2.54212	1	1
ENSG00000187481	HSD3BP1	ENST00000286193.2	unprocessed_pseudogene	0.0275192	0.066006	4.08663	-2.54083	0.199133	0.414511
ENSG00000229570	GAPDHP58	ENST00000438477.2	processed_pseudogene	0.135896	0.244839	-1.37009	-0.844715	0.060763	0.162549
ENSG00000203857	HSD3B1	ENST00000531340.5,ENST00000528909.1,ENST00000487520.1,ENST00000492140.1,ENST00000369413.7	retained_intron,protein_coding	0.13826	0.245995	3.18419	-2.80324	0.557435	0.824582
ENSG00000226443	GAPDHP32	ENST00000433816.1	processed_pseudogene	0.0760474	0.153341	0.323835	-2.21029	1	1
ENSG00000239873	GAPDHP27	ENST00000447427.2	processed_pseudogene	0.162925	0.273607	1.31796	-2.54588	0.688301	0.953662
ENSG00000240244	GAPDHP33	ENST00000443168.1	processed_pseudogene	0.00336131	0.0103796	3.3745	-1.66553	0.0094702	0.0339093
ENSG00000198857	HSD3BP5	ENST00000434856.1	transcribed_unprocessed_pseudogene	0.0400728	0.0909768	-2.15933	-2.31219	0.313538	0.585033
ENSG00000143067	ZNF697	ENST00000421812.2	protein_coding	0.00274798	0.00867422	-0.12638	4.81602	0.525944	0.824582
ENSG00000092621	PHGDH	ENST00000369407.3,ENST00000482968.1,ENST00000493622.5,ENST00000462324.1,ENST00000369409.8,ENST00000469443.1,ENST00000496756.1	processed_transcript,protein_coding	0.000181174	0.000726524	0.465369	6.63311	0.0147978	0.0498905
ENSG00000134240	HMGCS2	ENST00000476640.1,ENST00000544913.2,ENST00000472375.5,ENST00000369406.7	processed_transcript,protein_coding	0.00128173	0.00433216	-5.53111	-1.87516	0.00509348	0.0199378
ENSG00000134193	REG4	ENST00000530654.1,ENST00000256585.9,ENST00000354219.5,ENST00000369401.4	protein_coding	0.178106	0.291242	-3.20958	-2.80456	0.557488	0.824582
ENSG00000215864	NBPF7	ENST00000445758.3	unprocessed_pseudogene	0.538456	0.612909	-0.353106	-2.04253	1	1
ENSG00000227205	PFN1P9	ENST00000475753.2	processed_pseudogene	0.394596	0.485609	0	-3.12767	1	1
ENSG00000134249	ADAM30	ENST00000369400.1	protein_coding	0.181125	0.295013	3.68799	-2.66757	0.330568	0.589445
ENSG00000134250	NOTCH2	ENST00000489731.1,ENST00000479412.2,ENST00000478864.1,ENST00000256646.6,ENST00000640021.1,ENST00000493703.1,ENST00000602566.5,ENST00000579475.7	nonsense_mediated_decay,processed_transcript,retained_intron,protein_coding	1.62888e-05	7.86991e-05	0.625076	8.42118	0.00151826	0.00692725
ENSG00000273406	RP11-114O18.1	ENST00000608123.1	lincRNA	0.338653	0.461111	-2.38353	-2.95571	1	1
ENSG00000265808	SEC22B	ENST00000578049.3,ENST00000618538.1	protein_coding	0.0897444	0.175171	-0.112717	6.83304	0.556232	0.824582
ENSG00000274642	CH17-472G23.1	ENST00000612320.1	unprocessed_pseudogene	0.888918	0.91366	0.716155	-2.66986	1	1
ENSG00000223804	CH17-472G23.2	ENST00000621564.1,ENST00000613290.4,ENST00000616141.4,ENST00000617318.4	transcribed_unprocessed_pseudogene,processed_transcript	0.235439	0.364223	-0.167427	1.57438	0.641673	0.916878
ENSG00000270392	PFN1P2	ENST00000621347.1,ENST00000604437.2	transcribed_processed_pseudogene,processed_transcript	0.0730346	0.148134	4.32367	-2.43309	0.118269	0.276861
ENSG00000270231	NBPF8	ENST00000583271.5	unprocessed_pseudogene	2.48916e-05	0.000116751	0.734325	5.71132	0.000112267	0.000688624
ENSG00000275131	CH17-472G23.4	ENST00000612480.2,ENST00000637601.1	transcribed_unprocessed_pseudogene,processed_transcript	5.72352e-43	6.92949e-41	1.79984	4.79156	2.90099e-18	1.63777e-16
ENSG00000273136	NBPF26	ENST00000609741.2,ENST00000620612.5,ENST00000617913.4,ENST00000611287.4,ENST00000624419.1,ENST00000615145.4,ENST00000615219.4,ENST00000611702.4,ENST00000619748.4	protein_coding	7.48135e-08	5.11418e-07	0.831955	5.2518	1.71731e-05	0.000127856
ENSG00000263353	PPIAL4A	ENST00000577856.2	protein_coding	0.925275	0.943323	-0.258523	-1.73961	1	1
ENSG00000226067	LINC00623	ENST00000615424.4,ENST00000621058.4,ENST00000617702.1,ENST00000614062.1,ENST00000613486.1	lincRNA	0.923675	0.942064	0.0578232	1.31188	0.885687	1
ENSG00000198019	FCGR1B	ENST00000369384.8,ENST00000623603.3,ENST00000615565.4,ENST00000471609.2,ENST00000453173.2,ENST00000466915.1,ENST00000369383.8,ENST00000472543.5,ENST00000369178.5,ENST00000616817.4	nonsense_mediated_decay,processed_transcript,retained_intron,protein_coding	0.21111	0.333528	2.26575	-2.95959	1	1
ENSG00000223345	HIST2H2BA	ENST00000412169.1,ENST00000430394.1	transcribed_unprocessed_pseudogene,processed_transcript	0.00136513	0.00459051	-5.07333	-2.12594	0.0249989	0.0776904
ENSG00000227193	RP11-439A17.4	ENST00000427872.1	lincRNA	0.453029	0.539142	-0.0640833	-2.8084	1	1
ENSG00000213244	HIST2H3DP1	ENST00000401004.2	unprocessed_pseudogene	0.0472247	0.104221	-2.38741	-1.72608	0.0592893	0.159473
ENSG00000268993	RP11-439A17.5	ENST00000419150.2	processed_pseudogene	0.357341	0.461111	2.26575	-2.95959	1	1
ENSG00000188610	FAM72B	ENST00000452190.2,ENST00000471903.6,ENST00000619376.4,ENST00000468129.2,ENST00000369390.7,ENST00000616749.1,ENST00000355228.8	processed_transcript,protein_coding	4.1533e-11	4.23864e-10	-1.29624	3.75499	1.25855e-08	1.73598e-07
ENSG00000171943	SRGAP2C	ENST00000367123.7,ENST00000412759.2,ENST00000304465.7,ENST00000613462.1,ENST00000617209.1	processed_transcript,protein_coding	0.00363834	0.0111451	-0.574469	5.0879	0.00323341	0.0134356
ENSG00000227082	CH17-437K3.1	ENST00000417218.1	lincRNA	0.265123	0.402134	-0.82682	-0.237385	0.148601	0.332544
ENSG00000231429	RP11-343N15.2	ENST00000445260.2	lincRNA	0.00568638	0.0165939	2.68499	-2.04028	0.0879874	0.218681
ENSG00000233432	RP11-344P13.3	ENST00000425455.2	processed_pseudogene	0.282626	0.42033	-0.76926	-2.12851	0.775793	1
ENSG00000231752	EMBP1	ENST00000458200.2,ENST00000622787.4,ENST00000618253.1	transcribed_unprocessed_pseudogene,processed_transcript	0.0282138	0.0674112	-0.774513	0.541928	0.107661	0.259522
ENSG00000277702	CH17-13I23.3	ENST00000622095.1	unprocessed_pseudogene	0.467452	0.553534	-0.485265	1.08486	0.219818	0.443788
ENSG00000264145	CH17-13I23.2	ENST00000582255.2	processed_pseudogene	0.139389	0.246208	-3.16658	-2.80741	0.557603	0.824582
ENSG00000274927	CH17-13I23.1	ENST00000614100.1	unprocessed_pseudogene	0.448751	0.536684	-0.0107695	-2.80532	1	1
ENSG00000223495	RP11-763B22.7	ENST00000444165.1	processed_pseudogene	0.024805	0.0605503	-1.74328	-1.73225	0.167512	0.366198
ENSG00000203825	RP11-744H18.1	ENST00000449715.1	unprocessed_pseudogene	0.028643	0.0682001	4.05642	-2.54384	0.199586	0.414511
ENSG00000179571	NBPF17P	ENST00000401087.3	unprocessed_pseudogene	0.043023	0.0965084	2.01538	-1.22811	0.0301925	0.0912072
ENSG00000232721	RP11-403I13.5	ENST00000443018.2	lincRNA	0.00052327	0.00191524	-0.677131	1.42864	0.0670606	0.176786
ENSG00000223779	RP11-403I13.4	ENST00000442049.2	unprocessed_pseudogene	0.997124	0.998294	-0.0780968	-1.04885	1	1
ENSG00000242352	FAM91A3P	ENST00000456826.2	transcribed_processed_pseudogene	0.525415	0.600845	-1.03628	-1.59889	0.403888	0.688987
ENSG00000263590	RP11-403I13.7	ENST00000424684.2	lincRNA	0.0339977	0.078795	1.34194	-2.13127	0.385996	0.663978
ENSG00000233430	RP11-403I13.9	ENST00000449024.2	unprocessed_pseudogene	0.394596	0.485609	0	-3.12767	1	1
ENSG00000234571	RP5-998N21.4	ENST00000415338.1	lincRNA	0.675341	0.737025	1.27404	-2.54309	0.687993	0.953662
ENSG00000268074	RPL22P5	ENST00000422106.2	processed_pseudogene	0.0717146	0.145733	0	-3.12767	1	1
ENSG00000263513	FAM72C	ENST00000369175.4,ENST00000584486.5	protein_coding	6.37848e-08	4.40594e-07	-1.52744	2.16602	1.26642e-06	1.19306e-05
ENSG00000270872	SRGAP2D	ENST00000605551.2	unprocessed_pseudogene	0.054156	0.11701	-0.498873	3.7008	0.0279296	0.085336
ENSG00000232527	RP11-14N7.2	ENST00000420597.1,ENST00000457390.1,ENST00000452399.5,ENST00000294715.6	lincRNA	0.49375	0.575338	-0.277579	2.83665	0.293617	0.558133
ENSG00000276756	CH17-125A10.1	ENST00000620141.4,ENST00000611488.1	transcribed_unprocessed_pseudogene,processed_transcript	0.0805206	0.160678	-0.42631	-2.22062	1	1
ENSG00000271567	PPIAL4E	ENST00000581164.1	protein_coding	0.494014	0.575338	-2.32986	-2.95859	1	1
ENSG00000237343	RP11-763B22.4	ENST00000455105.1	lincRNA	0.503091	0.580889	2.32124	-2.95648	1	1
ENSG00000266338	NBPF15	ENST00000488031.6,ENST00000578953.1,ENST00000581897.6,ENST00000584575.2,ENST00000478419.5,ENST00000577412.5,ENST00000579734.6,ENST00000584793.6	processed_transcript,protein_coding	1.12124e-15	1.90004e-14	1.18565	6.53512	7.72526e-10	1.32212e-08
ENSG00000227212	PFN1P6	ENST00000476786.1	processed_pseudogene	0.380058	0.478201	0	-3.12767	1	1
ENSG00000279782	PPIAL4F	ENST00000581138.2	protein_coding	0.448751	0.536684	-0.0107695	-2.80532	1	1
ENSG00000277199	LINC01632	ENST00000617368.1,ENST00000615763.1	lincRNA	1.47878e-05	7.19631e-05	-2.91742	-0.727577	0.000272211	0.00152843
ENSG00000278273	RP11-763B22.11	ENST00000615237.1	unprocessed_pseudogene	0.394596	0.485609	0	-3.12767	1	1
ENSG00000273825	CH17-164J11.1	ENST00000619190.1	unprocessed_pseudogene	0.338653	0.461111	-2.38353	-2.95571	1	1
ENSG00000196369	SRGAP2B	ENST00000463366.1,ENST00000612199.4,ENST00000467933.2,ENST00000621582.1,ENST00000494534.1,ENST00000619678.1	nonsense_mediated_decay,processed_transcript,protein_coding	0.0607848	0.127978	-0.42062	4.65705	0.035605	0.10472
ENSG00000215784	FAM72D	ENST00000400889.2	protein_coding	4.29143e-07	2.62189e-06	-1.24806	2.17364	4.38621e-05	0.000297475
ENSG00000283752	CH17-195P21.1	ENST00000640951.1	unprocessed_pseudogene	0.347017	0.461111	-2.32986	-2.95859	1	1
ENSG00000272419	RP11-403I13.8	ENST00000614510.4,ENST00000621798.4,ENST00000610324.1,ENST00000621033.1,ENST00000418192.2,ENST00000638217.1,ENST00000616993.1,ENST00000606004.5,ENST00000578899.5	transcribed_unprocessed_pseudogene,processed_transcript,retained_intron	1.9713e-12	2.33378e-11	1.63739	2.56348	9.17251e-09	1.30171e-07
ENSG00000223612	RP11-289I10.2	ENST00000433527.1	processed_pseudogene	0.111927	0.209954	-0.771199	-0.476431	0.253264	0.497412
ENSG00000256374	PPIAL4D	ENST00000544708.2	protein_coding	0.888918	0.91366	0.716155	-2.66986	1	1
ENSG00000271291	RP11-289I10.3	ENST00000603689.1	processed_pseudogene	0.380058	0.478201	0	-3.12767	1	1
ENSG00000276216	CH17-373J23.1	ENST00000618589.1	lincRNA	0.708878	0.766607	0.912728	-2.03028	0.588992	0.861291
ENSG00000236140	RP11-89F3.2	ENST00000427732.1	lincRNA	0.357341	0.461111	2.26575	-2.95959	1	1
ENSG00000162825	NBPF20	ENST00000622803.4,ENST00000620821.1,ENST00000369373.9,ENST00000594479.7,ENST00000392971.6	protein_coding	4.41465e-11	4.49205e-10	1.27028	3.85131	1.83284e-08	2.46451e-07
ENSG00000278182	CH17-262O2.2	ENST00000525886.2	unprocessed_pseudogene	0.380058	0.478201	0	-3.12767	1	1
ENSG00000275064	CH17-262O2.1	ENST00000444680.3	unprocessed_pseudogene	0.347017	0.461111	-2.32986	-2.95859	1	1
ENSG00000272150	NBPF25P	ENST00000619932.4,ENST00000606775.2	transcribed_unprocessed_pseudogene,processed_transcript	8.36578e-06	4.22984e-05	1.00899	2.60725	0.00028083	0.00157084
ENSG00000117262	GPR89A	ENST00000524525.5,ENST00000492401.2,ENST00000465185.2,ENST00000460277.5,ENST00000466593.5,ENST00000528944.5,ENST00000527989.1,ENST00000313835.13,ENST00000478703.5,ENST00000462900.2,ENST00000534502.5,ENST00000532574.5,ENST00000493684.5	nonsense_mediated_decay,processed_transcript,retained_intron,protein_coding	0.342012	0.461111	-0.212856	4.08956	0.319509	0.589445
ENSG00000174827	PDZK1	ENST00000417171.5,ENST00000465595.1,ENST00000451928.6,ENST00000429537.6,ENST00000443667.1,ENST00000344770.6,ENST00000466386.5	processed_transcript,protein_coding	0.0269771	0.0649695	1.51002	-0.338139	0.0145367	0.0492565
ENSG00000117281	CD160	ENST00000369288.6,ENST00000401557.7,ENST00000235933.10,ENST00000584442.2,ENST00000616463.1	protein_coding	0.0256782	0.0623771	4.63409	-2.31903	0.0721677	0.187149
ENSG00000265491	RNF115	ENST00000582693.4,ENST00000539368.2	retained_intron,protein_coding	0.914251	0.934267	-0.0384071	6.55435	0.841714	1
ENSG00000186141	POLR3C	ENST00000489436.1,ENST00000466003.1,ENST00000479819.1,ENST00000471254.5,ENST00000334163.3,ENST00000369294.5	processed_transcript,protein_coding	0.0284189	0.0678124	-0.222325	6.22739	0.242066	0.479485
ENSG00000186364	NUDT17	ENST00000498192.5,ENST00000444015.2,ENST00000334513.5,ENST00000460879.5,ENST00000477878.5	processed_transcript,retained_intron,protein_coding	0.613181	0.681693	0.268715	1.58161	0.471287	0.76859
ENSG00000131788	PIAS3	ENST00000498436.2,ENST00000475261.1,ENST00000393046.3,ENST00000484423.5,ENST00000393045.6,ENST00000463514.2,ENST00000472114.5,ENST00000369299.7,ENST00000369298.5	retained_intron,protein_coding	0.0405705	0.0919653	-0.464198	5.98563	0.0143594	0.0487412
ENSG00000198483	ANKRD35	ENST00000544626.2,ENST00000355594.8	protein_coding	0.0287409	0.0683965	4.56911	-2.32785	0.0724599	0.187277
ENSG00000143127	ITGA10	ENST00000539363.2,ENST00000481236.1,ENST00000369304.7,ENST00000468261.1	processed_transcript,retained_intron,protein_coding	9.54075e-09	7.33397e-08	1.36286	1.88487	4.2297e-05	0.000288122
ENSG00000131779	PEX11B	ENST00000428634.1,ENST00000369306.7,ENST00000537888.1	protein_coding	0.280562	0.418208	-0.060578	3.76384	0.792051	1
ENSG00000265241	RBM8A	ENST00000498663.5,ENST00000632040.1,ENST00000634130.1,ENST00000632555.1,ENST00000633781.1,ENST00000583313.6,ENST00000634161.1,ENST00000369307.4,ENST00000484825.1	nonsense_mediated_decay,retained_intron,protein_coding	7.09363e-16	1.22348e-14	-1.01189	6.17228	1.21497e-07	1.40353e-06
ENSG00000211451	GNRHR2	ENST00000604273.1,ENST00000312753.9,ENST00000581100.6,ENST00000619161.5,ENST00000361928.2	processed_transcript,transcribed_unitary_pseudogene	0.357835	0.461634	-0.0950653	0.0442645	0.930081	1
ENSG00000280778	CH17-270A2.2	ENST00000625258.1,ENST00000630636.1	processed_transcript,protein_coding	0.888432	0.913566	0.185074	-0.764079	0.896484	1
ENSG00000271601	LIX1L	ENST00000604000.3	protein_coding	0.000178445	0.000716506	-0.679198	5.20541	0.000444471	0.00234724
ENSG00000272031	ANKRD34A	ENST00000619519.1,ENST00000619813.1,ENST00000606888.2	protein_coding	0.473052	0.559119	0.177588	2.87321	0.516392	0.824133
ENSG00000121851	POLR3GL	ENST00000471706.1,ENST00000622508.4,ENST00000369313.7,ENST00000369314.1	retained_intron,protein_coding	0.834805	0.871771	-0.141413	2.77207	0.604077	0.876574
ENSG00000265972	TXNIP	ENST00000425134.2,ENST00000488537.1,ENST00000582401.5,ENST00000486597.1	retained_intron,protein_coding	5.06597e-14	7.1314e-13	0.625853	3.06381	0.0133553	0.045769
ENSG00000168509	HFE2	ENST00000421822.2,ENST00000634927.1,ENST00000636675.1,ENST00000497365.5,ENST00000357836.5,ENST00000475797.1,ENST00000336751.10	protein_coding	0.0598166	0.126351	3.72481	-2.66452	0.330482	0.589445
ENSG00000233396	LINC01719	ENST00000457465.3,ENST00000612371.4,ENST00000619720.1,ENST00000452883.5,ENST00000611275.4,ENST00000610820.4	lincRNA	0.639175	0.70528	-0.279921	2.2555	0.345593	0.611021
ENSG00000271425	NBPF10	ENST00000617010.2,ENST00000583866.8	protein_coding	0.08631	0.169889	0.484314	2.67916	0.0785314	0.200165
ENSG00000213240	RP11-458D21.5	ENST00000612520.1	nonsense_mediated_decay	0.285164	0.422041	3.09492	-2.8094	0.557685	0.824582
ENSG00000264343	NOTCH2NL	ENST00000578207.5,ENST00000579793.6,ENST00000362074.7,ENST00000479995.2	processed_transcript,protein_coding	0.925202	0.94328	-0.151283	1.24932	0.731921	0.996936
ENSG00000276509	CH17-353B19.1	ENST00000622359.1	lincRNA	0.12271	0.226439	-1.72857	-1.48211	0.112666	0.269422
ENSG00000277406	CH17-385C13.2	ENST00000618406.1	unprocessed_pseudogene	0.328475	0.461111	-0.870173	-0.656661	0.210239	0.427794
ENSG00000270339	CH17-385C13.3	ENST00000584068.3	protein_coding	0.487949	0.57072	-2.38353	-2.95571	1	1
ENSG00000277655	RP11-640M9.4	ENST00000614199.1	unprocessed_pseudogene	0.680618	0.741893	-0.0107695	-2.80532	1	1
ENSG00000277420	CH17-408M7.1	ENST00000621489.1	lincRNA	0.300521	0.439128	0.982952	-1.22838	0.295133	0.56043
ENSG00000276975	HYDIN2	ENST00000614586.2,ENST00000493714.1,ENST00000496036.1	transcribed_unprocessed_pseudogene,processed_transcript	1.1958e-35	9.65174e-34	2.38655	3.52919	1.71486e-21	1.32876e-19
ENSG00000268043	NBPF12	ENST00000617614.4,ENST00000617844.4,ENST00000611443.4,ENST00000617931.4,ENST00000613714.2,ENST00000439206.6,ENST00000617864.3,ENST00000579935.8	protein_coding	3.79201e-19	8.91051e-18	1.34522	5.00205	1.667e-11	3.81869e-10
ENSG00000234225	RP4-704D21.2	ENST00000455718.2,ENST00000425109.2	lincRNA	0.129525	0.235828	-3.2528	-2.80171	0.557374	0.824582
ENSG00000227242	NBPF13P	ENST00000444082.2	unprocessed_pseudogene	0.0823331	0.163642	0.867636	-1.80313	0.480039	0.778873
ENSG00000225603	RP11-325P15.1	ENST00000435000.2	processed_pseudogene	0.26462	0.401529	-1.07899	-1.13165	0.182932	0.393217
ENSG00000230832	RP11-325P15.2	ENST00000438469.2	processed_pseudogene	0.150994	0.259075	0.744237	-0.565017	0.283049	0.541198
ENSG00000283342	NBPF13P	ENST00000637142.1	unprocessed_pseudogene	0.0453745	0.100849	2.50326	-1.60235	0.0277636	0.0849891
ENSG00000131791	PRKAB2	ENST00000496858.1,ENST00000254101.3,ENST00000474939.1	processed_transcript,protein_coding	2.74523e-06	1.49746e-05	-0.089331	6.26127	0.640082	0.914858
ENSG00000273071	RP11-337C18.10	ENST00000606856.1	processed_transcript	0.444062	0.534288	-0.146654	3.63608	0.531165	0.824582
ENSG00000131781	FMO5	ENST00000533848.2,ENST00000369272.7,ENST00000533174.5,ENST00000619062.1,ENST00000578284.5,ENST00000441068.6,ENST00000527849.5,ENST00000254090.8,ENST00000478432.1	nonsense_mediated_decay,processed_transcript,retained_intron,protein_coding	1.51979e-05	7.37852e-05	0.404046	2.01329	0.200999	0.415455
ENSG00000180867	PDIA3P1	ENST00000471856.1	processed_pseudogene	0.33778	0.461111	0.252777	4.49959	0.210889	0.428948
ENSG00000226015	CCT8P1	ENST00000413611.2	processed_pseudogene	0.644048	0.709448	-0.289552	1.55601	0.414413	0.703258
ENSG00000236806	RPL7AP15	ENST00000446956.1	processed_pseudogene	0.179427	0.292801	3.65122	-2.67062	0.330655	0.589445
ENSG00000131778	CHD1L	ENST00000369258.8,ENST00000469625.2,ENST00000431239.5,ENST00000361293.9,ENST00000485113.5,ENST00000492728.1,ENST00000467213.5,ENST00000369259.4,ENST00000622533.4,ENST00000488864.5,ENST00000639534.1	nonsense_mediated_decay,processed_transcript,retained_intron,protein_coding	0.0945039	0.182538	-0.397769	6.71901	0.0373538	0.109108
ENSG00000213226	RP11-337C18.4	ENST00000435270.2	processed_pseudogene	0.350219	0.461111	2.32124	-2.95648	1	1
ENSG00000116128	BCL9	ENST00000497938.1,ENST00000234739.7,ENST00000473292.1	processed_transcript,protein_coding	0.128577	0.235304	-0.381858	5.59672	0.0437061	0.123424
ENSG00000162836	ACP6	ENST00000493129.2,ENST00000613673.4,ENST00000583509.6,ENST00000614551.1,ENST00000487562.5,ENST00000609196.5,ENST00000460583.1,ENST00000392988.6,ENST00000611629.4,ENST00000620634.4	nonsense_mediated_decay,retained_intron,protein_coding	9.12558e-17	1.70282e-15	1.30971	4.25021	8.61372e-10	1.45967e-08
ENSG00000265107	GJA5	ENST00000430508.1,ENST00000621517.1,ENST00000579774.2	protein_coding	0.0121493	0.0323892	-4.40009	-2.42852	0.117964	0.276826
ENSG00000121634	GJA8	ENST00000369235.1	protein_coding	0.16825	0.280286	0	-3.12767	1	1
ENSG00000188092	GPR89B	ENST00000490955.1,ENST00000468618.6,ENST00000314163.11,ENST00000461786.5,ENST00000491975.5,ENST00000488165.5,ENST00000478307.5,ENST00000488603.5	nonsense_mediated_decay,retained_intron,protein_coding	0.550125	0.623603	0.217709	3.43316	0.359547	0.631234
ENSG00000273059	XXyac-YX155B6.7	ENST00000610161.1	lincRNA	0.0507957	0.110707	0.640331	-2.12727	0.775738	1
ENSG00000274372	RP11-94I2.4	ENST00000614663.4,ENST00000617309.1	lincRNA	0.0673375	0.138445	0.779993	0.465494	0.0928359	0.228579
ENSG00000263956	NBPF11	ENST00000614015.4,ENST00000613531.1,ENST00000614506.4,ENST00000614785.4,ENST00000615281.4	nonsense_mediated_decay,protein_coding	3.55084e-11	3.6454e-10	1.02532	4.65267	4.38785e-07	4.51367e-06
ENSG00000225080	PFN1P4	ENST00000450970.1	processed_pseudogene	0.347017	0.461111	-2.32986	-2.95859	1	1
ENSG00000198658	ABHD17AP1	ENST00000358206.4	unprocessed_pseudogene	0.608356	0.67701	0.482435	-1.95718	0.798014	1
ENSG00000227733	RP4-565E6.1	ENST00000496508.1,ENST00000611286.4,ENST00000634551.1,ENST00000596091.5,ENST00000599387.5,ENST00000596220.1,ENST00000611617.5,ENST00000616018.1,ENST00000611452.4,ENST00000629702.3,ENST00000622642.4,ENST00000614606.4,ENST00000464343.6,ENST00000628902.1,ENST00000620213.4,ENST00000599640.5,ENST00000482381.2,ENST00000628063.2	lincRNA	0.0127035	0.0335948	1.04633	0.949147	0.0121733	0.0423029
ENSG00000232265	XXyac-YX155B6.5	ENST00000411978.1,ENST00000595367.5,ENST00000594699.5,ENST00000595668.5,ENST00000599864.5,ENST00000597931.5,ENST00000608244.1,ENST00000594189.2,ENST00000618809.1,ENST00000432038.1	lincRNA	0.347017	0.461111	-2.32986	-2.95859	1	1
ENSG00000234283	LINC01731	ENST00000428035.1	lincRNA	0.247826	0.380385	2.01046	-2.32397	0.314628	0.585033
ENSG00000228626	RP11-495P10.9	ENST00000441281.1	unprocessed_pseudogene	0.350219	0.461111	2.32124	-2.95648	1	1
ENSG00000274020	LINC01138	ENST00000614292.1,ENST00000445201.2,ENST00000639159.1,ENST00000434245.3,ENST00000638958.1,ENST00000640832.1,ENST00000639181.1,ENST00000622328.1,ENST00000440862.2,ENST00000613452.1	lincRNA,retained_intron	0.000116291	0.000485365	0.870493	3.04354	0.000587429	0.00300188
ENSG00000238107	RP11-495P10.5	ENST00000427169.1	lincRNA	0.000422742	0.00157709	5.72154	-1.73187	0.00186214	0.00827161
ENSG00000235988	RP11-495P10.4	ENST00000452108.1	processed_pseudogene	0.277418	0.414774	0.80112	-2.66377	1	1
ENSG00000224481	RP11-495P10.3	ENST00000452996.1	lincRNA	0.144414	0.252011	3.13945	-2.80632	0.557559	0.824582
ENSG00000272824	RP6-74O6.6	ENST00000609678.1	lincRNA	0.343536	0.461111	-2.32986	-2.95859	1	1
ENSG00000231551	RP11-495P10.1	ENST00000635493.1,ENST00000634549.1,ENST00000635587.1,ENST00000445243.1,ENST00000426101.5,ENST00000640776.1,ENST00000634638.1	transcribed_unprocessed_pseudogene,processed_transcript	1.28456e-07	8.52357e-07	1.65989	1.30265	2.22595e-05	0.000161437
ENSG00000225871	RP11-495P10.10	ENST00000454544.2	processed_pseudogene	0.685774	0.746265	-0.638888	-1.07726	0.53256	0.824582
ENSG00000236334	PPIAL4G	ENST00000419275.2	protein_coding	0.543197	0.617014	0.301969	-2.21885	1	1
ENSG00000270629	NBPF14	ENST00000581201.5,ENST00000614329.4,ENST00000621066.4,ENST00000616120.4,ENST00000620240.1,ENST00000611826.4,ENST00000606877.2,ENST00000621070.4,ENST00000614999.4,ENST00000619423.4,ENST00000593495.2	protein_coding	7.70282e-06	3.91958e-05	0.760926	4.1142	0.0003865	0.0020736
ENSG00000177144	NUDT4P1	ENST00000322209.4	protein_coding	0.331233	0.461111	-2.32986	-2.95859	1	1
ENSG00000275140	CH17-478G19.2	ENST00000616023.1	unprocessed_pseudogene	0.441403	0.532603	0.816409	-2.31756	0.74408	1
ENSG00000178104	PDE4DIP	ENST00000530130.2,ENST00000530062.5,ENST00000613995.4,ENST00000369354.7,ENST00000617454.4,ENST00000524974.5,ENST00000479369.6,ENST00000534466.1,ENST00000313431.13,ENST00000585156.5,ENST00000621371.4,ENST00000527901.1,ENST00000528060.1,ENST00000469668.2,ENST00000369347.8,ENST00000533845.1,ENST00000617527.4,ENST00000369351.7,ENST00000617248.4,ENST00000618504.4,ENST00000620605.4,ENST00000526664.5,EN…	nonsense_mediated_decay,processed_transcript,retained_intron,protein_coding	0.00270493	0.00855737	0.244626	5.46525	0.199829	0.414511
ENSG00000254539	RP4-791M13.3	ENST00000466343.2	lincRNA	0.13826	0.245995	3.18419	-2.80324	0.557435	0.824582
ENSG00000269713	NBPF9	ENST00000615421.4,ENST00000621074.4,ENST00000621645.4,ENST00000611593.1,ENST00000613969.4,ENST00000613595.4,ENST00000483630.5,ENST00000610300.4,ENST00000584027.8	retained_intron,protein_coding	4.00558e-11	4.09327e-10	1.01802	5.65568	9.82469e-08	1.15694e-06
ENSG00000274265	CH17-189H20.1	ENST00000619653.1,ENST00000612135.1,ENST00000611769.4	lincRNA	0.184782	0.299871	0.349424	0.568969	0.489918	0.790448
ENSG00000215861	WI2-1896O14.1	ENST00000313342.8	unprocessed_pseudogene	0.0223516	0.0552488	2.58426	-1.54784	0.0190944	0.0618596
ENSG00000274423	RP11-544O24.2	ENST00000618702.1	unprocessed_pseudogene	0.888918	0.91366	0.716155	-2.66986	1	1
ENSG00000271383	NBPF19	ENST00000611931.4,ENST00000621744.4,ENST00000426482.3,ENST00000612881.4,ENST00000578189.1,ENST00000369227.7	protein_coding	0.632045	0.698971	0.134069	4.12601	0.525662	0.824582
ENSG00000263464	PPIAL4C	ENST00000585245.2	protein_coding	0.877652	0.905344	-0.0640833	-2.8084	1	1
ENSG00000277147	LINC00869	ENST00000435115.5,ENST00000610297.1,ENST00000620190.1,ENST00000429388.5,ENST00000622695.1,ENST00000439719.5,ENST00000610578.4,ENST00000430442.2,ENST00000622079.1,ENST00000621156.1	lincRNA	0.398759	0.489781	0.331608	2.02776	0.289738	0.551505
ENSG00000275557	RP11-353N4.6	ENST00000617712.1	lincRNA	0.396238	0.487225	1.40967	-2.13375	0.386231	0.664084
ENSG00000234232	RP11-353N4.5	ENST00000636533.1,ENST00000636086.1,ENST00000622585.1,ENST00000609662.2,ENST00000617878.2,ENST00000615436.2	transcribed_unprocessed_pseudogene,processed_transcript	0.357341	0.461111	2.26575	-2.95959	1	1
ENSG00000150337	FCGR1A	ENST00000489704.1,ENST00000489479.1,ENST00000369168.4,ENST00000444948.5	processed_transcript,protein_coding	0.309011	0.447567	3.18419	-2.80324	0.557435	0.824582
ENSG00000203814	HIST2H2BF	ENST00000369167.2,ENST00000620458.1,ENST00000469483.1,ENST00000545683.1,ENST00000420462.1	processed_transcript,protein_coding	0.0751271	0.151762	-0.647903	-1.0797	0.532645	0.824582
ENSG00000183598	HIST2H3D	ENST00000331491.1	protein_coding	0.000684265	0.00244024	-1.80414	0.070782	0.00101605	0.00487632
ENSG00000270882	HIST2H4A	ENST00000613412.1,ENST00000614272.1,ENST00000618193.1,ENST00000578186.2	nonsense_mediated_decay,protein_coding	5.52222e-11	5.54082e-10	-1.92996	1.57657	1.44233e-07	1.63689e-06
ENSG00000203811	HIST2H3C	ENST00000369158.1	protein_coding	2.90216e-15	4.6971e-14	-2.57734	2.09549	2.62082e-14	9.16813e-13
ENSG00000203812	HIST2H2AA3	ENST00000369159.2	protein_coding	5.47324e-36	4.56015e-34	-3.00614	3.27641	2.89118e-28	4.32895e-26
ENSG00000220323	HIST2H2BD	ENST00000369385.5	processed_pseudogene	0.628841	0.695884	0.195949	-0.495065	0.814713	1
ENSG00000272993	RP11-196G18.24	ENST00000608318.1	lincRNA	0.012094	0.0322888	-0.314378	1.82585	0.344266	0.609342
ENSG00000203819	HIST2H2BC	ENST00000498492.2	processed_pseudogene	0.975365	0.984033	0.0525818	1.02103	0.912283	1
ENSG00000272196	HIST2H2AA4	ENST00000607355.2	protein_coding	8.18966e-23	2.64406e-21	-2.8063	2.36302	2.64232e-18	1.49993e-16
ENSG00000203852	HIST2H3A	ENST00000403683.1	protein_coding	1.63818e-06	9.23997e-06	-1.80007	1.127	1.38247e-05	0.000105226
ENSG00000270276	HIST2H4B	ENST00000579512.2,ENST00000621520.1,ENST00000612061.1	nonsense_mediated_decay,protein_coding	1.28362e-13	1.71411e-12	-2.21967	2.31879	2.35934e-12	6.19208e-11
ENSG00000184678	HIST2H2BE	ENST00000369155.3	protein_coding	2.73077e-11	2.84209e-10	-1.12715	7.57235	9.76517e-09	1.37887e-07
ENSG00000184260	HIST2H2AC	ENST00000331380.3	protein_coding	3.38742e-31	2.0708e-29	-2.14159	8.68736	1.78698e-25	2.01403e-23
ENSG00000184270	HIST2H2AB	ENST00000331128.4	protein_coding	5.21373e-20	1.32454e-18	-1.60221	7.49193	7.15512e-16	3.0673e-14
ENSG00000178096	BOLA1	ENST00000369150.1,ENST00000476344.1,ENST00000369153.2,ENST00000369152.5	processed_transcript,protein_coding	0.696982	0.755917	0.141282	2.95379	0.591939	0.86284
ENSG00000159164	SV2A	ENST00000369145.1,ENST00000369146.7	protein_coding	0.0836156	0.165649	-0.409111	6.09578	0.0310322	0.0931626
ENSG00000143368	SF3B4	ENST00000457312.1,ENST00000271628.8	protein_coding	1.13107e-11	1.23307e-10	-0.902761	6.06914	2.17652e-06	1.96273e-05
ENSG00000014914	MTMR11	ENST00000369140.7,ENST00000482025.5,ENST00000482343.5,ENST00000490310.1,ENST00000466496.5,ENST00000439741.3,ENST00000479272.1,ENST00000495054.1,ENST00000493562.1,ENST00000492824.5	processed_transcript,retained_intron,protein_coding	0.416435	0.507589	-0.236995	4.85249	0.231946	0.464581
ENSG00000264522	OTUD7B	ENST00000619871.1,ENST00000417191.2,ENST00000581312.5	retained_intron,protein_coding	0.0167803	0.043043	-0.273047	5.33359	0.154464	0.343434
ENSG00000223945	RP11-458I7.1	ENST00000426826.2	processed_pseudogene	0.195353	0.313119	-2.32986	-2.95859	1	1
ENSG00000136631	VPS45	ENST00000477558.1,ENST00000478999.1,ENST00000497638.2,ENST00000611412.4,ENST00000460366.5,ENST00000618148.1,ENST00000369130.7,ENST00000491789.1,ENST00000369128.9,ENST00000472756.1,ENST00000419023.2,ENST00000535106.5,ENST00000462852.5	nonsense_mediated_decay,processed_transcript,retained_intron,protein_coding	0.00146871	0.00490109	-0.459943	5.8217	0.0154251	0.0514845
ENSG00000023902	PLEKHO1	ENST00000479194.5,ENST00000485470.1,ENST00000369124.4,ENST00000369126.5,ENST00000492304.1,ENST00000441340.1,ENST00000502767.1,ENST00000607609.2,ENST00000477309.1	processed_transcript,retained_intron,protein_coding	0.119805	0.221805	0.00568641	5.30958	0.980669	1
ENSG00000143401	ANP32E	ENST00000534220.1,ENST00000533654.5,ENST00000583931.5,ENST00000534437.1,ENST00000369114.9,ENST00000532744.2,ENST00000369115.3,ENST00000436748.6,ENST00000629042.2,ENST00000616917.4	protein_coding	1.1874e-35	9.60895e-34	-2.0916	6.79014	6.52684e-26	7.81054e-24
ENSG00000118298	CA14	ENST00000607652.5,ENST00000582010.3,ENST00000483993.3,ENST00000607082.1,ENST00000369111.8	nonsense_mediated_decay,retained_intron,protein_coding	0.888918	0.91366	0.716155	-2.66986	1	1
ENSG00000117362	APH1A	ENST00000360244.8,ENST00000369109.7,ENST00000486720.1,ENST00000236017.5,ENST00000414276.6,ENST00000486308.1,ENST00000476538.1,ENST00000493092.1,ENST00000461320.5	processed_transcript,retained_intron,protein_coding	0.0119193	0.0318801	-0.478674	6.2781	0.0117834	0.0411325
ENSG00000118292	C1orf54	ENST00000369098.3,ENST00000369102.5,ENST00000369099.7	protein_coding	0.0155079	0.0401079	0.475261	-0.351207	0.443495	0.739594
ENSG00000159208	CIART	ENST00000469255.5,ENST00000369094.5,ENST00000290363.5,ENST00000447007.5,ENST00000497211.1,ENST00000369095.5,ENST00000417398.5	processed_transcript,retained_intron,protein_coding	0.261586	0.397802	1.09757	-1.32584	0.266923	0.519727
ENSG00000266472	MRPS21	ENST00000614145.4,ENST00000581066.2	protein_coding	0.00595129	0.0172662	-0.508667	5.36947	0.00782827	0.0288948
ENSG00000117360	PRPF3	ENST00000470824.1,ENST00000476970.1,ENST00000493553.1,ENST00000467329.5,ENST00000324862.6,ENST00000496202.5,ENST00000467514.1	processed_transcript,protein_coding	0.330069	0.461111	-0.238167	7.00376	0.215169	0.43585
ENSG00000163125	RPRD2	ENST00000401000.8,ENST00000369068.4,ENST00000492220.1,ENST00000369067.7	processed_transcript,protein_coding	0.00778981	0.0219289	-0.451354	6.45515	0.0178106	0.0582917
ENSG00000143374	TARS2	ENST00000369064.7,ENST00000466989.1,ENST00000479372.1,ENST00000369053.3,ENST00000467982.6,ENST00000480070.5,ENST00000606933.5,ENST00000483046.1,ENST00000462578.1,ENST00000369054.6,ENST00000369051.7,ENST00000460794.1,ENST00000438568.6,ENST00000463555.1	nonsense_mediated_decay,processed_transcript,retained_intron,protein_coding	0.00453079	0.0135784	-0.406037	4.74787	0.0421179	0.120291
ENSG00000143369	ECM1	ENST00000369047.8,ENST00000369049.8,ENST00000490346.1,ENST00000470432.5,ENST00000346569.6,ENST00000498579.5,ENST00000496744.5	processed_transcript,protein_coding	8.77952e-06	4.421e-05	1.02976	3.26201	2.60422e-05	0.000186409
ENSG00000228126	FALEC	ENST00000416894.1	lincRNA	0.0395925	0.0900052	1.37779	-0.743339	0.0559479	0.151996
ENSG00000143382	ADAMTSL4	ENST00000369038.6,ENST00000271643.8,ENST00000369039.9,ENST00000489159.1,ENST00000369041.9,ENST00000483335.1	processed_transcript,retained_intron,protein_coding	0.0215978	0.0536509	0.612508	1.17607	0.124671	0.289334
ENSG00000203804	ADAMTSL4-AS1	ENST00000369035.2,ENST00000615012.1	processed_transcript,retained_intron	1.90438e-13	2.49891e-12	2.21307	1.63378	2.62768e-09	4.08847e-08
ENSG00000143384	MCL1	ENST00000620947.4,ENST00000369026.2,ENST00000307940.3,ENST00000464132.1	processed_transcript,protein_coding	0.00969716	0.0266205	0.0352055	7.38962	0.857041	1
ENSG00000143420	ENSA	ENST00000356527.9,ENST00000513281.5,ENST00000362052.7,ENST00000638926.1,ENST00000503345.1,ENST00000271690.12,ENST00000361532.9,ENST00000354702.3,ENST00000503241.1,ENST00000509582.5,ENST00000369014.9,ENST00000361631.9,ENST00000505321.1,ENST00000339643.9,ENST00000369016.8	nonsense_mediated_decay,processed_transcript,protein_coding	0.017197	0.0439919	-0.456823	7.19278	0.0179621	0.0587378
ENSG00000143457	GOLPH3L	ENST00000479757.1,ENST00000427665.1,ENST00000271732.7	processed_transcript,protein_coding	0.00898595	0.0249026	0.238077	6.0402	0.209984	0.427358
ENSG00000143452	HORMAD1	ENST00000486497.1,ENST00000361824.6,ENST00000442853.5,ENST00000368987.5,ENST00000476530.1,ENST00000470397.5,ENST00000368995.8,ENST00000322343.11	processed_transcript,protein_coding	8.43083e-08	5.73415e-07	-1.09325	3.23693	9.4661e-06	7.44436e-05
ENSG00000163131	CTSS	ENST00000368985.7,ENST00000472977.6,ENST00000483930.1,ENST00000448301.6,ENST00000607427.1,ENST00000480760.1	nonsense_mediated_decay,processed_transcript,protein_coding	0.367614	0.472224	0.551811	0.260628	0.262199	0.512364
ENSG00000143387	CTSK	ENST00000480670.1,ENST00000271651.7,ENST00000443913.1	processed_transcript,protein_coding	3.75317e-05	0.000170491	0.700899	2.65005	0.00988337	0.0351815
ENSG00000143437	ARNT	ENST00000504358.1,ENST00000512296.5,ENST00000358595.9,ENST00000505755.5,ENST00000515192.5,ENST00000468970.1,ENST00000505979.5,ENST00000354396.6,ENST00000478972.2,ENST00000497108.6,ENST00000471844.6,ENST00000510273.1	nonsense_mediated_decay,processed_transcript,retained_intron,protein_coding	0.846441	0.881242	-0.0502122	6.47785	0.7936	1
ENSG00000224800	RPS27AP6	ENST00000427962.1	processed_pseudogene	0.132323	0.240048	3.18419	-2.80324	0.557435	0.824582
ENSG00000229357	CYCSP51	ENST00000443545.1	processed_pseudogene	0.305551	0.444884	-3.16658	-2.80741	0.557603	0.824582
ENSG00000143379	SETDB1	ENST00000463774.1,ENST00000448029.5,ENST00000368962.6,ENST00000533529.1,ENST00000498193.5,ENST00000497314.1,ENST00000481219.1,ENST00000368969.8,ENST00000271640.9,ENST00000368964.3,ENST00000487584.6,ENST00000368963.5,ENST00000528749.1,ENST00000459773.1,ENST00000525956.5,ENST00000423081.1,ENST00000534805.5	nonsense_mediated_decay,processed_transcript,retained_intron,protein_coding	0.614008	0.682441	0.13838	6.16768	0.467211	0.763261
ENSG00000143418	CERS2	ENST00000482825.7,ENST00000361419.9,ENST00000460664.5,ENST00000368949.8,ENST00000560793.6,ENST00000559660.1,ENST00000271688.10,ENST00000558062.5,ENST00000457392.1,ENST00000421609.5,ENST00000559020.1,ENST00000561294.5,ENST00000345896.8,ENST00000368954.9	processed_transcript,retained_intron,protein_coding	0.808408	0.85056	0.0754231	6.6583	0.694839	0.960222
ENSG00000143412	ANXA9	ENST00000474997.1,ENST00000368947.8	processed_transcript,protein_coding	0.295659	0.433946	-0.514674	-1.66326	0.829616	1
ENSG00000143409	MINDY1	ENST00000361738.10,ENST00000312210.9,ENST00000622754.4,ENST00000470877.1,ENST00000497067.1,ENST00000361936.9,ENST00000493834.2	processed_transcript,protein_coding	9.1334e-09	7.02957e-08	0.577321	3.98203	0.00773336	0.0285887
ENSG00000143363	PRUNE1	ENST00000431193.5,ENST00000368934.1,ENST00000475722.5,ENST00000271620.7,ENST00000467771.5,ENST00000462440.5,ENST00000368935.1,ENST00000450884.5,ENST00000368936.5,ENST00000368937.5	processed_transcript,protein_coding	0.333336	0.461111	-0.194012	4.16445	0.357274	0.62792
ENSG00000163141	BNIPL	ENST00000491386.1,ENST00000392802.3,ENST00000361277.9,ENST00000368931.7,ENST00000485855.1,ENST00000295294.11	nonsense_mediated_decay,processed_transcript,protein_coding	0.000291041	0.00112196	0.419869	0.173889	0.410402	0.697407
ENSG00000143443	C1orf56	ENST00000368926.5,ENST00000473308.1,ENST00000465135.1	processed_transcript,protein_coding	0.000389531	0.00146394	0.477153	3.02332	0.0583263	0.15732
ENSG00000197622	CDC42SE1	ENST00000483763.5,ENST00000540998.5,ENST00000491825.1,ENST00000492796.5,ENST00000470278.5,ENST00000439374.6,ENST00000357235.5	processed_transcript,retained_intron,protein_coding	0.072887	0.147873	-0.101229	6.44843	0.595432	0.865896
ENSG00000213190	MLLT11	ENST00000368921.4	protein_coding	2.77856e-28	1.39351e-26	-2.02564	6.00633	1.32381e-24	1.36312e-22
ENSG00000143458	GABPB2	ENST00000368918.7,ENST00000368916.1,ENST00000467551.1,ENST00000462520.5,ENST00000489549.5,ENST00000486076.5	processed_transcript,protein_coding	6.0578e-08	4.19937e-07	1.06737	4.47766	2.17624e-07	2.38005e-06
ENSG00000143434	SEMA6C	ENST00000368913.7,ENST00000464018.5,ENST00000485745.1,ENST00000479820.1,ENST00000613223.1,ENST00000341697.7,ENST00000621728.4,ENST00000368912.7,ENST00000368914.7,ENST00000489944.1	processed_transcript,protein_coding	4.11916e-18	8.72059e-17	1.53344	3.1712	1.49511e-09	2.42996e-08
ENSG00000163154	TNFAIP8L2	ENST00000368910.3	protein_coding	0.494014	0.575338	-2.32986	-2.95859	1	1
ENSG00000163156	SCNM1	ENST00000461862.5,ENST00000459799.1,ENST00000471039.1,ENST00000602841.5,ENST00000497147.1,ENST00000368905.8,ENST00000368902.1	processed_transcript,protein_coding	0.0352366	0.0813319	-0.448049	4.78282	0.0243515	0.076099
ENSG00000163155	LYSMD1	ENST00000440902.2,ENST00000368908.9	protein_coding	6.08881e-05	0.000266587	0.807086	3.37398	0.000704044	0.00352807
ENSG00000163159	VPS72	ENST00000471423.1,ENST00000496809.5,ENST00000354473.4,ENST00000368892.8,ENST00000491094.6,ENST00000640458.1,ENST00000463470.1	processed_transcript,retained_intron,protein_coding	2.45455e-06	1.34887e-05	-0.829326	5.90559	1.32787e-05	0.000101469
ENSG00000143398	PIP5K1A	ENST00000481713.1,ENST00000447555.5,ENST00000409426.5,ENST00000486866.1,ENST00000454769.2,ENST00000489625.1,ENST00000461816.5,ENST00000464105.1,ENST00000368888.8,ENST00000349792.9,ENST00000468772.5,ENST00000486048.2,ENST00000441902.6,ENST00000460157.5,ENST00000424999.1,ENST00000368890.8,ENST00000418435.1	nonsense_mediated_decay,processed_transcript,retained_intron,protein_coding	1.18925e-07	7.9268e-07	-0.562251	6.97432	0.00345627	0.0142508
ENSG00000159352	PSMD4	ENST00000462970.5,ENST00000491857.1,ENST00000427779.5,ENST00000469786.2,ENST00000445776.1,ENST00000453615.1,ENST00000470396.1,ENST00000368881.8,ENST00000476855.5,ENST00000461434.1,ENST00000368884.7,ENST00000437736.5	nonsense_mediated_decay,processed_transcript,retained_intron,protein_coding	0.000182348	0.000730948	-0.744473	7.58248	0.000138465	0.000829129
ENSG00000143373	ZNF687	ENST00000436614.1,ENST00000449313.5,ENST00000426871.1,ENST00000336715.10,ENST00000459919.1,ENST00000443959.1,ENST00000324048.9	nonsense_mediated_decay,retained_intron,protein_coding	0.5228	0.598407	-0.137406	4.92175	0.484794	0.783992
ENSG00000143393	PI4KB	ENST00000446339.1,ENST00000529142.5,ENST00000368873.5,ENST00000489889.2,ENST00000460323.1,ENST00000368874.8,ENST00000455060.5,ENST00000430800.5,ENST00000469239.1,ENST00000438243.2,ENST00000489223.2,ENST00000368875.6,ENST00000368872.5	retained_intron,protein_coding	0.000143825	0.000588942	-0.676546	6.48658	0.000394348	0.00210913
ENSG00000273481	RP11-126K1.9	ENST00000609583.1	lincRNA	0.581738	0.652447	0.471987	-1.60213	0.678524	0.953662
ENSG00000143390	RFX5	ENST00000436271.5,ENST00000437327.5,ENST00000444392.5,ENST00000436637.5,ENST00000430227.5,ENST00000494217.5,ENST00000368870.6,ENST00000392746.7,ENST00000479681.5,ENST00000478564.5,ENST00000435314.5,ENST00000452671.6,ENST00000475144.1,ENST00000452456.1,ENST00000422595.5,ENST00000412774.5,ENST00000450506.5,ENST00000458484.5,ENST00000290524.8,ENST00000469513.5,ENST00000421986.5	nonsense_mediated_decay,processed_transcript,retained_intron,protein_coding	0.00730846	0.0206923	0.244	5.8477	0.19863	0.414511
ENSG00000143416	SELENBP1	ENST00000473693.5,ENST00000470345.5,ENST00000474352.5,ENST00000368868.9,ENST00000492643.5,ENST00000423070.5,ENST00000424475.5,ENST00000463664.5,ENST00000493560.5,ENST00000455839.5,ENST00000455397.5,ENST00000427867.2,ENST00000427977.6,ENST00000465273.1,ENST00000498494.1,ENST00000426705.6,ENST00000458566.5,ENST00000447402.7,ENST00000443708.5	nonsense_mediated_decay,processed_transcript,retained_intron,protein_coding	0.000433842	0.00161578	-1.2784	0.85177	0.00257799	0.011024
ENSG00000159377	PSMB4	ENST00000474100.1,ENST00000495288.5,ENST00000476467.1,ENST00000466425.1,ENST00000290541.6,ENST00000493673.1,ENST00000495805.5	retained_intron,protein_coding	8.49749e-06	4.29083e-05	-0.814865	6.87947	2.30281e-05	0.000166449
ENSG00000143442	POGZ	ENST00000482678.1,ENST00000409503.5,ENST00000439756.1,ENST00000467287.5,ENST00000495253.1,ENST00000533461.5,ENST00000450842.1,ENST00000531094.5,ENST00000594456.1,ENST00000533351.5,ENST00000476128.1,ENST00000491586.5,ENST00000492528.1,ENST00000392723.5,ENST00000271715.6,ENST00000441516.1,ENST00000529669.1,ENST00000368863.6,ENST00000358476.7,ENST00000497787.1,ENST00000485040.5	nonsense_mediated_decay,retained_intron,protein_coding	0.310485	0.449156	0.154255	7.28463	0.424889	0.717163
ENSG00000143375	CGN	ENST00000464886.1,ENST00000502442.1,ENST00000416743.1,ENST00000271636.11,ENST00000467998.1,ENST00000505188.5,ENST00000473377.5,ENST00000427934.2	retained_intron,protein_coding	2.41673e-24	8.89599e-23	-2.13513	4.08882	2.68491e-21	2.03961e-19
ENSG00000143367	TUFT1	ENST00000490156.1,ENST00000392712.7,ENST00000368849.7,ENST00000368848.6,ENST00000461859.1,ENST00000498606.5,ENST00000353024.4	retained_intron,protein_coding	1.17585e-49	2.00243e-47	-1.92355	5.95592	1.46313e-22	1.28102e-20
ENSG00000232536	RP11-74C1.4	ENST00000434112.1	sense_intronic	0.113116	0.211749	-0.274546	-0.446834	0.737118	1
ENSG00000223861	RP11-74C1.2	ENST00000452587.1	processed_pseudogene	0.0511417	0.111391	-0.475443	0.880489	0.259503	0.508038
ENSG00000143376	SNX27	ENST00000368838.1,ENST00000482791.1,ENST00000368843.7,ENST00000368841.6,ENST00000458013.6	nonsense_mediated_decay,processed_transcript,protein_coding	0.77026	0.819604	-0.152042	5.76996	0.424615	0.716883
ENSG00000159409	CELF3	ENST00000419910.6,ENST00000479893.5,ENST00000290585.8,ENST00000478829.1,ENST00000420342.1,ENST00000290583.8,ENST00000470688.5	processed_transcript,retained_intron,protein_coding	0.000310505	0.00119062	0.0760815	0.205366	0.934991	1
ENSG00000178796	RIIAD1	ENST00000427205.1,ENST00000451222.5,ENST00000451484.6,ENST00000326413.7,ENST00000426175.5,ENST00000479191.1	processed_transcript,protein_coding	0.108251	0.204046	-2.32986	-2.95859	1	1
ENSG00000143436	MRPL9	ENST00000461182.1,ENST00000492684.5,ENST00000368829.3,ENST00000467306.5,ENST00000468006.1,ENST00000478926.5,ENST00000495867.1,ENST00000368830.7,ENST00000481777.5,ENST00000462783.1,ENST00000486707.5	nonsense_mediated_decay,processed_transcript,retained_intron,protein_coding	1.62728e-09	1.3613e-08	-0.933886	5.59084	9.54138e-07	9.16978e-06
ENSG00000143450	OAZ3	ENST00000321531.10,ENST00000635374.1,ENST00000635179.1,ENST00000577465.1,ENST00000635322.1,ENST00000400999.6,ENST00000627780.2,ENST00000479764.6,ENST00000582415.2,ENST00000639906.1,ENST00000453029.2	processed_transcript,retained_intron,protein_coding	0.356624	0.461111	-0.336977	0.0804327	0.547005	0.824582
ENSG00000182134	TDRKH	ENST00000530202.1,ENST00000458431.6,ENST00000368823.5,ENST00000368824.7,ENST00000525790.5,ENST00000368825.7,ENST00000368822.5,ENST00000463553.1,ENST00000526378.5,ENST00000440583.6,ENST00000368827.10,ENST00000484421.5,ENST00000526413.5,ENST00000494725.6,ENST00000486986.6	nonsense_mediated_decay,processed_transcript,retained_intron,protein_coding	2.34162e-19	5.63042e-18	0.993304	4.4766	1.32718e-06	1.24575e-05
ENSG00000269489	RP11-98D18.17	ENST00000601909.1	lincRNA	0.0308111	0.0725322	1.42219	-2.12531	0.385435	0.663978
ENSG00000143365	RORC	ENST00000480719.1,ENST00000638901.1,ENST00000318247.6,ENST00000356728.10	nonsense_mediated_decay,processed_transcript,protein_coding	0.000201308	0.000800533	5.82023	-1.6664	0.0011507	0.00543172
ENSG00000225556	C2CD4D	ENST00000454109.1	protein_coding	0.177797	0.290845	0	-3.12767	1	1
ENSG00000196407	THEM5	ENST00000453881.2,ENST00000368817.9	protein_coding	0.394596	0.485609	0	-3.12767	1	1
ENSG00000159445	THEM4	ENST00000477437.1,ENST00000489410.1,ENST00000368814.7,ENST00000483207.5,ENST00000471464.5	nonsense_mediated_decay,processed_transcript,retained_intron,protein_coding	0.386767	0.485184	0.103837	4.46266	0.614569	0.88813
ENSG00000223810	KRT8P28	ENST00000433288.2	processed_pseudogene	0.338653	0.461111	-2.38353	-2.95571	1	1
ENSG00000197747	S100A10	ENST00000478574.5,ENST00000368809.1,ENST00000368811.7,ENST00000478348.1	processed_transcript,protein_coding	1.45653e-73	7.28125e-71	-3.18132	7.00611	1.1334e-51	9.75792e-49
ENSG00000240667	AL450992.6	ENST00000413192.1	unprocessed_pseudogene	0.0211988	0.0528249	-2.63812	-1.60437	0.0277926	0.0850459
ENSG00000163191	S100A11	ENST00000271638.2,ENST00000478109.1	processed_transcript,protein_coding	6.75335e-08	4.64934e-07	-0.661641	6.11821	0.000503257	0.00262062
ENSG00000232678	SPTLC1P4	ENST00000435997.2	processed_pseudogene	0.44349	0.533662	-0.0623336	-2.80247	1	1
ENSG00000159450	TCHH	ENST00000368804.5,ENST00000614923.1	protein_coding	0.000933918	0.00324833	0.576615	2.58765	0.0398606	0.115332
ENSG00000233792	PUDPP2	ENST00000431423.2,ENST00000628080.1	transcribed_processed_pseudogene,processed_transcript	0.0665832	0.137158	3.61453	-2.67366	0.330743	0.589445
ENSG00000215853	RPTN	ENST00000316073.3	protein_coding	0.448751	0.536684	-0.0107695	-2.80532	1	1
ENSG00000236427	RP11-107M16.2	ENST00000429352.1	lincRNA	0.00277761	0.00875514	1.98474	-0.485242	0.00304995	0.0127885
ENSG00000197915	HRNR	ENST00000368801.2	protein_coding	0.0642829	0.133439	3.65122	-2.67062	0.330655	0.589445
ENSG00000143631	FLG	ENST00000368799.1	protein_coding	3.15513e-26	1.36769e-24	-4.5642	1.83644	2.16194e-25	2.4278e-23
ENSG00000183586	HMGN3P1	ENST00000453847.2	processed_pseudogene	0.0145109	0.0377878	-1.78801	-2.03293	0.271352	0.526301
ENSG00000186207	LCE5A	ENST00000334269.2	protein_coding	0.168442	0.28041	1.23982	-2.5461	0.688325	0.953662
ENSG00000169509	CRCT1	ENST00000368790.3	protein_coding	0.50035	0.579667	2.26575	-2.95959	1	1
ENSG00000226947	RP1-52J10.9	ENST00000422768.1	unprocessed_pseudogene	0.357341	0.461111	2.26575	-2.95959	1	1
ENSG00000203786	KPRP	ENST00000606109.1	protein_coding	0.338653	0.461111	-2.38353	-2.95571	1	1
ENSG00000196734	LCE1B	ENST00000360090.3	protein_coding	0.146882	0.253435	3.09492	-2.8094	0.557685	0.824582
ENSG00000163206	SMCP	ENST00000368765.3	protein_coding	0.83649	0.872759	0.764794	-2.67268	1	1
ENSG00000163207	IVL	ENST00000368764.3	protein_coding	6.61404e-12	7.41126e-11	4.79853	-2.22706	0.042478	0.120763
ENSG00000163216	SPRR2D	ENST00000368757.1,ENST00000360379.3,ENST00000368758.3,ENST00000368756.1	protein_coding	0.352432	0.461111	2.32124	-2.95648	1	1
ENSG00000159516	SPRR2G	ENST00000368748.4	protein_coding	0.357341	0.461111	2.26575	-2.95959	1	1
ENSG00000203783	PRR9	ENST00000368744.3	protein_coding	0.503091	0.580889	2.32124	-2.95648	1	1
ENSG00000230779	RP1-140J1.4	ENST00000445179.1	processed_pseudogene	0.453029	0.539142	-0.0640833	-2.8084	1	1
ENSG00000203782	LOR	ENST00000368742.3	protein_coding	0.675486	0.737111	-0.58357	-2.42171	1	1
ENSG00000163220	S100A9	ENST00000368738.3	protein_coding	0.0665832	0.137158	3.61453	-2.67366	0.330743	0.589445
ENSG00000237008	LAPTM4BP1	ENST00000447781.2	processed_pseudogene	0.0594086	0.126099	-3.72463	-2.6679	0.330577	0.589445
ENSG00000197956	S100A6	ENST00000462951.2,ENST00000368720.6,ENST00000496817.5,ENST00000462776.2,ENST00000368719.8	retained_intron,protein_coding	3.83402e-14	5.48369e-13	-1.28108	6.6167	3.34512e-11	7.2808e-10
ENSG00000196420	S100A5	ENST00000368718.5,ENST00000368717.2	protein_coding	0.292605	0.430137	-1.46311	-1.59803	0.205307	0.422132
ENSG00000196154	S100A4	ENST00000368714.1,ENST00000354332.8,ENST00000368715.5,ENST00000481009.1,ENST00000468373.1,ENST00000368716.8	processed_transcript,protein_coding	5.30344e-13	6.64678e-12	-1.99408	2.73801	2.10551e-12	5.5824e-11
ENSG00000188015	S100A3	ENST00000368713.7,ENST00000368712.1	protein_coding	0.00791388	0.0222458	-1.2758	0.800719	0.0031181	0.0130018
ENSG00000196754	S100A2	ENST00000368709.5,ENST00000487430.6,ENST00000368708.7,ENST00000368707.4,ENST00000368710.5,ENST00000497140.5	protein_coding	1.17555e-17	2.38449e-16	-0.858184	6.85692	8.19583e-06	6.53179e-05
ENSG00000188643	S100A16	ENST00000368704.5,ENST00000474991.1,ENST00000368706.8,ENST00000368705.2,ENST00000368703.6	processed_transcript,protein_coding	1.64554e-21	4.76207e-20	-0.358416	6.27312	0.058848	0.15852
ENSG00000189334	S100A14	ENST00000469571.1,ENST00000368701.5,ENST00000476873.5,ENST00000368700.7,ENST00000344616.3,ENST00000368702.5	processed_transcript,protein_coding	0.866028	0.896193	0.849731	-2.66659	1	1
ENSG00000189171	S100A13	ENST00000392623.5,ENST00000392622.3,ENST00000491177.1,ENST00000476133.5,ENST00000440685.6,ENST00000339556.8	processed_transcript,protein_coding	2.16172e-06	1.199e-05	-1.11346	3.3083	4.60491e-06	3.87944e-05
ENSG00000271853	RP1-178F15.5	ENST00000472233.1,ENST00000497086.5,ENST00000484413.5	processed_transcript	0.179925	0.293504	0.0266459	0.688905	1	1
ENSG00000160678	S100A1	ENST00000469893.2,ENST00000368698.3,ENST00000368696.3,ENST00000292169.5,ENST00000436839.1	processed_transcript,protein_coding	0.391175	0.485609	-1.24161	-1.96293	0.43887	0.733676
ENSG00000160679	CHTOP	ENST00000403433.5,ENST00000368694.7,ENST00000495554.1,ENST00000614256.4,ENST00000368687.1,ENST00000368690.7,ENST00000368686.1	processed_transcript,protein_coding	0.17851	0.291761	-0.296903	6.87502	0.121324	0.282687
ENSG00000143553	SNAPIN	ENST00000478558.1,ENST00000462880.1,ENST00000474959.5,ENST00000368685.5	processed_transcript,protein_coding	8.52188e-05	0.000364363	-0.826917	4.54631	4.80207e-05	0.000322294
ENSG00000143621	ILF2	ENST00000361891.8,ENST00000480213.1,ENST00000615950.4,ENST00000368684.8,ENST00000368681.1	processed_transcript,protein_coding	3.9579e-17	7.6383e-16	-1.37843	8.06332	4.43608e-12	1.12422e-10
ENSG00000169418	NPR1	ENST00000413826.1,ENST00000368680.3,ENST00000368677.2	processed_transcript,retained_intron,protein_coding	0.269093	0.406267	0.524896	-0.713728	0.511716	0.819356
ENSG00000235015	GEMIN2P1	ENST00000454246.1	processed_pseudogene	0.347017	0.461111	-2.32986	-2.95859	1	1
ENSG00000143624	INTS3	ENST00000491790.1,ENST00000368670.5,ENST00000318967.6,ENST00000435409.6,ENST00000624515.1,ENST00000480659.1,ENST00000368669.1,ENST00000503133.5,ENST00000476843.5,ENST00000481797.5,ENST00000512605.4	nonsense_mediated_decay,retained_intron,protein_coding	9.76934e-14	1.3205e-12	0.887839	6.60235	3.6593e-06	3.14609e-05
ENSG00000279767	AL513523.2	ENST00000623024.1	protein_coding	0.915158	0.934946	0.254249	-2.21905	1	1
ENSG00000143554	SLC27A3	ENST00000524676.1,ENST00000368661.7,ENST00000483574.6,ENST00000468403.1,ENST00000368660.1,ENST00000461269.1,ENST00000368659.3,ENST00000532853.5,ENST00000624995.3,ENST00000531251.1,ENST00000468044.1,ENST00000271857.6,ENST00000458027.5,ENST00000484014.5	processed_transcript,retained_intron,protein_coding	6.54466e-21	1.80307e-19	1.42479	3.5673	1.69081e-09	2.71529e-08
ENSG00000143614	GATAD2B	ENST00000636014.1,ENST00000634564.1,ENST00000634408.1,ENST00000636008.1,ENST00000634791.1,ENST00000368655.4,ENST00000637918.1,ENST00000638051.1,ENST00000634645.1,ENST00000634401.1,ENST00000637331.1,ENST00000634544.1	processed_transcript,retained_intron,protein_coding	0.000119616	0.000497633	0.537868	5.56287	0.00459464	0.0182689
ENSG00000223599	RP11-216N14.7	ENST00000417868.1	processed_pseudogene	5.2025e-11	5.2489e-10	1.77146	1.82045	2.56597e-07	2.75857e-06
ENSG00000198837	DENND4B	ENST00000462423.1,ENST00000472932.2,ENST00000474386.1,ENST00000480340.1,ENST00000368646.6,ENST00000494683.1,ENST00000492898.1,ENST00000477746.1,ENST00000464048.1,ENST00000483561.2,ENST00000485359.1,ENST00000361217.8,ENST00000531748.1	processed_transcript,retained_intron,protein_coding	8.7829e-10	7.59111e-09	0.981356	5.31376	3.78994e-07	3.94047e-06
ENSG00000160741	CRTC2	ENST00000524997.1,ENST00000487235.5,ENST00000368633.1,ENST00000476883.5,ENST00000368630.7,ENST00000492073.1,ENST00000303569.10,ENST00000493909.1,ENST00000467860.1,ENST00000461638.6	nonsense_mediated_decay,processed_transcript,retained_intron,protein_coding	6.55534e-05	0.0002856	0.497174	5.33356	0.0096596	0.0344522
ENSG00000143570	SLC39A1	ENST00000413622.5,ENST00000368623.7,ENST00000310483.10,ENST00000368621.5,ENST00000537590.5,ENST00000356205.8,ENST00000617697.4,ENST00000429040.5,ENST00000417348.2,ENST00000461071.1,ENST00000621013.4	processed_transcript,protein_coding	0.768511	0.818136	0.000843892	6.32799	0.999724	1
ENSG00000143578	CREB3L4	ENST00000368607.7,ENST00000477617.5,ENST00000368601.5,ENST00000473340.1,ENST00000468845.1,ENST00000461688.5,ENST00000449724.5,ENST00000271889.8,ENST00000492729.1,ENST00000368600.7,ENST00000479010.1,ENST00000431292.1,ENST00000368603.5	processed_transcript,protein_coding	9.50063e-13	1.16342e-11	1.23948	4.07327	1.18209e-08	1.64295e-07
ENSG00000143543	JTB	ENST00000428469.1,ENST00000461365.1,ENST00000471173.1,ENST00000271843.8,ENST00000368589.5,ENST00000356648.5	processed_transcript,protein_coding	0.257513	0.392726	-0.307617	5.91024	0.104633	0.25334
ENSG00000272654	RP11-422P24.11	ENST00000608236.1	lincRNA	0.249877	0.383191	0.800561	-0.118519	0.145538	0.326705
ENSG00000143545	RAB13	ENST00000462680.5,ENST00000614713.4,ENST00000484297.1,ENST00000368575.3,ENST00000495720.5	processed_transcript,protein_coding	0.117338	0.218188	0.311825	6.14894	0.100688	0.24507
ENSG00000177954	RPS27	ENST00000368567.4,ENST00000477151.1,ENST00000493224.5,ENST00000392558.4	processed_transcript,protein_coding	0.376018	0.478201	-0.105477	8.86995	0.5934	0.864522
ENSG00000143552	NUP210L	ENST00000271854.3,ENST00000368553.5,ENST00000368559.7	protein_coding	0.0354644	0.0818089	1.34164	-0.216846	0.0301773	0.0911792
ENSG00000231416	RP11-422P24.9	ENST00000431295.1	processed_pseudogene	0.114218	0.213464	-0.630873	-0.422622	0.31047	0.583513
ENSG00000143549	TPM3	ENST00000368530.6,ENST00000271850.11,ENST00000330188.13,ENST00000509409.5,ENST00000368533.7,ENST00000509601.1,ENST00000323144.11,ENST00000611659.4,ENST00000341485.9,ENST00000341372.7,ENST00000368527.7,ENST00000504663.1,ENST00000312970.12,ENST00000473036.2,ENST00000328159.8,ENST00000513769.5,ENST00000505010.5,ENST00000368531.6,ENST00000469717.5,ENST00000302206.9,ENST00000515609.1,ENST00000466010.1…	nonsense_mediated_decay,processed_transcript,retained_intron,protein_coding	1.72272e-25	7.10973e-24	-1.7115	9.10518	4.00716e-17	1.96205e-15
ENSG00000163263	C1orf189	ENST00000368525.3	protein_coding	0.139047	0.246208	-1.62971	-1.53777	0.152742	0.340288
ENSG00000143612	C1orf43	ENST00000368516.1,ENST00000350592.7,ENST00000368521.9,ENST00000368519.5,ENST00000483282.1,ENST00000470180.2,ENST00000362076.8,ENST00000368518.5,ENST00000493814.1,ENST00000640799.1	nonsense_mediated_decay,processed_transcript,protein_coding	0.00117303	0.00399218	0.596247	7.73846	0.00230611	0.00999518
ENSG00000143569	UBAP2L	ENST00000484696.1,ENST00000368504.5,ENST00000437652.5,ENST00000456325.5,ENST00000484819.1,ENST00000428595.1,ENST00000361546.6,ENST00000465855.5,ENST00000412596.5,ENST00000493867.1,ENST00000489076.1,ENST00000343815.10,ENST00000433615.5,ENST00000428931.5,ENST00000495676.5,ENST00000613315.4,ENST00000466173.1,ENST00000271877.11,ENST00000441890.5,ENST00000475373.1	processed_transcript,protein_coding	3.7058e-06	1.98647e-05	0.690346	7.42617	0.000388281	0.00208171
ENSG00000143575	HAX1	ENST00000459914.1,ENST00000435087.1,ENST00000483970.6,ENST00000471326.5,ENST00000447768.6,ENST00000531435.5,ENST00000457918.6,ENST00000477780.2,ENST00000492550.1,ENST00000328703.11,ENST00000532105.1	nonsense_mediated_decay,retained_intron,protein_coding	0.00301391	0.00942375	-0.533656	6.3693	0.00507656	0.0198841
ENSG00000143595	AQP10	ENST00000484864.1,ENST00000324978.7,ENST00000355197.4	processed_transcript,protein_coding	0.0330967	0.0769832	-4.6881	-2.31693	0.0720998	0.187149
ENSG00000143515	ATP8B2	ENST00000514107.1,ENST00000505882.1,ENST00000368490.2,ENST00000368487.7,ENST00000426445.1,ENST00000368489.3	processed_transcript,retained_intron,protein_coding	0.820534	0.860369	-0.000616143	6.88646	0.99839	1
ENSG00000226855	RPSAP17	ENST00000437336.1	processed_pseudogene	0.641334	0.707057	-0.214671	-0.152625	0.767683	1
ENSG00000160712	IL6R	ENST00000515190.1,ENST00000476006.5,ENST00000622330.4,ENST00000512471.1,ENST00000507256.1,ENST00000368485.7,ENST00000502679.1,ENST00000344086.8	processed_transcript,retained_intron,protein_coding	5.11019e-06	2.67723e-05	0.613766	3.25384	0.0125598	0.0434317
ENSG00000228264	PSMD8P1	ENST00000436275.1	processed_pseudogene	0.0293112	0.0696093	-3.10894	-1.87866	0.035375	0.104271
ENSG00000169291	SHE	ENST00000304760.2,ENST00000555188.5,ENST00000486773.1	protein_coding	0.0779753	0.156445	-0.684257	1.88802	0.0320147	0.0956583
ENSG00000163239	TDRD10	ENST00000479937.5,ENST00000368482.8,ENST00000468714.5,ENST00000462871.1,ENST00000368480.3	processed_transcript,protein_coding	0.000158054	0.000641866	2.75945	-0.746621	0.000512046	0.00266326
ENSG00000160714	UBE2Q1	ENST00000476612.1,ENST00000483639.1,ENST00000292211.4,ENST00000474181.1,ENST00000467683.5,ENST00000497453.1,ENST00000491572.1	processed_transcript,protein_coding	0.208814	0.330617	0.207233	5.45102	0.276541	0.531542
ENSG00000160716	CHRNB2	ENST00000637900.1,ENST00000635876.1,ENST00000368476.3,ENST00000636695.1,ENST00000636034.1	nonsense_mediated_decay,processed_transcript,protein_coding	0.83607	0.872747	-0.187433	-0.373422	0.824768	1
ENSG00000160710	ADAR	ENST00000530954.1,ENST00000368474.8,ENST00000368471.7,ENST00000492630.1,ENST00000471068.1,ENST00000526905.1,ENST00000529168.1,ENST00000534279.1,ENST00000463920.5,ENST00000494866.1	processed_transcript,retained_intron,protein_coding	3.94956e-06	2.10838e-05	-0.724147	8.64469	0.000252331	0.00142923
ENSG00000143603	KCNN3	ENST00000358505.2,ENST00000271915.8,ENST00000361147.8,ENST00000515643.1,ENST00000618040.4	processed_transcript,protein_coding	1.39663e-06	7.93533e-06	1.62629	0.296963	0.00160004	0.0072534
ENSG00000163344	PMVK	ENST00000368467.3	protein_coding	0.461235	0.547344	-0.191546	3.31085	0.422779	0.715068
ENSG00000270361	RP11-307C12.13	ENST00000604546.1	lincRNA	0.0712008	0.145041	-0.329036	-1.23427	0.729672	0.995092
ENSG00000163346	PBXIP1	ENST00000368460.7,ENST00000368465.5,ENST00000493133.1,ENST00000490230.1,ENST00000498553.5,ENST00000368463.7	nonsense_mediated_decay,processed_transcript,protein_coding	1.12167e-56	2.51921e-54	2.20469	5.54668	2.24289e-28	3.40765e-26
ENSG00000163348	PYGO2	ENST00000483463.1,ENST00000368456.1,ENST00000368457.2	processed_transcript,protein_coding	0.00218819	0.00705365	-0.593024	5.1741	0.00216269	0.00942906
ENSG00000160691	SHC1	ENST00000444179.5,ENST00000444664.5,ENST00000490667.1,ENST00000414115.5,ENST00000368450.5,ENST00000368449.8,ENST00000448116.6,ENST00000412170.5,ENST00000368453.8,ENST00000366442.2,ENST00000368445.9	processed_transcript,protein_coding	1.52006e-05	7.37866e-05	-0.451508	6.66527	0.0179956	0.0588288
ENSG00000173207	CKS1B	ENST00000473344.1,ENST00000368436.1,ENST00000474215.5,ENST00000477676.6,ENST00000368439.5,ENST00000308987.5,ENST00000471245.1	processed_transcript,protein_coding	2.83247e-11	2.94399e-10	-0.939496	5.66624	8.15934e-07	7.94754e-06
ENSG00000160688	FLAD1	ENST00000477609.5,ENST00000489992.5,ENST00000487371.1,ENST00000292180.7,ENST00000315144.14,ENST00000368433.5,ENST00000492620.1,ENST00000368431.7,ENST00000295530.6,ENST00000481758.1,ENST00000368432.5,ENST00000368428.1	processed_transcript,protein_coding	0.000134447	0.000553759	-0.671674	5.10808	0.000556643	0.00286584
ENSG00000163352	LENEP	ENST00000368427.3,ENST00000392487.1	nonsense_mediated_decay,protein_coding	0.842756	0.878085	-0.0773156	-1.32277	1	1
ENSG00000160685	ZBTB7B	ENST00000483226.1,ENST00000292176.2,ENST00000487542.1,ENST00000535420.5,ENST00000368426.3,ENST00000461530.1,ENST00000417934.6	processed_transcript,protein_coding	0.00209839	0.00679102	-0.619981	5.24859	0.00130516	0.00605933
ENSG00000163354	DCST2	ENST00000368424.3,ENST00000368423.5,ENST00000485982.5,ENST00000498036.1,ENST00000467991.2	nonsense_mediated_decay,retained_intron,protein_coding	6.19309e-07	3.69843e-06	2.14372	0.39502	2.99611e-05	0.000211049
ENSG00000163357	DCST1	ENST00000368419.2,ENST00000368420.1,ENST00000423025.6,ENST00000295542.5,ENST00000525273.5	nonsense_mediated_decay,retained_intron,protein_coding	0.119641	0.221545	-0.0460355	-2.32502	1	1
ENSG00000143537	ADAM15	ENST00000526491.5,ENST00000368412.7,ENST00000529473.5,ENST00000498481.6,ENST00000360674.8,ENST00000271836.10,ENST00000472434.5,ENST00000531831.5,ENST00000462116.5,ENST00000368413.5,ENST00000468053.1,ENST00000447332.3,ENST00000477533.5,ENST00000485346.6,ENST00000355956.6,ENST00000534019.1,ENST00000527418.5,ENST00000461234.5,ENST00000533732.5,ENST00000487956.6,ENST00000473905.6,ENST00000531703.5,EN…	nonsense_mediated_decay,processed_transcript,retained_intron,protein_coding	0.115203	0.214902	-0.373114	5.01448	0.0559452	0.151996
ENSG00000243364	EFNA4	ENST00000359751.8,ENST00000427683.2,ENST00000368409.7	protein_coding	0.419186	0.510401	-0.024709	3.29824	0.928609	1
ENSG00000143590	EFNA3	ENST00000368408.3,ENST00000498667.1,ENST00000470294.5	processed_transcript,protein_coding	0.00160654	0.00531411	0.536288	2.57015	0.052354	0.144159
ENSG00000169242	EFNA1	ENST00000497282.1,ENST00000474413.5,ENST00000368407.7,ENST00000469878.5,ENST00000368406.2	processed_transcript,protein_coding	0.675751	0.737317	-0.094434	4.17269	0.659004	0.934834
ENSG00000169241	SLC50A1	ENST00000479579.1,ENST00000475824.5,ENST00000488609.5,ENST00000490770.5,ENST00000368405.7,ENST00000506037.1,ENST00000465546.5,ENST00000303343.12,ENST00000368404.8,ENST00000484157.5,ENST00000622581.4,ENST00000368401.5,ENST00000484027.1,ENST00000490276.5	processed_transcript,retained_intron,protein_coding	0.593851	0.663547	-0.00217101	4.74378	0.993699	1
ENSG00000179085	DPM3	ENST00000368399.1,ENST00000368400.4,ENST00000341298.3	protein_coding	0.0828334	0.164453	0.231965	3.73207	0.301295	0.569099
ENSG00000163463	KRTCAP2	ENST00000490672.1,ENST00000491084.5,ENST00000487350.5,ENST00000492892.1,ENST00000295682.4,ENST00000497317.5,ENST00000471891.5,ENST00000482246.5,ENST00000463527.5,ENST00000461136.5	processed_transcript,protein_coding	0.226791	0.353455	0.320361	3.09965	0.202194	0.417621
ENSG00000163462	TRIM46	ENST00000545012.5,ENST00000464760.5,ENST00000392451.6,ENST00000474430.5,ENST00000543729.5,ENST00000334634.8,ENST00000368385.8,ENST00000468878.1,ENST00000611379.1,ENST00000368383.7,ENST00000368382.5	processed_transcript,protein_coding	0.00342117	0.0105435	0.305318	2.81473	0.247761	0.489052
ENSG00000185499	MUC1	ENST00000368396.8,ENST00000368389.6,ENST00000368390.7,ENST00000620770.1,ENST00000368398.7,ENST00000498431.5,ENST00000467134.5,ENST00000615517.4,ENST00000468978.2,ENST00000471283.5,ENST00000610359.4,ENST00000338684.9,ENST00000342482.8,ENST00000614519.4,ENST00000611577.4,ENST00000438413.5,ENST00000368392.7,ENST00000337604.6,ENST00000457295.6,ENST00000611571.4,ENST00000466913.1,ENST00000620103.4,ENS…	nonsense_mediated_decay,processed_transcript,retained_intron,protein_coding	1.28416e-15	2.15725e-14	1.42614	2.08965	8.31565e-06	6.61538e-05
ENSG00000169231	THBS3	ENST00000498500.1,ENST00000460050.1,ENST00000496332.5,ENST00000541990.5,ENST00000469769.1,ENST00000457183.6,ENST00000465596.1,ENST00000368378.7,ENST00000541576.5,ENST00000428962.2,ENST00000486260.5	nonsense_mediated_decay,processed_transcript,retained_intron,protein_coding	4.33168e-22	1.31753e-20	1.62289	4.28832	3.82226e-14	1.29756e-12
ENSG00000173171	MTX1	ENST00000424959.5,ENST00000609421.1,ENST00000481771.5,ENST00000316721.8,ENST00000368376.7,ENST00000495492.1,ENST00000495589.5	nonsense_mediated_decay,processed_transcript,retained_intron,protein_coding	2.82115e-05	0.000131132	-0.836222	4.05856	9.98976e-05	0.000621358
ENSG00000160766	GBAP1	ENST00000463838.5,ENST00000566701.5,ENST00000486197.5,ENST00000486869.5,ENST00000473223.5,ENST00000368374.5,ENST00000462587.1,ENST00000459805.5	transcribed_unprocessed_pseudogene,processed_transcript,retained_intron	3.2311e-07	2.00933e-06	1.27172	2.74703	2.71149e-06	2.39361e-05
ENSG00000236675	MTX1P1	ENST00000440904.1	unprocessed_pseudogene	0.804502	0.847832	-0.941302	-2.66888	1	1
ENSG00000177628	GBA	ENST00000470104.1,ENST00000473570.5,ENST00000460156.1,ENST00000491081.5,ENST00000427500.7,ENST00000327247.9,ENST00000464536.1,ENST00000428024.3,ENST00000478472.1,ENST00000493842.5,ENST00000368373.7,ENST00000484489.5,ENST00000467918.5,ENST00000497670.5	processed_transcript,protein_coding	3.2533e-20	8.45912e-19	1.13352	6.84713	4.7837e-09	7.14536e-08
ENSG00000160767	FAM189B	ENST00000491082.1,ENST00000472550.5,ENST00000497941.5,ENST00000361361.6,ENST00000350210.6,ENST00000368368.7,ENST00000487649.5,ENST00000368366.5,ENST00000621094.4,ENST00000481822.1	nonsense_mediated_decay,processed_transcript,retained_intron,protein_coding	0.971014	0.980345	-0.0708295	4.24644	0.735093	1
ENSG00000116521	SCAMP3	ENST00000355379.3,ENST00000490999.5,ENST00000472397.5,ENST00000302631.7,ENST00000478737.5,ENST00000462151.5,ENST00000480219.1,ENST00000465312.5,ENST00000497470.1	processed_transcript,protein_coding	0.00437741	0.013162	0.343951	6.4811	0.0710072	0.18569
ENSG00000176444	CLK2	ENST00000497188.1,ENST00000361168.9,ENST00000368361.8,ENST00000476983.5,ENST00000484699.1,ENST00000355560.4,ENST00000471047.1	processed_transcript,protein_coding	9.1253e-06	4.58023e-05	0.655092	5.79181	0.000564985	0.00290064
ENSG00000143630	HCN3	ENST00000492035.1,ENST00000467204.1,ENST00000368358.3,ENST00000496230.5	processed_transcript,protein_coding	7.49504e-13	9.25873e-12	1.18804	3.13409	2.39632e-06	2.14101e-05
ENSG00000143627	PKLR	ENST00000434082.2,ENST00000342741.4,ENST00000392414.7	nonsense_mediated_decay,protein_coding	0.0568873	0.121648	-3.76014	-2.66508	0.330498	0.589445
ENSG00000160752	FDPS	ENST00000467076.5,ENST00000471117.5,ENST00000611010.4,ENST00000489324.1,ENST00000492244.5,ENST00000489003.5,ENST00000612683.1,ENST00000495308.5,ENST00000356657.10,ENST00000447866.5,ENST00000487002.1,ENST00000474345.5,ENST00000465559.5,ENST00000470171.5,ENST00000490140.1,ENST00000491013.5,ENST00000477057.5,ENST00000492887.5,ENST00000461507.5,ENST00000468479.5,ENST00000368356.8	nonsense_mediated_decay,processed_transcript,retained_intron,protein_coding	0.232947	0.360872	0.207661	6.96898	0.27975	0.536644
ENSG00000160753	RUSC1	ENST00000462780.5,ENST00000471876.5,ENST00000468764.5,ENST00000473331.1,ENST00000368352.9,ENST00000492536.5,ENST00000485924.2,ENST00000368349.8,ENST00000490373.5,ENST00000467820.5,ENST00000489860.5,ENST00000368354.7,ENST00000497930.5,ENST00000292254.8,ENST00000368347.8,ENST00000479924.5	nonsense_mediated_decay,retained_intron,protein_coding	4.34174e-05	0.000195082	-0.755708	4.84126	0.000144327	0.000861241
ENSG00000116539	ASH1L	ENST00000478837.5,ENST00000368346.7,ENST00000548830.1,ENST00000492987.2,ENST00000392403.7,ENST00000548566.1,ENST00000477427.1	nonsense_mediated_decay,retained_intron,protein_coding	0.776466	0.825188	0.0396384	8.0916	0.839593	1
ENSG00000227773	ASH1L-IT1	ENST00000458371.1	sense_intronic	0.157919	0.268091	1.142	-0.995548	0.130599	0.300059
ENSG00000271267	RP11-29H23.7	ENST00000604995.1	processed_pseudogene	0.347017	0.461111	-2.32986	-2.95859	1	1
ENSG00000225082	DAP3P1	ENST00000441522.2	unprocessed_pseudogene	0.675185	0.736933	0.877591	-2.32303	0.74426	1
ENSG00000125459	MSTO1	ENST00000471209.1,ENST00000368341.8,ENST00000494995.5,ENST00000475253.5,ENST00000473327.5,ENST00000483734.5,ENST00000488901.5,ENST00000466815.1,ENST00000483832.5,ENST00000490642.5,ENST00000490743.5,ENST00000491308.5,ENST00000478756.1,ENST00000460199.5,ENST00000462250.2,ENST00000245564.6,ENST00000465137.5,ENST00000482284.5	nonsense_mediated_decay,processed_transcript,retained_intron,protein_coding	0.192377	0.309469	0.232015	3.74856	0.306381	0.576912
ENSG00000246203	RP11-29H23.5	ENST00000500626.2	unprocessed_pseudogene	0.136496	0.245806	0.42255	2.41033	0.149692	0.334695
ENSG00000163374	YY1AP1	ENST00000476093.5,ENST00000355499.8,ENST00000436865.5,ENST00000476027.5,ENST00000493625.5,ENST00000488784.5,ENST00000407221.5,ENST00000359205.9,ENST00000311573.9,ENST00000347088.9,ENST00000354691.9,ENST00000361140.8,ENST00000405763.7,ENST00000496324.5,ENST00000404643.5,ENST00000443231.5,ENST00000442834.6,ENST00000466366.1,ENST00000368330.6,ENST00000477470.1,ENST00000295566.8,ENST00000368340.9,ENS…	nonsense_mediated_decay,processed_transcript,retained_intron,protein_coding	0.0462894	0.102515	-0.371967	6.79042	0.0520573	0.143521
ENSG00000132676	DAP3	ENST00000466384.5,ENST00000479076.1,ENST00000463575.5,ENST00000479151.5,ENST00000462978.1,ENST00000343043.7,ENST00000496863.5,ENST00000471642.6,ENST00000471214.5,ENST00000497433.1,ENST00000491777.2,ENST00000608852.1,ENST00000462002.5,ENST00000461479.1,ENST00000497826.5,ENST00000477394.5,ENST00000421487.6,ENST00000368336.9,ENST00000470830.5,ENST00000463295.1,ENST00000465375.5,ENST00000476444.1,ENS…	processed_transcript,retained_intron,protein_coding	0.000118296	0.000492806	-0.432782	6.95762	0.0241779	0.0756177
ENSG00000203761	MSTO2P	ENST00000314835.5	unprocessed_pseudogene	0.000628041	0.00225844	0.963353	1.99378	0.00274991	0.0116626
ENSG00000116580	GON4L	ENST00000483032.1,ENST00000271883.9,ENST00000437809.5,ENST00000468867.1,ENST00000471341.5,ENST00000473267.1,ENST00000368331.5,ENST00000620426.4,ENST00000497369.5,ENST00000466224.1,ENST00000496021.1,ENST00000622608.1,ENST00000488251.1,ENST00000467009.1,ENST00000361040.9,ENST00000490801.1,ENST00000482386.5,ENST00000615926.4,ENST00000460075.1	processed_transcript,retained_intron,protein_coding	0.00458969	0.0137283	0.470985	7.2744	0.0149002	0.0501436
ENSG00000132718	SYT11	ENST00000368324.4	protein_coding	0.138839	0.246208	0.0858982	6.92859	0.655236	0.930425
ENSG00000143622	RIT1	ENST00000462687.1,ENST00000539040.5,ENST00000461050.5,ENST00000368323.7,ENST00000609492.1,ENST00000368322.7	nonsense_mediated_decay,retained_intron,protein_coding	0.682621	0.743504	0.0207196	5.2072	0.917953	1
ENSG00000132680	KIAA0907	ENST00000368321.7,ENST00000466520.1,ENST00000482337.5,ENST00000368319.3,ENST00000478002.5,ENST00000465953.1,ENST00000368320.7,ENST00000491599.1,ENST00000466713.1,ENST00000483237.1	processed_transcript,protein_coding	0.112326	0.210587	0.157875	6.77684	0.409296	0.695946
ENSG00000116584	ARHGEF2	ENST00000495070.2,ENST00000609707.1,ENST00000313667.8,ENST00000609126.1,ENST00000471589.5,ENST00000470874.5,ENST00000313695.11,ENST00000608543.1,ENST00000470975.2,ENST00000423422.5,ENST00000474428.6,ENST00000477754.2,ENST00000465079.1,ENST00000470541.6,ENST00000497907.5,ENST00000368315.8,ENST00000476273.1,ENST00000462460.6,ENST00000487755.1,ENST00000361247.8	nonsense_mediated_decay,processed_transcript,retained_intron,protein_coding	8.80004e-39	8.47045e-37	1.73286	6.61767	8.57528e-19	5.16082e-17
ENSG00000163479	SSR2	ENST00000488179.6,ENST00000480567.5,ENST00000484320.6,ENST00000473699.5,ENST00000480176.5,ENST00000472898.5,ENST00000466905.4,ENST00000496742.5,ENST00000472467.1,ENST00000529008.5,ENST00000531790.5,ENST00000295702.8,ENST00000474377.5,ENST00000467041.1,ENST00000532074.5,ENST00000368311.5,ENST00000526212.2,ENST00000531917.5	nonsense_mediated_decay,retained_intron,protein_coding	0.128988	0.235828	0.0943434	7.74499	0.629084	0.902552
ENSG00000160803	UBQLN4	ENST00000368309.3,ENST00000472638.1,ENST00000459954.1	processed_transcript,retained_intron,protein_coding	0.351346	0.461111	-0.267325	6.32068	0.159209	0.352214
ENSG00000116586	LAMTOR2	ENST00000368302.3,ENST00000368305.8,ENST00000368304.9,ENST00000463371.1,ENST00000489664.1,ENST00000487106.5	processed_transcript,protein_coding	0.60234	0.671576	-0.221814	3.75295	0.320634	0.589445
ENSG00000132698	RAB25	ENST00000473336.5,ENST00000487325.5,ENST00000497968.1,ENST00000463614.1,ENST00000361084.9	processed_transcript,protein_coding	0.799128	0.84422	-0.0536363	-2.12923	1	1
ENSG00000254726	MEX3A	ENST00000532414.2,ENST00000442784.1	processed_transcript,protein_coding	1.111e-14	1.68962e-13	-1.57944	4.42592	5.75043e-14	1.89404e-12
ENSG00000160789	LMNA	ENST00000368299.7,ENST00000502751.5,ENST00000368297.5,ENST00000498722.2,ENST00000473598.6,ENST00000361308.8,ENST00000470835.1,ENST00000496738.5,ENST00000515459.5,ENST00000448611.6,ENST00000495341.5,ENST00000368300.8,ENST00000504687.5,ENST00000515711.1,ENST00000515824.1,ENST00000506981.1,ENST00000508500.1,ENST00000470199.2,ENST00000502357.5,ENST00000469565.6,ENST00000368301.6,ENST00000347559.6,ENS…	nonsense_mediated_decay,processed_transcript,retained_intron,protein_coding	1.38377e-15	2.31802e-14	-1.46963	7.30509	8.74368e-14	2.7625e-12
ENSG00000196189	SEMA4A	ENST00000470306.5,ENST00000355014.6,ENST00000438830.5,ENST00000368285.7,ENST00000435124.5,ENST00000466698.1,ENST00000485575.1,ENST00000484155.1,ENST00000462892.1,ENST00000414683.5,ENST00000368282.1,ENST00000469065.1,ENST00000487358.5,ENST00000633494.1,ENST00000368284.5,ENST00000368286.6	processed_transcript,retained_intron,protein_coding	0.109767	0.206451	2.30069	-2.21176	0.205103	0.422132
ENSG00000160785	SLC25A44	ENST00000482737.1,ENST00000359511.4,ENST00000468973.2,ENST00000469537.1,ENST00000423538.6	processed_transcript,protein_coding	0.0764174	0.153968	-0.390918	5.85033	0.0391327	0.113544
ENSG00000160783	PMF1	ENST00000368273.8,ENST00000368279.7,ENST00000497069.2,ENST00000606952.5,ENST00000466489.1,ENST00000368277.3	nonsense_mediated_decay,retained_intron,protein_coding	0.0103106	0.0280937	-0.546231	2.85309	0.0364128	0.106721
ENSG00000242252	BGLAP	ENST00000471413.1,ENST00000368272.4	retained_intron,protein_coding	0.860646	0.892226	0.538326	-2.42522	1	1
ENSG00000160781	PAQR6	ENST00000480773.5,ENST00000368270.2,ENST00000468632.5,ENST00000491107.5,ENST00000292291.9,ENST00000475507.1,ENST00000623241.3,ENST00000612424.4,ENST00000356983.6,ENST00000492619.5,ENST00000335852.5,ENST00000340183.9,ENST00000470198.5,ENST00000613336.4,ENST00000540423.5	processed_transcript,protein_coding	3.43994e-25	1.38464e-23	1.68637	3.49358	3.06388e-12	7.92671e-11
ENSG00000198952	SMG5	ENST00000489907.2,ENST00000473643.1,ENST00000476954.1,ENST00000361813.5,ENST00000468993.1	processed_transcript,retained_intron,protein_coding	0.783	0.830964	-0.14546	7.38354	0.452361	0.75201
ENSG00000163472	TMEM79	ENST00000495881.1,ENST00000405535.2,ENST00000357501.6,ENST00000456810.1,ENST00000295694.9,ENST00000485135.1,ENST00000463670.5	processed_transcript,protein_coding	0.602207	0.671468	0.204648	2.34917	0.486686	0.786551
ENSG00000198715	GLMP	ENST00000622703.4,ENST00000480968.1,ENST00000362007.5,ENST00000497831.1,ENST00000472870.5,ENST00000461597.1,ENST00000484214.1,ENST00000368264.1,ENST00000482579.1,ENST00000497955.1,ENST00000614643.4,ENST00000476177.6,ENST00000479084.1,ENST00000481050.1,ENST00000612353.4	nonsense_mediated_decay,processed_transcript,retained_intron,protein_coding	2.04946e-07	1.31786e-06	1.91179	0.335792	0.00027959	0.00156476
ENSG00000189030	VHLL	ENST00000339922.4	protein_coding	0.408341	0.499452	0.0854528	-0.154397	0.921599	1
ENSG00000163468	CCT3	ENST00000413555.5,ENST00000415548.1,ENST00000490221.5,ENST00000368261.7,ENST00000496684.6,ENST00000489870.1,ENST00000368259.6,ENST00000368262.7,ENST00000472765.6,ENST00000463132.5,ENST00000533194.5,ENST00000368256.3,ENST00000446905.5,ENST00000368258.7,ENST00000295688.7,ENST00000478640.6	nonsense_mediated_decay,processed_transcript,retained_intron,protein_coding	4.42412e-20	1.13136e-18	-1.5289	9.23345	4.59346e-14	1.53581e-12
ENSG00000163467	TSACC	ENST00000368251.1,ENST00000368252.5,ENST00000481479.5,ENST00000470342.5,ENST00000368253.6,ENST00000368255.7,ENST00000466306.5,ENST00000368254.5	protein_coding	0.20535	0.326257	-1.05266	-0.567938	0.142676	0.321304
ENSG00000237390	RP11-139I14.2	ENST00000451362.1	lincRNA	0.380058	0.478201	0	-3.12767	1	1
ENSG00000125462	C1orf61	ENST00000488498.2,ENST00000400991.6,ENST00000464203.1,ENST00000368243.5,ENST00000465270.5,ENST00000608007.1,ENST00000469813.1,ENST00000471156.5,ENST00000482932.5,ENST00000486517.5,ENST00000497824.5,ENST00000498346.1,ENST00000492750.5,ENST00000495000.1,ENST00000463309.5,ENST00000464238.5,ENST00000476966.5,ENST00000465570.1,ENST00000489918.1,ENST00000310027.9,ENST00000368242.7,ENST00000484428.5,ENS…	processed_transcript,retained_intron,protein_coding	0.000907892	0.00316313	1.3042	1.34074	0.000542397	0.00280418
ENSG00000236947	RP11-98G7.1	ENST00000441085.5,ENST00000452465.1	lincRNA	9.97242e-08	6.70467e-07	1.00911	1.80974	0.00221451	0.00964132
ENSG00000116604	MEF2D	ENST00000368240.6,ENST00000360595.7,ENST00000475587.2,ENST00000464356.6,ENST00000489057.1,ENST00000348159.8,ENST00000493077.1	nonsense_mediated_decay,retained_intron,protein_coding	1.64476e-10	1.55041e-09	0.96508	6.38183	4.76915e-07	4.87517e-06
ENSG00000260460	RP11-284F21.8	ENST00000564032.1	lincRNA	0.350219	0.461111	2.32124	-2.95648	1	1
ENSG00000183856	IQGAP3	ENST00000491900.1,ENST00000361170.6,ENST00000498755.1,ENST00000476565.1	nonsense_mediated_decay,processed_transcript,protein_coding	0.0723681	0.146907	0.348722	6.51694	0.0674003	0.177486
ENSG00000163382	NAXE	ENST00000467374.1,ENST00000368235.7,ENST00000488840.1,ENST00000368234.7,ENST00000368233.3	processed_transcript,protein_coding	0.000168846	0.000681321	-0.775485	5.2009	6.12052e-05	0.000401905
ENSG00000160818	GPATCH4	ENST00000474904.5,ENST00000463513.5,ENST00000531900.1,ENST00000498756.5,ENST00000473910.5,ENST00000368232.8,ENST00000531129.5,ENST00000506832.6,ENST00000438976.6,ENST00000525375.1,ENST00000527691.5,ENST00000494414.1,ENST00000497287.5,ENST00000498641.1,ENST00000415314.6,ENST00000529520.5	nonsense_mediated_decay,processed_transcript,retained_intron,protein_coding	6.50505e-10	5.7164e-09	-0.766215	5.73172	5.41335e-05	0.000359352
ENSG00000272971	RP11-284F21.11	ENST00000609800.1	lincRNA	0.720998	0.777084	-0.496376	-2.21812	1	1
ENSG00000132702	HAPLN2	ENST00000494218.1,ENST00000487988.5,ENST00000456112.1,ENST00000255039.5,ENST00000482204.1	processed_transcript,protein_coding	0.266606	0.40374	1.59947	-2.05075	0.273438	0.527672
ENSG00000272068	RP11-284F21.9	ENST00000606343.1	lincRNA	1.09315e-17	2.22756e-16	1.79658	3.6056	4.48971e-14	1.50274e-12
ENSG00000132692	BCAN	ENST00000361588.5,ENST00000457777.6,ENST00000329117.9,ENST00000441358.5,ENST00000424639.5,ENST00000491823.1,ENST00000479949.5,ENST00000496038.1	nonsense_mediated_decay,retained_intron,protein_coding	0.284994	0.421989	-1.03256	-1.12414	0.259587	0.508092
ENSG00000132688	NES	ENST00000368223.3	protein_coding	1.38078e-30	8.18275e-29	-2.00839	6.671	2.83302e-24	2.78751e-22
ENSG00000237588	RP11-66D17.3	ENST00000441272.2	lincRNA	0.12286	0.226663	-2.38353	-2.95571	1	1
ENSG00000143320	CRABP2	ENST00000368221.1,ENST00000621784.4,ENST00000368220.1,ENST00000368222.7	protein_coding	0.00188936	0.00617123	-0.968572	2.21358	0.00125973	0.00587749
ENSG00000143319	ISG20L2	ENST00000472824.2,ENST00000470713.1,ENST00000496538.1,ENST00000368219.1,ENST00000469074.1,ENST00000313146.10	processed_transcript,protein_coding	1.41515e-07	9.3262e-07	-0.782999	5.96851	3.94401e-05	0.000270444
ENSG00000143303	RRNAD1	ENST00000462397.1,ENST00000484742.5,ENST00000497515.1,ENST00000522237.1,ENST00000368216.8,ENST00000524343.1,ENST00000476229.5,ENST00000368218.8,ENST00000481920.1,ENST00000517871.1,ENST00000519086.5	processed_transcript,retained_intron,protein_coding	0.0371461	0.0851494	0.242699	3.92653	0.269231	0.523332
ENSG00000143314	MRPL24	ENST00000361531.6,ENST00000420938.1,ENST00000478899.1,ENST00000412846.5,ENST00000434558.5,ENST00000368211.8	processed_transcript,protein_coding	8.77041e-07	5.13565e-06	-0.749701	5.30199	9.68274e-05	0.000603594
ENSG00000143321	HDGF	ENST00000368206.5,ENST00000357325.9,ENST00000477306.1,ENST00000368209.9,ENST00000495212.1,ENST00000482651.5,ENST00000471377.5,ENST00000537739.5,ENST00000469145.5,ENST00000465180.5	processed_transcript,protein_coding	5.74906e-16	9.99924e-15	-1.42635	8.57066	1.13246e-12	3.11718e-11
ENSG00000143294	PRCC	ENST00000454659.1,ENST00000473387.1,ENST00000526188.5,ENST00000469071.1,ENST00000491853.5,ENST00000459707.1,ENST00000271526.8	processed_transcript,retained_intron,protein_coding	6.05406e-07	3.62029e-06	-0.75674	6.2178	7.16619e-05	0.000462245
ENSG00000027869	SH2D2A	ENST00000392306.2,ENST00000368199.7,ENST00000468744.5,ENST00000368198.7,ENST00000495306.1,ENST00000486350.1	processed_transcript,protein_coding	0.864307	0.895093	-0.0107695	-2.80532	1	1
ENSG00000198400	NTRK1	ENST00000530298.5,ENST00000392302.6,ENST00000533630.1,ENST00000524377.5,ENST00000489021.6,ENST00000368196.7,ENST00000534682.1,ENST00000497019.6,ENST00000358660.3,ENST00000531606.1	nonsense_mediated_decay,processed_transcript,retained_intron,protein_coding	0.839262	0.87518	-0.167207	0.119736	0.800642	1
ENSG00000027644	INSRR	ENST00000368195.3	protein_coding	0.170207	0.282605	1.32287	-1.37781	0.179226	0.38721
ENSG00000187800	PEAR1	ENST00000465101.1,ENST00000469390.5,ENST00000455314.5,ENST00000338302.7,ENST00000444016.5,ENST00000292357.7,ENST00000482505.1	nonsense_mediated_decay,retained_intron,protein_coding	1.82441e-29	9.93773e-28	-3.17783	1.59373	2.1391e-15	8.67792e-14
ENSG00000160838	LRRC71	ENST00000337428.7,ENST00000490146.5,ENST00000472465.1,ENST00000476550.1	processed_transcript,protein_coding	0.0036813	0.0112623	-2.256	-1.16652	0.015927	0.0529092
ENSG00000132694	ARHGEF11	ENST00000486670.1,ENST00000492592.1,ENST00000487682.5,ENST00000461678.1,ENST00000361409.2,ENST00000368194.7,ENST00000483682.1	processed_transcript,protein_coding	3.31325e-07	2.0567e-06	0.612125	6.73005	0.00138942	0.00641115
ENSG00000237842	RP11-110J1.2	ENST00000379752.5	processed_pseudogene	0.262356	0.398542	-0.510193	-0.127834	0.385972	0.663978
ENSG00000224520	KRT8P45	ENST00000414328.2	processed_pseudogene	0.0718405	0.145932	-1.76812	-1.43082	0.0821638	0.207868
ENSG00000117036	ETV3	ENST00000368192.8,ENST00000326786.4,ENST00000460850.1	processed_transcript,protein_coding	0.0586537	0.124899	-0.303242	5.84526	0.109251	0.262897
ENSG00000235700	CYCSP52	ENST00000422857.1	processed_pseudogene	0.380058	0.478201	0	-3.12767	1	1
ENSG00000229961	RP11-71G12.1	ENST00000640531.1,ENST00000639750.1,ENST00000457239.2	processed_transcript,transcribed_unitary_pseudogene	0.266689	0.40374	-3.20958	-2.80456	0.557488	0.824582
ENSG00000143297	FCRL5	ENST00000368189.3,ENST00000483875.1,ENST00000361835.7,ENST00000481082.1,ENST00000368190.7,ENST00000497286.5,ENST00000461387.5,ENST00000462218.1	processed_transcript,protein_coding	0.31566	0.454971	3.13945	-2.80632	0.557559	0.824582
ENSG00000163518	FCRL4	ENST00000448509.6,ENST00000271532.1,ENST00000479869.1	processed_transcript,protein_coding	0.442287	0.533415	1.28384	-2.54888	0.688638	0.953662
ENSG00000160856	FCRL3	ENST00000496769.1,ENST00000494724.5,ENST00000473231.5,ENST00000480682.5,ENST00000457799.1,ENST00000492769.5,ENST00000468507.1,ENST00000368186.9,ENST00000485028.5,ENST00000478179.1,ENST00000368184.7,ENST00000477837.5	nonsense_mediated_decay,processed_transcript,protein_coding	0.394596	0.485609	0	-3.12767	1	1
ENSG00000231700	RP11-367J7.4	ENST00000435919.2	processed_pseudogene	0.150635	0.2586	-1.44289	-2.53836	0.687481	0.953662
ENSG00000073754	CD5L	ENST00000368174.4,ENST00000484609.1	processed_transcript,protein_coding	0.380058	0.478201	0	-3.12767	1	1
ENSG00000227425	MRPS21P2	ENST00000424704.1	processed_pseudogene	0.487949	0.57072	-2.38353	-2.95571	1	1
ENSG00000236957	RP11-451O13.1	ENST00000422062.1,ENST00000454878.2,ENST00000452528.5	transcribed_unprocessed_pseudogene,processed_transcript	0.347017	0.461111	-2.32986	-2.95859	1	1
ENSG00000183853	KIRREL	ENST00000368172.1,ENST00000360089.8,ENST00000359209.10,ENST00000368173.7	protein_coding	0.249735	0.382993	-0.310974	7.14213	0.106642	0.257401
ENSG00000226520	KIRREL-IT1	ENST00000419415.1	sense_intronic	0.0500648	0.109343	1.27549	-0.212371	0.03013	0.0910719
ENSG00000227295	ELL2P1	ENST00000413990.1	processed_pseudogene	0.0619227	0.129669	-0.348152	-0.590026	0.629839	0.903425
ENSG00000158473	CD1D	ENST00000368171.3	protein_coding	0.123573	0.227734	0.31946	1.61858	0.382576	0.661584
ENSG00000229914	RP11-404O13.4	ENST00000439139.1	processed_pseudogene	0.00797381	0.0224001	-0.0516041	-1.67406	1	1
ENSG00000176320	RP11-404O13.5	ENST00000415019.1	lincRNA	0.0175205	0.0447159	-0.304562	-1.11923	0.87336	1
ENSG00000158481	CD1C	ENST00000443761.1,ENST00000368170.7	protein_coding	0.394596	0.485609	0	-3.12767	1	1
ENSG00000158488	CD1E	ENST00000368155.7,ENST00000368165.7,ENST00000368167.7,ENST00000368162.2,ENST00000368160.7,ENST00000368166.7,ENST00000452291.6,ENST00000368161.7,ENST00000444681.6,ENST00000368154.5,ENST00000368164.7,ENST00000368157.5,ENST00000464822.1,ENST00000368163.7,ENST00000368156.5	processed_transcript,protein_coding	0.347017	0.461111	-2.32986	-2.95859	1	1
ENSG00000236257	EI24P2	ENST00000397776.2	processed_pseudogene	0.99271	0.997224	-0.0623336	-2.80247	1	1
ENSG00000231434	RP11-144L1.8	ENST00000436135.1	processed_pseudogene	0.000209679	0.000831261	-1.98674	0.293165	0.000127302	0.000770023
ENSG00000163554	SPTA1	ENST00000481212.5,ENST00000467387.1,ENST00000498708.1,ENST00000465741.1,ENST00000492934.1,ENST00000461624.1,ENST00000484520.1,ENST00000485680.1,ENST00000368147.8	processed_transcript,retained_intron,protein_coding	0.00116322	0.00395967	-1.15779	1.00931	0.00482673	0.0190533
ENSG00000163564	PYHIN1	ENST00000458222.5,ENST00000392254.6,ENST00000368138.7,ENST00000368140.5,ENST00000485134.1,ENST00000368135.4,ENST00000392252.7	processed_transcript,protein_coding	0.0598166	0.126351	3.72481	-2.66452	0.330482	0.589445
ENSG00000163565	IFI16	ENST00000567661.5,ENST00000566111.5,ENST00000368131.8,ENST00000562225.1,ENST00000474473.1,ENST00000448393.6,ENST00000447473.6,ENST00000340979.10,ENST00000483916.2,ENST00000368132.7,ENST00000359709.7,ENST00000295809.11,ENST00000426592.6,ENST00000493884.5	retained_intron,protein_coding	6.92537e-08	4.76037e-07	0.953853	7.11001	8.84763e-07	8.55078e-06
ENSG00000163568	AIM2	ENST00000368129.3,ENST00000411768.1,ENST00000481829.5,ENST00000368130.8	processed_transcript,protein_coding	0.139389	0.246208	-3.16658	-2.80741	0.557603	0.824582
ENSG00000162706	CADM3	ENST00000416746.1,ENST00000368125.8,ENST00000368124.8	protein_coding	0.00259721	0.00824522	0.120397	5.76252	0.52772	0.824582
ENSG00000213088	ACKR1	ENST00000368121.3,ENST00000368122.2,ENST00000537147.5,ENST00000435307.1	protein_coding	0.00402204	0.0122011	-0.933336	1.44696	0.0121117	0.0421266
ENSG00000196266	OR10J3	ENST00000332217.5	protein_coding	0.142554	0.24944	3.13945	-2.80632	0.557559	0.824582
ENSG00000249197	OR10J9P	ENST00000511932.1	unprocessed_pseudogene	0.163891	0.274739	1.27404	-2.54309	0.687993	0.953662
ENSG00000224943	RP11-180D21.3	ENST00000412932.1	lincRNA	0.177797	0.290845	0	-3.12767	1	1
ENSG00000158731	OR10J6P	ENST00000289731.2	unprocessed_pseudogene	0.0134091	0.0352324	2.50508	-1.22375	0.00716935	0.0267493
ENSG00000132693	CRP	ENST00000368110.1,ENST00000437342.1,ENST00000489317.1,ENST00000368112.5,ENST00000255030.9,ENST00000368111.5,ENST00000473196.1	processed_transcript,protein_coding	0.357341	0.461111	2.26575	-2.95959	1	1
ENSG00000158716	DUSP23	ENST00000368108.7,ENST00000368107.1,ENST00000368109.5	protein_coding	0.357341	0.461111	2.26575	-2.95959	1	1
ENSG00000158714	SLAMF8	ENST00000471286.5,ENST00000289707.9,ENST00000497141.1,ENST00000368104.4	processed_transcript,protein_coding	0.0692582	0.141736	2.26575	-2.95959	1	1
ENSG00000188004	C1orf204	ENST00000491974.1,ENST00000621242.1,ENST00000368102.5	processed_transcript,protein_coding	2.78181e-07	1.75171e-06	2.68179	0.297771	1.31063e-06	1.2317e-05
ENSG00000243284	VSIG8	ENST00000368100.1	protein_coding	0.314188	0.453877	1.23982	-2.5461	0.688325	0.953662
ENSG00000213085	CFAP45	ENST00000479940.2,ENST00000426543.6,ENST00000475911.2,ENST00000476696.5,ENST00000479861.5,ENST00000368099.8	nonsense_mediated_decay,retained_intron,protein_coding	1.60927e-06	9.08189e-06	-1.30523	1.83321	8.97177e-05	0.000563239
ENSG00000158710	TAGLN2	ENST00000320307.8,ENST00000368096.5,ENST00000368097.8,ENST00000478033.1,ENST00000397334.2	processed_transcript,protein_coding	3.81627e-47	5.6594e-45	-2.48405	8.55897	5.39148e-33	1.2287e-30
ENSG00000085552	IGSF9	ENST00000496645.5,ENST00000611023.1,ENST00000361509.7,ENST00000493195.5,ENST00000368094.5,ENST00000476102.1	processed_transcript,protein_coding	0.0898049	0.175256	0.112067	3.21837	0.66741	0.944595
ENSG00000162723	SLAMF9	ENST00000368093.3,ENST00000489098.1,ENST00000368092.7,ENST00000466773.5	processed_transcript,protein_coding	0.11872	0.220236	1.69569	-1.67228	0.120385	0.280796
ENSG00000224259	LINC01133	ENST00000635112.1,ENST00000423943.1,ENST00000443364.6	lincRNA	0.344904	0.461111	-1.21652	-1.36449	0.211677	0.430098
ENSG00000177807	KCNJ10	ENST00000509700.2,ENST00000368089.4,ENST00000640914.1,ENST00000639408.1,ENST00000638728.1,ENST00000636689.1,ENST00000638840.1,ENST00000637644.1,ENST00000640017.1,ENST00000638868.1	nonsense_mediated_decay,processed_transcript,protein_coding	5.81139e-06	3.01604e-05	1.58691	-0.459087	0.019085	0.0618423
ENSG00000237409	RP11-226L15.1	ENST00000415679.2	processed_pseudogene	0.895653	0.918957	-0.0640833	-2.8084	1	1
ENSG00000143315	PIGM	ENST00000368090.3	protein_coding	0.198879	0.317801	0.24192	5.34182	0.207627	0.423731
ENSG00000162728	KCNJ9	ENST00000368088.3	protein_coding	0.357341	0.461111	2.26575	-2.95959	1	1
ENSG00000162729	IGSF8	ENST00000460351.1,ENST00000368086.5,ENST00000314485.11,ENST00000448417.1,ENST00000614243.4	processed_transcript,protein_coding	3.1947e-06	1.72713e-05	0.340011	4.92882	0.0845197	0.21282
ENSG00000018625	ATP1A2	ENST00000447527.1,ENST00000392233.7,ENST00000361216.7,ENST00000472488.5,ENST00000463989.1,ENST00000468587.1,ENST00000459972.1,ENST00000478587.1	processed_transcript,retained_intron,protein_coding	7.46827e-08	5.10637e-07	-2.00328	1.56863	4.63777e-08	5.79842e-07
ENSG00000143318	CASQ1	ENST00000467691.1,ENST00000368078.7,ENST00000481081.1	retained_intron,protein_coding	0.000978644	0.00339058	-1.87162	-0.498455	0.00562889	0.0217518
ENSG00000162734	PEA15	ENST00000368077.5,ENST00000488858.1,ENST00000360472.8,ENST00000368076.1	processed_transcript,protein_coding	0.000190362	0.000760124	-0.0877747	6.21289	0.643623	0.919029
ENSG00000132716	DCAF8	ENST00000475733.5,ENST00000368074.5,ENST00000419626.1,ENST00000481831.1,ENST00000447377.5,ENST00000477163.1,ENST00000610139.5,ENST00000497354.1,ENST00000461888.5,ENST00000495887.1,ENST00000326837.6,ENST00000473382.2,ENST00000368073.7,ENST00000407642.6,ENST00000476033.5,ENST00000440682.5,ENST00000466253.1,ENST00000490368.5	nonsense_mediated_decay,retained_intron,protein_coding	0.200833	0.320394	0.275289	5.12133	0.157053	0.348307
ENSG00000258465	RP11-574F21.3	ENST00000485079.1,ENST00000556710.5	protein_coding	0.0389073	0.0886231	0.201386	-2.03262	1	1
ENSG00000224261	RPSAP18	ENST00000453374.2	processed_pseudogene	0.459315	0.545358	-0.534904	0.580151	0.242275	0.479843
ENSG00000162735	PEX19	ENST00000467711.5,ENST00000532516.1,ENST00000524939.1,ENST00000532508.5,ENST00000533104.1,ENST00000462644.5,ENST00000472750.5,ENST00000532643.5,ENST00000392220.2,ENST00000533699.5,ENST00000368072.9,ENST00000495624.1	nonsense_mediated_decay,processed_transcript,retained_intron,protein_coding	6.11822e-05	0.000267723	-0.566369	5.08443	0.00363368	0.0148794
ENSG00000122218	COPA	ENST00000541366.1,ENST00000368069.7,ENST00000481040.1,ENST00000481522.1,ENST00000545284.1,ENST00000545266.1,ENST00000241704.7	retained_intron,protein_coding	0.262337	0.398532	0.216712	8.47955	0.270469	0.525014
ENSG00000235082	SUMO1P3	ENST00000439961.2	processed_pseudogene	0.00093737	0.00325997	-1.57501	-0.361778	0.0092497	0.033302
ENSG00000162736	NCSTN	ENST00000437169.5,ENST00000368063.5,ENST00000465223.1,ENST00000294785.9,ENST00000469159.1,ENST00000424754.5,ENST00000424645.5,ENST00000438008.5,ENST00000491390.1,ENST00000491332.1,ENST00000421914.5,ENST00000435149.1,ENST00000467837.5,ENST00000459963.5	processed_transcript,protein_coding	7.10893e-06	3.64008e-05	0.619283	7.4306	0.00144627	0.00664184
ENSG00000171786	NHLH1	ENST00000302101.5	protein_coding	0.0012431	0.00421308	1.16707	0.230475	0.0271317	0.0833725
ENSG00000162738	VANGL2	ENST00000483408.1,ENST00000368061.2	processed_transcript,protein_coding	0.00378962	0.0115515	-0.60793	5.75554	0.00135388	0.00626393
ENSG00000066294	CD84	ENST00000368048.7,ENST00000368054.7,ENST00000534968.5,ENST00000368051.3,ENST00000368047.3,ENST00000311224.8,ENST00000360056.7,ENST00000466767.1	processed_transcript,retained_intron,protein_coding	0.0275192	0.066006	4.08663	-2.54083	0.199133	0.414511
ENSG00000235101	SETP9	ENST00000423837.1	transcribed_processed_pseudogene	0.275916	0.413768	-0.941302	-2.66888	1	1
ENSG00000117091	CD48	ENST00000613788.1,ENST00000368045.3,ENST00000368046.7	protein_coding	0.000701139	0.00249611	3.10077	-1.8054	0.0226692	0.0717022
ENSG00000026751	SLAMF7	ENST00000495334.1,ENST00000359331.8,ENST00000441662.6,ENST00000621377.4,ENST00000368042.7,ENST00000458602.6,ENST00000444090.6,ENST00000458104.6,ENST00000484221.1,ENST00000488819.1,ENST00000368043.7	processed_transcript,retained_intron,protein_coding	1.85163e-90	1.79342e-87	3.60192	5.62087	4.03217e-62	6.57753e-59
ENSG00000122224	LY9	ENST00000480837.5,ENST00000471816.1,ENST00000263285.10,ENST00000474998.1,ENST00000479663.2,ENST00000485624.1,ENST00000368037.9,ENST00000368039.2,ENST00000392203.8,ENST00000368035.1,ENST00000490902.1	nonsense_mediated_decay,processed_transcript,retained_intron,protein_coding	0.333482	0.461111	1.41612	-2.11974	0.384921	0.663978
ENSG00000226003	RP11-312J18.3	ENST00000447284.2	processed_pseudogene	0.347017	0.461111	-2.32986	-2.95859	1	1
ENSG00000213080	RP11-312J18.5	ENST00000425270.1	processed_pseudogene	0.00052356	0.00191607	-1.31158	1.0058	0.0017121	0.00769727
ENSG00000233691	RP11-312J18.7	ENST00000450131.2	processed_pseudogene	0.0414477	0.0935843	0	-3.12767	1	1
ENSG00000158764	ITLN2	ENST00000490489.1,ENST00000368029.3,ENST00000494442.1	processed_transcript,protein_coding	0.318622	0.458191	-2.32986	-2.95859	1	1
ENSG00000158769	F11R	ENST00000537746.1,ENST00000368026.10,ENST00000621309.4,ENST00000602966.1,ENST00000335772.3,ENST00000472573.5	processed_transcript,retained_intron,protein_coding	0.40064	0.491604	0.574882	0.194734	0.287333	0.547733
ENSG00000270149	RP11-544M22.13	ENST00000470694.1,ENST00000289779.7	nonsense_mediated_decay	0.0964168	0.185554	1.22572	-1.67377	0.275216	0.529517
ENSG00000215845	TSTD1	ENST00000466967.1,ENST00000368024.5,ENST00000318289.14,ENST00000486084.1,ENST00000462952.1,ENST00000368023.7,ENST00000423014.2	retained_intron,protein_coding	0.063092	0.131567	-0.0757668	2.02428	0.837558	1
ENSG00000158773	USF1	ENST00000368019.5,ENST00000472217.1,ENST00000368021.7,ENST00000491629.5,ENST00000534633.5,ENST00000496363.5,ENST00000531842.1,ENST00000473969.6,ENST00000528768.5,ENST00000529476.1,ENST00000368020.5	nonsense_mediated_decay,retained_intron,protein_coding	2.25416e-05	0.000106437	-0.875636	4.72229	1.31826e-05	0.00010081
ENSG00000186517	ARHGAP30	ENST00000490279.5,ENST00000368018.2,ENST00000368016.7,ENST00000461003.5,ENST00000471492.2,ENST00000368015.1,ENST00000368013.7	nonsense_mediated_decay,retained_intron,protein_coding	0.00296759	0.00929347	2.49307	-1.2214	0.00715631	0.0267168
ENSG00000143217	NECTIN4	ENST00000486694.1,ENST00000368012.3	processed_transcript,protein_coding	0.411732	0.502944	0.488218	0.0397031	0.372987	0.64851
ENSG00000143256	PFDN2	ENST00000368010.3,ENST00000468311.1	processed_transcript,protein_coding	0.00115849	0.0039453	-0.379113	6.24138	0.0457831	0.128416
ENSG00000158793	NIT1	ENST00000392190.9,ENST00000477684.5,ENST00000478277.5,ENST00000368008.5,ENST00000492411.5,ENST00000496768.5,ENST00000496861.5,ENST00000479728.1,ENST00000491497.1,ENST00000461376.1,ENST00000485594.1,ENST00000368007.8,ENST00000479266.5,ENST00000368009.6,ENST00000473918.1,ENST00000486962.5	processed_transcript,protein_coding	1.48006e-07	9.71475e-07	0.832413	4.09983	0.000102798	0.000637096
[truncated: 41,865 more rows]
