# Supplementary material for: Novel FOXM1 inhibitor identified via gene network analysis induces autophagic FOXM1 degradation to overcome chemoresistance of human cancer cells
Source: Cell Death Dis. 2021 Jul 14;12(7):704. doi: 10.1038/s41419-021-03978-0 (PMC8280155; doi:10.1038/s41419-021-03978-0)
Supplement: Supplementary file 4 — Suppl table 3 [file 41419_2021_3978_MOESM4_ESM.xlsx]

## Sheet: Table legend
Supplementary Table 3.
Transcriptome-wide gene expression changes in HCT116 cells treated with STL.

## Sheet: Gene Expression Data
Geneid	Gene name	Transcript ID(s)	Transcript type	Modification: PValue	Modification: QValue	STL/DMSO : logFC	STL/DMSO : logCPM	STL/DMSO : PValue	STL/DMSO : QValue
ENSG00000223972	DDX11L1	ENST00000450305.2,ENST00000456328.2	transcribed_unprocessed_pseudogene,processed_transcript	0.557899	0.650353	0	-3.48905	1	1
ENSG00000227232	WASH7P	ENST00000488147.1	unprocessed_pseudogene	0.015229	0.0379215	0.361505	0.213408	0.419616	0.801304
ENSG00000238009	RP11-34P13.7	ENST00000471248.1,ENST00000466430.5,ENST00000453576.2,ENST00000610542.1,ENST00000477740.5	lincRNA	1.62434e-09	1.10494e-08	1.85707	-0.869573	0.00423279	0.019485
ENSG00000268903	RP11-34P13.15	ENST00000494149.2	processed_pseudogene	0.00781735	0.0209542	1.13791	-0.705614	0.0566791	0.179804
ENSG00000269981	RP11-34P13.16	ENST00000595919.1	processed_pseudogene	0.150522	0.26317	1.84426	-1.5315	0.0403296	0.135649
ENSG00000241860	RP11-34P13.13	ENST00000491962.1,ENST00000466557.6	lincRNA	0.0109598	0.0282765	1.54284	-1.35562	0.0628491	0.195082
ENSG00000279928	ABC7-43046700E7.1	ENST00000624431.2	unprocessed_pseudogene	0.0995745	0.18883	1.21158	-2.31881	0.441913	0.829634
ENSG00000279457	RP11-34P13.18	ENST00000623083.4	unprocessed_pseudogene	0.00694566	0.0188608	0.44858	1.7601	0.111427	0.309809
ENSG00000228463	AP006222.2	ENST00000634344.1,ENST00000448958.1,ENST00000442116.1,ENST00000424587.6,ENST00000335577.4	lincRNA	0.0545039	0.114956	2.08896	-2.24007	0.130864	0.348746
ENSG00000236679	RPL23AP24	ENST00000458203.2	processed_pseudogene	0.843391	0.866891	1.4317	-2.90397	0.693001	1
ENSG00000236743	RP5-857K21.15	ENST00000441866.1	lincRNA	0.583764	0.650353	0	-3.48905	1	1
ENSG00000236601	RP4-669L17.2	ENST00000635159.1,ENST00000450983.1,ENST00000412666.1	lincRNA	0.557931	0.650353	-2.30497	-3.31911	1	1
ENSG00000237094	RP4-669L17.10	ENST00000455464.6,ENST00000431321.1,ENST00000599771.6,ENST00000440038.6,ENST00000453935.1,ENST00000423728.5,ENST00000601486.5,ENST00000432964.1,ENST00000616947.2,ENST00000613471.1,ENST00000616311.4,ENST00000601814.5,ENST00000440163.1,ENST00000419160.3,ENST00000455207.5,ENST00000608420.1,ENST00000431812.1	lincRNA	0.164813	0.282639	-0.33491	-2.58152	1	1
ENSG00000269732	WBP1LP7	ENST00000437905.2	processed_pseudogene	0.653803	0.701025	-2.30497	-3.31911	1	1
ENSG00000278566	OR4F29	ENST00000426406.2	protein_coding	0.57229	0.650353	2.34095	-3.31904	1	1
ENSG00000233653	CICP7	ENST00000432723.3	processed_pseudogene	0.286778	0.420187	-2.29241	-3.31978	1	1
ENSG00000230021	RP5-857K21.4	ENST00000616585.1,ENST00000441245.5,ENST00000440196.2,ENST00000447954.1,ENST00000634337.1,ENST00000419394.1,ENST00000452176.1,ENST00000440200.5,ENST00000635509.1,ENST00000634833.1,ENST00000414688.5,ENST00000357876.5,ENST00000417636.1	lincRNA	0.969808	0.974753	0.527697	-2.166	0.816567	1
ENSG00000235146	RP5-857K21.2	ENST00000450696.1,ENST00000423796.1	lincRNA	0.265855	0.39878	-3.15491	-3.16709	0.568043	0.930194
ENSG00000225972	MTND1P23	ENST00000416931.1	unprocessed_pseudogene	1.00387e-06	4.98718e-06	0.111682	0.946711	0.754906	1
ENSG00000225630	MTND2P28	ENST00000457540.1	unprocessed_pseudogene	2.0103e-34	7.08836e-33	0.46496	4.35978	0.00554366	0.0246629
ENSG00000237973	MTCO1P12	ENST00000414273.1	unprocessed_pseudogene	1.13244e-26	2.68591e-25	0.546787	7.21094	5.10958e-05	0.000369249
ENSG00000229344	MTCO2P12	ENST00000427426.1	unprocessed_pseudogene	8.6017e-05	0.000329015	0.791434	1.74955	0.00583901	0.0257838
ENSG00000240409	MTATP8P1	ENST00000467115.1	unprocessed_pseudogene	0.0173055	0.042448	0.0258844	0.30488	1	1
ENSG00000248527	MTATP6P1	ENST00000514057.1	unprocessed_pseudogene	0.00434442	0.0123437	-0.28464	8.20459	0.032612	0.113462
ENSG00000198744	MTCO3P12	ENST00000416718.2	unprocessed_pseudogene	8.07533e-13	7.55963e-12	0.347549	3.50129	0.070889	0.215946
ENSG00000268663	WBP1LP6	ENST00000438434.2	processed_pseudogene	0.557899	0.650353	0	-3.48905	1	1
ENSG00000229376	CICP3	ENST00000440782.3	processed_pseudogene	0.536864	0.650353	2.34095	-3.31904	1	1
ENSG00000228327	RP11-206L10.2	ENST00000428504.2,ENST00000506640.2	transcribed_unprocessed_pseudogene,processed_transcript	6.88136e-07	3.49455e-06	0.566778	2.14394	0.0278366	0.099189
ENSG00000237491	RP11-206L10.9	ENST00000434264.6,ENST00000585826.1,ENST00000589899.5,ENST00000593022.5,ENST00000412115.1,ENST00000429505.5,ENST00000586928.5,ENST00000590848.5,ENST00000588951.5,ENST00000609830.1,ENST00000587530.5,ENST00000586288.1,ENST00000585745.5,ENST00000589531.5,ENST00000591702.1,ENST00000585768.5,ENST00000591440.5,ENST00000443772.1,ENST00000592547.1,ENST00000457084.1	lincRNA	0.000373629	0.00129059	0.628104	2.27346	0.0108074	0.0440404
ENSG00000230092	RP11-206L10.8	ENST00000590817.3,ENST00000447500.4	transcribed_unprocessed_pseudogene,processed_transcript	0.00010497	0.000396909	1.47394	0.580019	0.00017526	0.00113327
ENSG00000177757	FAM87B	ENST00000326734.2	lincRNA	0.44999	0.589455	2.35099	-3.31852	1	1
ENSG00000228794	LINC01128	ENST00000609009.5,ENST00000441765.5,ENST00000445118.6,ENST00000622921.1,ENST00000416570.5,ENST00000415295.1,ENST00000448975.6,ENST00000608189.4,ENST00000623070.3,ENST00000610067.5,ENST00000609139.5,ENST00000623808.3,ENST00000425657.1,ENST00000449005.5,ENST00000624927.3	lincRNA,retained_intron	0.251806	0.385792	-0.210841	3.6125	0.262664	0.589198
ENSG00000225880	LINC00115	ENST00000473798.1	lincRNA	0.00323786	0.00944815	0.420839	-0.18505	0.380451	0.746514
ENSG00000230368	FAM41C	ENST00000432963.1,ENST00000446136.1,ENST00000427857.1	lincRNA	0.479401	0.615111	-2.29241	-3.31978	1	1
ENSG00000234711	TUBB8P11	ENST00000415481.1	unprocessed_pseudogene	0.570984	0.650353	2.34095	-3.31904	1	1
ENSG00000272438	RP11-54O7.16	ENST00000607769.1	lincRNA	0.130172	0.234062	2.367	-2.58069	0.211852	0.496451
ENSG00000230699	RP11-54O7.1	ENST00000448179.1	lincRNA	0.559076	0.650353	0.242717	-1.24102	0.886074	1
ENSG00000241180	RP11-54O7.2	ENST00000398216.2	lincRNA	0.570506	0.650353	2.35099	-3.31852	1	1
ENSG00000223764	RP11-54O7.3	ENST00000417705.1,ENST00000432961.1,ENST00000609207.1	lincRNA,retained_intron	0.000319994	0.00111805	0.294958	-0.682235	0.740329	1
ENSG00000187634	SAMD11	ENST00000622503.4,ENST00000341065.8,ENST00000620200.4,ENST00000616016.4,ENST00000617307.4,ENST00000474461.1,ENST00000420190.6,ENST00000466827.1,ENST00000342066.7,ENST00000616125.4,ENST00000455979.1,ENST00000464948.1,ENST00000478729.1,ENST00000618323.4,ENST00000618779.4,ENST00000437963.5,ENST00000618181.4	processed_transcript,retained_intron,protein_coding	0.000279519	0.000986848	0.750161	0.231925	0.0779584	0.231944
ENSG00000188976	NOC2L	ENST00000469563.1,ENST00000496938.1,ENST00000483767.5,ENST00000477976.5,ENST00000487214.1,ENST00000327044.6	processed_transcript,retained_intron,protein_coding	6.66651e-32	2.08863e-30	-1.14074	7.16408	6.13716e-17	2.0274e-15
ENSG00000187961	KLHL17	ENST00000466300.1,ENST00000622660.1,ENST00000481067.1,ENST00000463212.1,ENST00000338591.7	nonsense_mediated_decay,retained_intron,protein_coding	0.059354	0.123504	0.137338	3.82535	0.455433	0.849658
ENSG00000187583	PLEKHN1	ENST00000491024.1,ENST00000379410.7,ENST00000379409.6,ENST00000379407.7,ENST00000480267.1	retained_intron,protein_coding	0.000124407	0.000464733	1.19418	1.18509	0.000290294	0.00179163
ENSG00000187642	PERM1	ENST00000479361.1,ENST00000433179.3,ENST00000341290.6	retained_intron,protein_coding	0.00883631	0.0233515	0	-3.48905	1	1
ENSG00000272512	RP11-54O7.17	ENST00000606034.1	lincRNA	0.216442	0.348926	-0.249033	-0.706151	0.654317	1
ENSG00000188290	HES4	ENST00000484667.2,ENST00000481869.1,ENST00000304952.10,ENST00000428771.6	retained_intron,protein_coding	0.551091	0.650353	0.158774	2.93007	0.458224	0.853449
ENSG00000187608	ISG15	ENST00000379389.4,ENST00000624697.3,ENST00000624652.1	protein_coding	7.28069e-40	3.33385e-38	0.417459	5.26825	0.00525942	0.023606
ENSG00000231702	RP11-54O7.10	ENST00000423619.2	processed_pseudogene	0.131477	0.236022	-2.0181	-2.68232	0.322278	0.681477
ENSG00000188157	AGRN	ENST00000492947.1,ENST00000479707.1,ENST00000477585.1,ENST00000461111.1,ENST00000466223.1,ENST00000419249.2,ENST00000379370.6,ENST00000478677.1,ENST00000469403.1,ENST00000620552.4	retained_intron,protein_coding	9.8942e-26	2.23163e-24	0.927697	5.16504	1.06308e-09	1.62672e-08
ENSG00000217801	RP11-465B22.3	ENST00000427998.5,ENST00000394517.6,ENST00000451054.1,ENST00000433695.1,ENST00000412397.2,ENST00000456409.5	transcribed_unprocessed_pseudogene,processed_transcript	7.66644e-26	1.74211e-24	1.72679	3.60712	1.44593e-18	5.54954e-17
ENSG00000273443	RP11-54O7.18	ENST00000442292.2	lincRNA	0.605235	0.657475	1.21864	-2.31894	0.441928	0.829634
ENSG00000237330	RNF223	ENST00000453464.2	protein_coding	3.62866e-12	3.19404e-11	1.82923	1.15336	9.01026e-08	1.04525e-06
ENSG00000131591	C1orf159	ENST00000434641.5,ENST00000379339.5,ENST00000477196.5,ENST00000462097.5,ENST00000487177.5,ENST00000480643.1,ENST00000427787.5,ENST00000473600.1,ENST00000475119.5,ENST00000464905.1,ENST00000472741.5,ENST00000442117.5,ENST00000379319.5,ENST00000465822.5,ENST00000482816.5,ENST00000467751.5,ENST00000379325.7,ENST00000379320.5,ENST00000421241.6	nonsense_mediated_decay,processed_transcript,retained_intron,protein_coding	0.00223181	0.00672443	-0.513988	2.57028	0.0263917	0.0950334
ENSG00000223823	LINC01342	ENST00000416774.1	lincRNA	0.24011	0.37455	3.18807	-3.16695	0.568045	0.930194
ENSG00000272141	RP11-465B22.8	ENST00000606993.1	lincRNA	8.68338e-07	4.34799e-06	1.15395	0.551094	0.00334421	0.0158339
ENSG00000162571	TTLL10	ENST00000379289.5,ENST00000486379.1,ENST00000514695.1,ENST00000460998.1,ENST00000379290.5,ENST00000379288.3,ENST00000506177.1	nonsense_mediated_decay,processed_transcript,retained_intron,protein_coding	0.207716	0.337366	2.24278	-2.16613	0.0896736	0.259697
ENSG00000186891	TNFRSF18	ENST00000486728.5,ENST00000379265.5,ENST00000328596.10,ENST00000379268.6	protein_coding	0.0970377	0.184967	0.31811	1.81384	0.255962	0.576508
ENSG00000186827	TNFRSF4	ENST00000453580.1,ENST00000379236.3,ENST00000497869.5	processed_transcript,retained_intron,protein_coding	0.592348	0.650353	0	-3.48905	1	1
ENSG00000078808	SDF4	ENST00000494748.1,ENST00000360001.10,ENST00000459994.2,ENST00000465727.5,ENST00000403997.2,ENST00000478938.1,ENST00000263741.11	nonsense_mediated_decay,processed_transcript,retained_intron,protein_coding	0.0264223	0.0614301	0.20048	6.16632	0.150126	0.388218
ENSG00000176022	B3GALT6	ENST00000379198.3	protein_coding	1.2177e-17	1.64962e-16	0.50084	3.42828	0.0101375	0.0416687
ENSG00000184163	C1QTNF12	ENST00000486627.1,ENST00000478606.1,ENST00000462849.1,ENST00000468365.1,ENST00000330388.2	retained_intron,protein_coding	0.0323291	0.073519	1.0296	-1.96284	0.407721	0.783728
ENSG00000260179	RP5-902P8.12	ENST00000565563.1	lincRNA	0.275104	0.407547	1.32753	-1.20176	0.0845412	0.248099
ENSG00000160087	UBE2J2	ENST00000488418.2,ENST00000349431.10,ENST00000360466.6,ENST00000466752.5,ENST00000347370.6,ENST00000464036.5,ENST00000422076.5,ENST00000400930.8,ENST00000471154.1,ENST00000509720.5,ENST00000435198.5,ENST00000461142.3,ENST00000450390.6,ENST00000502382.1,ENST00000467339.1,ENST00000477894.5,ENST00000473215.5,ENST00000400929.6,ENST00000491779.5,ENST00000503294.5	nonsense_mediated_decay,processed_transcript,retained_intron,protein_coding	4.65969e-07	2.40912e-06	-0.528862	4.55314	0.00120757	0.00641322
ENSG00000230415	LINC01786	ENST00000453732.1,ENST00000434139.1	lincRNA	0.0546853	0.115275	4.88867	-2.57966	0.0445139	0.146594
ENSG00000162572	SCNN1D	ENST00000470022.1,ENST00000325425.12,ENST00000379099.3,ENST00000467651.2,ENST00000400928.7,ENST00000338555.6,ENST00000379116.9,ENST00000379101.8	nonsense_mediated_decay,processed_transcript,protein_coding	0.000390297	0.00134251	1.49817	0.427341	0.000221234	0.00140218
ENSG00000131584	ACAP3	ENST00000479108.5,ENST00000478065.5,ENST00000472541.5,ENST00000470659.1,ENST00000438966.1,ENST00000493992.1,ENST00000379037.6,ENST00000492936.5,ENST00000354980.7,ENST00000353662.4,ENST00000476572.1,ENST00000467278.5,ENST00000354700.9	nonsense_mediated_decay,processed_transcript,retained_intron,protein_coding	1.75328e-08	1.06797e-07	0.573158	3.76938	0.0017908	0.00911281
ENSG00000169972	PUSL1	ENST00000470520.5,ENST00000493657.1,ENST00000467712.1,ENST00000379031.9,ENST00000463758.1	processed_transcript,retained_intron,protein_coding	8.71297e-09	5.47768e-08	-0.56823	3.7596	0.00203249	0.0102109
ENSG00000127054	INTS11	ENST00000498173.2,ENST00000525164.5,ENST00000526904.5,ENST00000526797.5,ENST00000429572.5,ENST00000419704.5,ENST00000430786.5,ENST00000531292.5,ENST00000498476.6,ENST00000618806.4,ENST00000531019.5,ENST00000532772.5,ENST00000527383.5,ENST00000497304.6,ENST00000527098.5,ENST00000528879.5,ENST00000470030.6,ENST00000478641.5,ENST00000496353.1,ENST00000450926.6,ENST00000532952.5,ENST00000323275.10,EN…	nonsense_mediated_decay,processed_transcript,retained_intron,protein_coding	0.0110713	0.0285306	-0.0191066	6.03314	0.894716	1
ENSG00000240731	RP5-890O3.9	ENST00000444968.1	sense_intronic	0.145078	0.255827	0.748375	-0.011991	0.101625	0.287132
ENSG00000224051	CPTP	ENST00000343938.8,ENST00000488011.1,ENST00000464957.1	processed_transcript,protein_coding	0.302669	0.436809	0.287528	3.33727	0.149493	0.386777
ENSG00000169962	TAS1R3	ENST00000339381.5	protein_coding	0.0122201	0.031173	4.6766	-2.67925	0.0761274	0.228212
ENSG00000107404	DVL1	ENST00000610709.2,ENST00000631679.1,ENST00000378888.9,ENST00000634054.1,ENST00000472445.1,ENST00000633096.1,ENST00000632445.1,ENST00000378891.9	retained_intron,protein_coding	3.29553e-16	4.0132e-15	0.894635	6.41938	1.10834e-10	1.94049e-09
ENSG00000162576	MXRA8	ENST00000473097.5,ENST00000474033.5,ENST00000464351.1,ENST00000478517.5,ENST00000477278.3,ENST00000445648.5,ENST00000342753.8,ENST00000460473.1,ENST00000309212.10,ENST00000476718.1	retained_intron,protein_coding	0.00373184	0.0107613	0	-3.48905	1	1
ENSG00000175756	AURKAIP1	ENST00000378853.3,ENST00000489799.1,ENST00000321751.9,ENST00000338370.7,ENST00000496905.1,ENST00000338338.9	processed_transcript,protein_coding	5.03957e-08	2.89437e-07	-0.595358	5.53382	4.58094e-05	0.00033327
ENSG00000223663	NDUFB4P8	ENST00000435351.2	processed_pseudogene	0.353333	0.489051	-0.339492	-2.58201	1	1
ENSG00000221978	CCNL2	ENST00000463895.1,ENST00000418865.6,ENST00000492998.5,ENST00000497013.1,ENST00000425598.2,ENST00000488340.5,ENST00000496007.5,ENST00000469113.5,ENST00000408952.8,ENST00000471930.5,ENST00000505849.5,ENST00000480479.5,ENST00000480646.1,ENST00000482365.5,ENST00000482621.5,ENST00000408918.8,ENST00000481223.6,ENST00000463260.5,ENST00000400809.7,ENST00000473872.5	nonsense_mediated_decay,processed_transcript,retained_intron,protein_coding	4.74089e-23	9.26779e-22	0.93683	7.11104	5.532e-12	1.12791e-10
ENSG00000224870	RP4-758J18.2	ENST00000572242.1,ENST00000418833.2	retained_intron	0.0108771	0.0280989	0.174036	2.89823	0.427654	0.813736
ENSG00000242485	MRPL20	ENST00000493287.5,ENST00000477686.1,ENST00000344843.11,ENST00000482352.1,ENST00000492508.1,ENST00000487659.1	processed_transcript,retained_intron,protein_coding	7.28104e-22	1.31731e-20	-1.04519	5.16527	7.13926e-12	1.43347e-10
ENSG00000272455	RP4-758J18.13	ENST00000607307.1	lincRNA	0.936073	0.946391	-0.0403198	1.87867	0.920155	1
ENSG00000235098	ANKRD65	ENST00000520296.5,ENST00000454272.2,ENST00000537107.5,ENST00000427211.3,ENST00000442470.1	protein_coding	3.42669e-13	3.30466e-12	0	-3.48905	1	1
ENSG00000225285	LINC01770	ENST00000454562.1,ENST00000434150.1,ENST00000417917.1,ENST00000430109.1	lincRNA	0.00380021	0.0109294	2.26516	-1.27517	0.00554705	0.0246744
ENSG00000179403	VWA1	ENST00000476993.1,ENST00000338660.5,ENST00000495558.1,ENST00000471398.1	protein_coding	0.34877	0.483727	-0.0586918	3.99483	0.746652	1
ENSG00000215915	ATAD3C	ENST00000475091.2,ENST00000378785.6,ENST00000484537.2	retained_intron,protein_coding	0.013461	0.0339899	0.717473	-0.108889	0.123547	0.336188
ENSG00000160072	ATAD3B	ENST00000472194.6,ENST00000474481.1,ENST00000485748.5,ENST00000378736.3,ENST00000308647.7	processed_transcript,retained_intron,protein_coding	8.10239e-14	8.22127e-13	-0.748965	4.99898	1.24158e-06	1.20003e-05
ENSG00000197785	ATAD3A	ENST00000339113.8,ENST00000378756.7,ENST00000400830.3,ENST00000429957.1,ENST00000536055.5,ENST00000378755.9,ENST00000439513.1	retained_intron,protein_coding	3.59042e-42	1.80466e-40	-1.49215	5.46342	1.92666e-23	1.0933e-21
ENSG00000205090	TMEM240	ENST00000624426.1,ENST00000425828.1,ENST00000378733.8	protein_coding	0.0915812	0.176854	1.5974	-1.68021	0.101095	0.286221
ENSG00000160075	SSU72	ENST00000378725.3,ENST00000291386.3,ENST00000359060.5,ENST00000378726.1	retained_intron,protein_coding	0.00668855	0.0182311	-0.0588036	7.11054	0.664065	1
ENSG00000215014	RP5-832C2.5	ENST00000366221.3	lincRNA	0.107694	0.200706	0.363145	-0.0939327	0.447658	0.838088
ENSG00000228594	FNDC10	ENST00000422725.3	protein_coding	0.0557439	0.117189	0.378019	1.86492	0.177658	0.443912
ENSG00000197530	MIB2	ENST00000507082.1,ENST00000508148.1,ENST00000506488.5,ENST00000355826.9,ENST00000505370.1,ENST00000503789.5,ENST00000514363.1,ENST00000486072.1,ENST00000508455.1,ENST00000518681.5,ENST00000378708.5,ENST00000489635.5,ENST00000477990.1,ENST00000473511.5,ENST00000512004.1,ENST00000502470.5,ENST00000511502.5,ENST00000514234.5,ENST00000464570.1,ENST00000378712.5,ENST00000479659.5,ENST00000507229.5,ENS…	nonsense_mediated_decay,processed_transcript,retained_intron,protein_coding	3.31674e-07	1.7433e-06	0.720996	4.7474	5.72173e-06	4.94326e-05
ENSG00000189409	MMP23B	ENST00000489782.1,ENST00000435358.5,ENST00000356026.9,ENST00000490017.1,ENST00000378675.7,ENST00000512731.5,ENST00000486400.1,ENST00000479814.5,ENST00000503792.1,ENST00000472264.1	nonsense_mediated_decay,retained_intron,protein_coding	0.657422	0.703985	0.753425	-2.4895	0.778531	1
ENSG00000248333	CDK11B	ENST00000626918.2,ENST00000341028.8,ENST00000407249.7,ENST00000611150.3,ENST00000341832.10,ENST00000629312.2,ENST00000340677.9,ENST00000629289.2,ENST00000615951.4	nonsense_mediated_decay,processed_transcript,protein_coding	0.000214681	0.000773133	-0.0738141	3.83344	0.696456	1
ENSG00000189339	SLC35E2B	ENST00000480991.1,ENST00000611123.1,ENST00000614300.4,ENST00000481276.1,ENST00000617444.4	retained_intron,protein_coding	9.49814e-35	3.3964e-33	1.08103	5.56765	1.65297e-13	4.0018e-12
ENSG00000269737	RP11-345P4.6	ENST00000596308.1,ENST00000597891.1	transcribed_processed_pseudogene,processed_transcript	0.270954	0.402658	-2.02339	-2.68169	0.322163	0.681477
ENSG00000215914	MMP23A	ENST00000234610.5	unprocessed_pseudogene	0.536864	0.650353	2.34095	-3.31904	1	1
ENSG00000008128	CDK11A	ENST00000460465.5,ENST00000468800.5,ENST00000478901.1,ENST00000509982.5,ENST00000357760.6,ENST00000492390.5,ENST00000356937.7,ENST00000498810.1,ENST00000404249.7,ENST00000464748.1,ENST00000468397.1,ENST00000474916.1,ENST00000358779.9,ENST00000378638.6,ENST00000491311.1,ENST00000495016.5,ENST00000489300.1,ENST00000479362.1,ENST00000356200.7,ENST00000378633.5,ENST00000463652.5,ENST00000487462.1,ENS…	nonsense_mediated_decay,processed_transcript,retained_intron,protein_coding	0.361056	0.497359	0.463225	0.525206	0.254576	0.574922
ENSG00000268575	RP1-283E3.8	ENST00000598846.1	processed_transcript	7.08131e-07	3.58841e-06	0.789809	1.91691	0.00344777	0.0162861
ENSG00000227775	RP1-283E3.4	ENST00000417099.1,ENST00000424604.1,ENST00000418950.2,ENST00000577672.1	transcribed_processed_pseudogene,processed_transcript	0.0175712	0.0430092	-1.57869	-1.84895	0.113305	0.313939
ENSG00000215790	SLC35E2	ENST00000475229.2,ENST00000355439.6,ENST00000246421.4	processed_transcript,protein_coding	4.36215e-07	2.26106e-06	0.760055	2.18979	0.00260551	0.0127376
ENSG00000008130	NADK	ENST00000480499.5,ENST00000492768.5,ENST00000480542.1,ENST00000464373.1,ENST00000492845.6,ENST00000497747.5,ENST00000497615.1,ENST00000378625.5,ENST00000342348.9,ENST00000341426.9,ENST00000489538.1,ENST00000477235.5,ENST00000460602.5,ENST00000498806.1,ENST00000497186.5,ENST00000341991.7,ENST00000469045.5	nonsense_mediated_decay,processed_transcript,retained_intron,protein_coding	0.00621104	0.0170659	-0.0775954	5.49688	0.598455	0.963109
ENSG00000078369	GNB1	ENST00000607589.1,ENST00000437146.1,ENST00000615252.4,ENST00000378609.8,ENST00000472614.2,ENST00000610897.4,ENST00000471354.1,ENST00000439272.6,ENST00000461893.5,ENST00000434686.6	processed_transcript,retained_intron,protein_coding	1.57253e-08	9.62705e-08	-0.432515	8.22433	0.00117876	0.00627054
ENSG00000169885	CALML6	ENST00000378604.3,ENST00000307786.7,ENST00000482402.1,ENST00000462293.1	processed_transcript,retained_intron,protein_coding	0.0021381	0.00646132	2.46271	-1.679	0.0143109	0.0561904
ENSG00000178821	TMEM52	ENST00000470931.2,ENST00000310991.7,ENST00000378602.3,ENST00000378598.4,ENST00000602604.1,ENST00000416272.1	nonsense_mediated_decay,retained_intron,protein_coding	0.281984	0.415036	-0.120039	2.72465	0.610325	0.978965
ENSG00000142609	CFAP74	ENST00000493964.5,ENST00000378592.1,ENST00000270720.11,ENST00000378590.4,ENST00000464311.5,ENST00000461752.3,ENST00000412120.2,ENST00000493316.5,ENST00000468610.5	retained_intron,protein_coding	1.79016e-06	8.61291e-06	1.02636	1.38167	0.000847296	0.00467692
ENSG00000187730	GABRD	ENST00000639777.1,ENST00000640688.1,ENST00000640981.1,ENST00000640030.1,ENST00000638804.1,ENST00000638771.1,ENST00000639070.1,ENST00000640423.1,ENST00000639045.1,ENST00000638411.1,ENST00000378585.6,ENST00000640317.1,ENST00000639625.1,ENST00000640067.1,ENST00000638604.1,ENST00000640949.1,ENST00000638763.1,ENST00000639935.1,ENST00000640892.1	nonsense_mediated_decay,processed_transcript,retained_intron,protein_coding	3.3941e-06	1.58184e-05	0.0440512	1.92741	0.895905	1
ENSG00000067606	PRKCZ	ENST00000470986.5,ENST00000400921.6,ENST00000496325.5,ENST00000479263.5,ENST00000378567.7,ENST00000481140.5,ENST00000419838.6,ENST00000503672.1,ENST00000461465.5,ENST00000482686.5,ENST00000484419.1,ENST00000478770.6,ENST00000470596.5,ENST00000505322.5,ENST00000503297.1,ENST00000472017.1,ENST00000471018.6,ENST00000479566.5,ENST00000468310.5,ENST00000470511.5,ENST00000461106.6,ENST00000466352.5,ENS…	nonsense_mediated_decay,processed_transcript,retained_intron,protein_coding	0.0543131	0.114618	0.259817	4.89128	0.0953481	0.272517
ENSG00000162585	FAAP20	ENST00000378546.8,ENST00000428120.5,ENST00000497675.2,ENST00000401813.7,ENST00000420964.1,ENST00000414253.5,ENST00000440825.6,ENST00000378543.2,ENST00000469733.5,ENST00000476803.1,ENST00000514625.1,ENST00000420515.1,ENST00000400919.7,ENST00000400918.7,ENST00000487186.5	nonsense_mediated_decay,processed_transcript,retained_intron,protein_coding	0.0346627	0.0781119	-0.112951	3.94705	0.538185	0.930194
ENSG00000234396	RP11-181G12.4	ENST00000442483.2	lincRNA	0.0953604	0.182388	0	-3.48905	1	1
ENSG00000157933	SKI	ENST00000478223.2,ENST00000507179.1,ENST00000508416.1,ENST00000378536.4	processed_transcript,retained_intron,protein_coding	4.92751e-08	2.8343e-07	0.0879922	4.89143	0.574735	0.93753
ENSG00000116151	MORN1	ENST00000607031.1,ENST00000378525.2,ENST00000449373.2,ENST00000494279.2,ENST00000607342.5,ENST00000419785.1,ENST00000475812.1,ENST00000378531.7,ENST00000606372.5,ENST00000378529.7,ENST00000469374.5	nonsense_mediated_decay,processed_transcript,retained_intron,protein_coding	2.4821e-06	1.17264e-05	0.180476	3.39816	0.358143	0.714004
ENSG00000272161	RP4-713A8.1	ENST00000607720.1	sense_intronic	0.495415	0.622246	0	-3.48905	1	1
ENSG00000269896	RP4-740C4.5	ENST00000417061.2,ENST00000602865.1	transcribed_processed_pseudogene,processed_transcript	0.00436661	0.0123951	0.251691	0.708548	0.524357	0.930194
ENSG00000272420	RP4-740C4.7	ENST00000607858.1	sense_intronic	0.0414064	0.0908607	0.49699	-1.7341	0.715337	1
ENSG00000157916	RER1	ENST00000378518.5,ENST00000378512.5,ENST00000488353.2,ENST00000605895.5,ENST00000306256.13,ENST00000378513.7,ENST00000493207.1,ENST00000462129.1,ENST00000443438.5	retained_intron,protein_coding	0.070976	0.143804	-0.131519	6.52147	0.338924	0.692924
ENSG00000157911	PEX10	ENST00000515760.1,ENST00000502666.1,ENST00000288774.7,ENST00000514502.1,ENST00000507596.5,ENST00000447513.6,ENST00000510434.1,ENST00000508384.5	nonsense_mediated_decay,processed_transcript,protein_coding	0.00211486	0.00639812	0.00819973	4.00282	0.972528	1
ENSG00000149527	PLCH2	ENST00000343889.8,ENST00000278878.6,ENST00000462379.1,ENST00000473964.5,ENST00000378486.7,ENST00000419816.6,ENST00000449969.5,ENST00000609981.5	retained_intron,protein_coding	0.00519337	0.014518	1.51577	-0.0362915	0.00181051	0.00920381
ENSG00000157881	PANK4	ENST00000502512.1,ENST00000486396.1,ENST00000505228.5,ENST00000378466.7,ENST00000435556.7,ENST00000491212.1,ENST00000515423.1,ENST00000471361.1,ENST00000514922.1,ENST00000487804.1,ENST00000502770.1,ENST00000468002.2	nonsense_mediated_decay,processed_transcript,retained_intron,protein_coding	1.05431e-05	4.59419e-05	-0.375246	4.23824	0.0278115	0.0991114
ENSG00000272449	RP3-395M20.12	ENST00000606645.1	lincRNA	6.59485e-09	4.19998e-08	2.56854	-1.31286	0.00254503	0.0124761
ENSG00000157873	TNFRSF14	ENST00000482074.6,ENST00000426449.5,ENST00000496064.5,ENST00000451778.5,ENST00000463471.6,ENST00000463835.5,ENST00000355716.4,ENST00000475523.5,ENST00000482602.5,ENST00000442392.6,ENST00000471768.1,ENST00000466750.5,ENST00000480305.1,ENST00000435221.6,ENST00000409119.5,ENST00000434817.5	processed_transcript,retained_intron,protein_coding	7.81094e-07	3.94038e-06	4.10489	-2.90375	0.206431	0.491502
ENSG00000228037	RP3-395M20.9	ENST00000424215.1	lincRNA	0.559671	0.650353	-2.29241	-3.31978	1	1
ENSG00000157870	FAM213B	ENST00000498083.1,ENST00000444521.6,ENST00000477045.1,ENST00000484099.5,ENST00000481683.5,ENST00000474659.5,ENST00000464043.5,ENST00000378427.5,ENST00000537325.5,ENST00000378425.9,ENST00000493183.5,ENST00000419916.6,ENST00000476686.1,ENST00000378424.8,ENST00000465233.5	processed_transcript,retained_intron,protein_coding	0.97464	0.97867	-0.120413	3.6736	0.519285	0.927192
ENSG00000142606	MMEL1	ENST00000464195.1,ENST00000511099.1,ENST00000491941.5,ENST00000469962.1,ENST00000378412.7,ENST00000502556.5,ENST00000509374.1,ENST00000504800.5,ENST00000471840.5	nonsense_mediated_decay,processed_transcript,retained_intron,protein_coding	0.0711526	0.144104	1.52887	-0.842481	0.0195528	0.0734204
ENSG00000215912	TTC34	ENST00000637179.1,ENST00000401095.8	protein_coding	0.584038	0.650353	0.461942	0.601268	0.246849	0.561061
ENSG00000169717	ACTRT2	ENST00000378404.3	protein_coding	0.557899	0.650353	0	-3.48905	1	1
ENSG00000177133	LINC00982	ENST00000420957.1	pseudogene	0.488633	0.61965	0	-3.48905	1	1
ENSG00000142611	PRDM16	ENST00000463591.1,ENST00000514189.5,ENST00000270722.9,ENST00000606170.1,ENST00000512462.5,ENST00000509860.1,ENST00000511072.5,ENST00000378391.6,ENST00000378389.5,ENST00000607632.1	processed_transcript,retained_intron,protein_coding	0.0194216	0.0469368	0.44248	2.02444	0.0900913	0.260193
ENSG00000272235	RP11-22L13.1	ENST00000607061.1	lincRNA	0.541176	0.650353	2.35099	-3.31852	1	1
ENSG00000130762	ARHGEF16	ENST00000464620.1,ENST00000378373.5,ENST00000445297.5,ENST00000378371.6,ENST00000418137.1,ENST00000378378.8,ENST00000485984.1	retained_intron,protein_coding	0.000159846	0.000587352	0.429516	4.57076	0.00819892	0.0347787
ENSG00000272088	RP11-168F9.2	ENST00000606489.1	lincRNA	0.0073155	0.0197467	1.8431	-2.02754	0.122961	0.335735
ENSG00000162591	MEGF6	ENST00000491842.1,ENST00000475790.5,ENST00000485002.6,ENST00000356575.8,ENST00000494257.1,ENST00000461795.1,ENST00000294599.8	nonsense_mediated_decay,retained_intron,protein_coding	3.14165e-11	2.52388e-10	1.34627	2.65862	8.55772e-09	1.16139e-07
ENSG00000158109	TPRG1L	ENST00000344579.5,ENST00000378344.6	protein_coding	1.50931e-07	8.22497e-07	0.651175	5.36589	1.15942e-05	9.43414e-05
ENSG00000116213	WRAP73	ENST00000497940.5,ENST00000378322.7,ENST00000465916.5,ENST00000270708.11,ENST00000479331.1,ENST00000419924.2,ENST00000469643.1,ENST00000494884.1,ENST00000424367.5,ENST00000471223.1	retained_intron,protein_coding	7.78768e-22	1.40646e-20	-0.653208	5.01409	2.23474e-05	0.000172808
ENSG00000078900	TP73	ENST00000604194.1,ENST00000378285.5,ENST00000357733.7,ENST00000378295.8,ENST00000604566.1,ENST00000378290.4,ENST00000603362.5,ENST00000346387.8,ENST00000603364.5,ENST00000378280.5,ENST00000604074.5,ENST00000604479.5,ENST00000378288.8,ENST00000354437.8	retained_intron,protein_coding	8.8541e-12	7.51893e-11	-1.10193	2.69021	1.69624e-06	1.60324e-05
ENSG00000227372	TP73-AS1	ENST00000624948.1,ENST00000423764.5,ENST00000608600.1,ENST00000418088.5,ENST00000637775.1,ENST00000587071.5,ENST00000419973.1,ENST00000452079.5,ENST00000624167.1,ENST00000636630.1	processed_transcript,transcribed_unitary_pseudogene	0.117179	0.215042	-3.14415	-3.16775	0.568032	0.930194
ENSG00000162592	CCDC27	ENST00000636250.1,ENST00000462521.2,ENST00000294600.6	nonsense_mediated_decay,retained_intron,protein_coding	0.583764	0.650353	0	-3.48905	1	1
ENSG00000235169	SMIM1	ENST00000444870.6,ENST00000452264.1,ENST00000561886.1	protein_coding	0.0163317	0.0403395	0.717132	0.096037	0.102011	0.2879
ENSG00000130764	LRRC47	ENST00000479239.1,ENST00000378251.2,ENST00000462356.5	nonsense_mediated_decay,retained_intron,protein_coding	0.0327532	0.0743887	0.196821	4.92918	0.205204	0.491502
ENSG00000116198	CEP104	ENST00000378223.3,ENST00000494653.5,ENST00000495701.1,ENST00000484420.1,ENST00000461667.1,ENST00000438539.5,ENST00000460038.5,ENST00000378230.7,ENST00000428079.5,ENST00000443466.1,ENST00000494951.1	processed_transcript,retained_intron,protein_coding	0.00568811	0.0157704	0.364747	6.16819	0.00881824	0.0370127
ENSG00000169598	DFFB	ENST00000491998.5,ENST00000625756.2,ENST00000341385.4,ENST00000339350.7,ENST00000468793.5,ENST00000378209.7,ENST00000477548.5,ENST00000338895.7,ENST00000481945.1,ENST00000378206.5,ENST00000475969.5,ENST00000461150.1	nonsense_mediated_decay,retained_intron,protein_coding	0.00026015	0.000922976	-0.53623	3.28783	0.00770546	0.0329433
ENSG00000198912	C1orf174	ENST00000474140.1,ENST00000361605.3,ENST00000486765.5	processed_transcript,retained_intron,protein_coding	0.0385404	0.0854485	-0.455102	5.35977	0.00216609	0.010807
ENSG00000236423	LINC01134	ENST00000442673.1,ENST00000413332.5,ENST00000439488.1	lincRNA	1.8387e-08	1.11642e-07	2.41895	-0.782278	0.000236779	0.0014912
ENSG00000229280	EEF1DP6	ENST00000449232.1	processed_pseudogene	0.317377	0.452147	0.0507345	-2.9029	1	1
ENSG00000236948	RP11-154H17.1	ENST00000637702.1,ENST00000413887.1	lincRNA	0.31785	0.452565	0.912222	-3.02908	1	1
ENSG00000131697	NPHP4	ENST00000460696.1,ENST00000470763.1,ENST00000478423.6,ENST00000468253.1,ENST00000489180.6,ENST00000466897.1,ENST00000378156.8,ENST00000378169.7,ENST00000622020.4,ENST00000378161.5,ENST00000506941.1	nonsense_mediated_decay,processed_transcript,retained_intron,protein_coding	0.0149016	0.0372008	0.309938	3.64362	0.0965764	0.275276
ENSG00000069424	KCNAB2	ENST00000493807.1,ENST00000428161.5,ENST00000378111.5,ENST00000378083.7,ENST00000481789.1,ENST00000352527.5,ENST00000378092.5,ENST00000478098.5,ENST00000445501.5,ENST00000602612.5,ENST00000341524.5,ENST00000472700.6,ENST00000389632.8,ENST00000435937.5,ENST00000459822.1,ENST00000378097.5,ENST00000462676.2,ENST00000164247.5,ENST00000458166.6	processed_transcript,retained_intron,protein_coding	0.00118968	0.00378233	-0.333973	2.47237	0.157782	0.403615
ENSG00000116254	CHD5	ENST00000496404.1,ENST00000462991.5,ENST00000475121.1,ENST00000377999.5,ENST00000262450.7,ENST00000491020.1	nonsense_mediated_decay,protein_coding	0.000617983	0.00206282	0.311099	3.44917	0.107975	0.301565
ENSG00000116251	RPL22	ENST00000465335.1,ENST00000465387.5,ENST00000471204.5,ENST00000234875.8,ENST00000480661.1,ENST00000497965.5,ENST00000484532.5,ENST00000462296.5	retained_intron,protein_coding	0.0515846	0.109645	0.0213633	8.80689	0.872233	1
ENSG00000158286	RNF207	ENST00000496329.1,ENST00000496676.5,ENST00000485539.5,ENST00000463453.1,ENST00000492476.1,ENST00000466994.5,ENST00000483336.1,ENST00000484435.1,ENST00000377939.4	processed_transcript,retained_intron,protein_coding	7.98442e-37	3.14804e-35	1.48194	4.76009	7.52446e-20	3.23563e-18
ENSG00000116237	ICMT	ENST00000489498.5,ENST00000495791.1,ENST00000343813.9,ENST00000474756.1	nonsense_mediated_decay,processed_transcript,protein_coding	2.75436e-05	0.000113306	-0.664468	7.14543	9.10652e-07	8.9674e-06
ENSG00000225077	LINC00337	ENST00000429480.2,ENST00000441724.1	lincRNA	0.02746	0.0635944	0.317971	-0.243139	0.530215	0.930194
ENSG00000158292	GPR153	ENST00000377893.2	protein_coding	8.35356e-07	4.1953e-06	1.084	1.84368	0.000104937	0.000714458
ENSG00000097021	ACOT7	ENST00000418124.5,ENST00000377860.8,ENST00000377845.7,ENST00000608083.5,ENST00000377842.7,ENST00000377855.6,ENST00000481175.1,ENST00000545482.5,ENST00000361521.8,ENST00000473466.2	nonsense_mediated_decay,retained_intron,protein_coding	1.79141e-18	2.58855e-17	-0.906808	5.897	1.64686e-10	2.81674e-09
ENSG00000069812	HES2	ENST00000489730.1,ENST00000471190.1,ENST00000377837.5,ENST00000377834.8,ENST00000377836.8,ENST00000487437.5	processed_transcript,protein_coding	2.18367e-50	1.49311e-48	0.347936	1.82477	0.204298	0.491502
ENSG00000187017	ESPN	ENST00000461727.5,ENST00000636330.1,ENST00000434576.1,ENST00000632142.1,ENST00000475479.2,ENST00000632593.1,ENST00000633651.1,ENST00000478323.1,ENST00000416731.5,ENST00000477679.1,ENST00000636644.1,ENST00000475228.5,ENST00000633239.1,ENST00000632803.1,ENST00000468561.1,ENST00000418286.1,ENST00000377828.5	processed_transcript,retained_intron,protein_coding	6.31704e-07	3.21885e-06	0.511043	4.18368	0.00292374	0.0140892
ENSG00000215788	TNFRSF25	ENST00000414040.6,ENST00000377782.7,ENST00000351748.7,ENST00000453260.6,ENST00000351959.9,ENST00000515145.1,ENST00000485036.5,ENST00000502588.5,ENST00000461703.6,ENST00000453341.1,ENST00000480393.5,ENST00000475730.5,ENST00000513135.5,ENST00000510563.5,ENST00000481401.5,ENST00000356876.7,ENST00000348333.7,ENST00000473343.5,ENST00000502730.5,ENST00000469691.5	nonsense_mediated_decay,processed_transcript,retained_intron,protein_coding	3.47932e-22	6.4173e-21	1.58445	3.05768	2.74418e-13	6.50865e-12
ENSG00000171680	PLEKHG5	ENST00000377732.5,ENST00000377748.5,ENST00000535355.5,ENST00000639593.1,ENST00000377728.7,ENST00000537245.5,ENST00000377725.5,ENST00000487949.4,ENST00000489097.5,ENST00000340850.9,ENST00000400915.7,ENST00000377740.4,ENST00000400913.5	retained_intron,protein_coding	1.97746e-29	5.46259e-28	1.3583	4.79585	3.12848e-17	1.06716e-15
ENSG00000162408	NOL9	ENST00000377705.5,ENST00000464383.1,ENST00000462798.1,ENST00000460777.1,ENST00000464665.1	retained_intron,protein_coding	2.03407e-09	1.36953e-08	-0.687444	5.93012	1.10548e-06	1.07362e-05
ENSG00000229519	RP11-58A11.2	ENST00000456162.2	processed_pseudogene	0.384251	0.522345	-3.15491	-3.16709	0.568043	0.930194
ENSG00000173662	TAS1R1	ENST00000351136.7,ENST00000411823.5,ENST00000333172.10,ENST00000415267.1	protein_coding	0.528591	0.64994	0	-3.48905	1	1
ENSG00000204859	ZBTB48	ENST00000319084.9,ENST00000498342.5,ENST00000435905.5,ENST00000488936.1,ENST00000466813.1,ENST00000466941.1,ENST00000482360.5,ENST00000377674.8	nonsense_mediated_decay,retained_intron,protein_coding	0.362568	0.499103	0.266486	4.09875	0.126478	0.339561
ENSG00000162413	KLHL21	ENST00000463043.1,ENST00000496707.5,ENST00000610898.1,ENST00000377658.8,ENST00000377663.3,ENST00000467612.5	protein_coding	1.95767e-23	3.89724e-22	0.883909	4.90941	1.51487e-08	1.99005e-07
ENSG00000116273	PHF13	ENST00000377648.4,ENST00000495385.1	processed_transcript,protein_coding	0.482108	0.617879	-0.143203	3.47381	0.464348	0.861473
ENSG00000041988	THAP3	ENST00000480647.1,ENST00000484669.6,ENST00000054650.8,ENST00000487819.5,ENST00000377627.7,ENST00000484676.1,ENST00000307896.10,ENST00000472925.1	nonsense_mediated_decay,processed_transcript,retained_intron,protein_coding	0.0337999	0.0764856	0.421631	4.01349	0.0165389	0.0635737
ENSG00000007923	DNAJC11	ENST00000485073.5,ENST00000473993.5,ENST00000451196.5,ENST00000465508.5,ENST00000460594.5,ENST00000377577.9,ENST00000294401.11,ENST00000469318.5,ENST00000465911.1,ENST00000426784.1,ENST00000472414.1	processed_transcript,protein_coding	1.78308e-10	1.32516e-09	-0.819951	6.19602	4.48395e-09	6.33744e-08
ENSG00000171735	CAMTA1	ENST00000472283.1,ENST00000495233.5,ENST00000486138.1,ENST00000473578.5,ENST00000490738.5,ENST00000461580.5,ENST00000482934.1,ENST00000303635.11,ENST00000557126.5,ENST00000490905.5,ENST00000476163.5,ENST00000470648.5,ENST00000467404.6,ENST00000476864.1,ENST00000461311.1,ENST00000467267.1	nonsense_mediated_decay,processed_transcript,protein_coding	0.000346149	0.00120155	0.558826	4.98717	0.000291419	0.00179784
ENSG00000227950	RP11-312B8.2	ENST00000433407.1	processed_pseudogene	0.583764	0.650353	0	-3.48905	1	1
ENSG00000237402	CAMTA1-IT1	ENST00000427317.1	sense_intronic	0.977859	0.981309	0.0614237	-2.90468	1	1
ENSG00000270171	RP11-338N10.1	ENST00000602640.1	lincRNA	0.150889	0.263614	1.39339	-1.78669	0.181607	0.451956
ENSG00000270035	RP11-338N10.2	ENST00000602973.1	lincRNA	0.941123	0.950737	0.0517685	-2.48944	1	1
ENSG00000269978	RP11-338N10.3	ENST00000602916.1	lincRNA	0.000120766	0.000452187	2.50839	-1.35482	0.00371757	0.0174088
ENSG00000049245	VAMP3	ENST00000487194.1,ENST00000470357.1,ENST00000054666.10	retained_intron,protein_coding	0.541305	0.650353	-0.186073	6.52997	0.175579	0.439911
ENSG00000269925	RP3-467L1.6	ENST00000602406.1	sense_intronic	0.421248	0.561181	-0.230315	-0.0298092	0.682665	1
ENSG00000049246	PER3	ENST00000602883.1,ENST00000377532.7,ENST00000613533.4,ENST00000463106.1,ENST00000494684.1,ENST00000473653.1,ENST00000361923.2,ENST00000614998.4,ENST00000377541.5	retained_intron,protein_coding	0.00602313	0.0165977	0.0572112	3.69475	0.765567	1
ENSG00000049247	UTS2	ENST00000054668.5,ENST00000361696.9,ENST00000377516.6	protein_coding	0.0407282	0.0896185	-0.561789	1.39618	0.0676106	0.207626
ENSG00000049249	TNFRSF9	ENST00000492571.1,ENST00000377507.7,ENST00000615230.4,ENST00000474475.1	nonsense_mediated_decay,protein_coding	1.03143e-35	3.8563e-34	4.95603	0.932338	1.08637e-22	5.82707e-21
ENSG00000116288	PARK7	ENST00000460192.5,ENST00000469225.1,ENST00000377491.5,ENST00000377488.5,ENST00000338639.9,ENST00000497113.1,ENST00000377493.9,ENST00000493373.5,ENST00000493678.5,ENST00000465354.5	processed_transcript,retained_intron,protein_coding	1.79915e-18	2.5985e-17	-0.833978	7.60978	6.17224e-10	9.79012e-09
ENSG00000116285	ERRFI1	ENST00000377482.9,ENST00000474874.5,ENST00000487559.1,ENST00000469499.5,ENST00000467067.1	nonsense_mediated_decay,protein_coding	1.16414e-10	8.84215e-10	0.802415	9.69435	1.59634e-09	2.38618e-08
ENSG00000238290	RP11-431K24.1	ENST00000445300.1	lincRNA	0.161325	0.277819	0.988922	-0.200599	0.0394223	0.133024
ENSG00000232848	CTA-215D11.4	ENST00000399343.2	processed_pseudogene	0.284788	0.418059	1.05182	-0.529056	0.063817	0.197575
ENSG00000229305	RP11-431K24.2	ENST00000453364.1	processed_pseudogene	0.358754	0.494955	-0.0839405	0.283223	0.887152	1
ENSG00000227634	LINC01714	ENST00000635451.1,ENST00000452982.1	lincRNA	0.0483754	0.103718	0.532261	0.268879	0.222941	0.517345
ENSG00000162426	SLC45A1	ENST00000481265.1,ENST00000471889.5,ENST00000289877.8,ENST00000497660.5	processed_transcript,retained_intron,protein_coding	0.000270423	0.000957184	0.7704	2.34873	0.00165248	0.00849581
ENSG00000142599	RERE	ENST00000507012.1,ENST00000476556.5,ENST00000514428.1,ENST00000488215.5,ENST00000337907.7,ENST00000505225.1,ENST00000400908.6,ENST00000480342.5,ENST00000492766.5,ENST00000464972.5,ENST00000467350.1,ENST00000465125.1,ENST00000469251.1,ENST00000460659.5,ENST00000468247.1,ENST00000400907.6,ENST00000377464.5	processed_transcript,retained_intron,protein_coding	3.42282e-08	2.01071e-07	0.421655	4.42342	0.0109056	0.0443513
ENSG00000234619	RPL7P11	ENST00000437586.1	processed_pseudogene	0.251217	0.385693	0.43277	0.0511422	0.342607	0.692924
ENSG00000224315	RPL7P7	ENST00000428803.2	processed_pseudogene	0.629329	0.680261	0.465752	-1.06141	0.596256	0.96035
ENSG00000228423	RP4-633I8.4	ENST00000433876.2	lincRNA	0.944985	0.954067	0.259081	-1.31739	0.882104	1
ENSG00000229716	RPL23AP19	ENST00000436229.2	processed_pseudogene	0.454153	0.593348	3.71785	-3.02936	0.343852	0.692924
ENSG00000074800	ENO1	ENST00000486051.5,ENST00000464920.1,ENST00000489867.1,ENST00000497492.1,ENST00000234590.8,ENST00000492343.1	retained_intron,protein_coding	4.64739e-20	7.45325e-19	-0.944273	10.6007	1.36816e-12	2.97962e-11
ENSG00000236269	ENO1-IT1	ENST00000414948.1	sense_intronic	0.0255687	0.0597201	-0.743365	1.9186	0.00599053	0.0263995
ENSG00000238249	HMGN2P17	ENST00000425872.1	processed_pseudogene	0.254308	0.387889	-0.851903	-2.68351	0.74844	1
ENSG00000232208	RP3-477M7.5	ENST00000424862.2	processed_pseudogene	0.415577	0.555304	-0.473529	-2.78919	1	1
ENSG00000232663	RP3-477M7.6	ENST00000431968.2	processed_pseudogene	0.488633	0.61965	0	-3.48905	1	1
ENSG00000197241	SLC2A7	ENST00000400906.1	protein_coding	0.326381	0.460736	-3.13341	-3.16841	0.568021	0.930194
ENSG00000142583	SLC2A5	ENST00000473209.1,ENST00000377424.8,ENST00000377414.7,ENST00000479813.5,ENST00000486632.5,ENST00000487492.1,ENST00000487835.5,ENST00000484798.5,ENST00000474145.5,ENST00000464985.5	retained_intron,protein_coding	0.00430181	0.0122364	1.26973	-1.84496	0.240831	0.549839
ENSG00000180758	GPR157	ENST00000465853.1,ENST00000377411.4,ENST00000466131.1	retained_intron,protein_coding	0.484441	0.61965	0.201888	2.98297	0.347924	0.697941
ENSG00000228526	MIR34AHG	ENST00000437157.3,ENST00000635405.1,ENST00000635687.1	lincRNA	9.56208e-78	1.57769e-75	1.16656	2.86369	1.47556e-07	1.64935e-06
ENSG00000234546	LINC01759	ENST00000635271.1,ENST00000412639.2,ENST00000634966.1	lincRNA	1.79527e-12	1.62549e-11	0.808137	-0.812992	0.198238	0.483632
ENSG00000049239	H6PD	ENST00000495451.1,ENST00000602477.1,ENST00000377403.6	processed_transcript,protein_coding	1.11592e-55	9.23112e-54	1.72305	4.92923	8.63629e-27	6.14026e-25
ENSG00000171621	SPSB1	ENST00000450402.1,ENST00000377399.2,ENST00000328089.10,ENST00000357898.3	protein_coding	0.0298046	0.0683722	-0.0150588	3.61514	0.943619	1
ENSG00000171612	SLC25A33	ENST00000302692.6	protein_coding	1.1833e-05	5.12611e-05	-0.746095	4.50112	6.10235e-06	5.24968e-05
ENSG00000231181	RP13-15M17.1	ENST00000435277.1	processed_pseudogene	0.759217	0.793291	0.195857	-0.903042	0.902234	1
ENSG00000188807	TMEM201	ENST00000508400.1,ENST00000416541.5,ENST00000340305.9,ENST00000510900.1,ENST00000340381.10	nonsense_mediated_decay,processed_transcript,protein_coding	4.17804e-15	4.70828e-14	-1.12679	2.2508	8.29766e-06	6.98776e-05
ENSG00000171608	PIK3CD	ENST00000628140.2,ENST00000536656.5,ENST00000361110.6,ENST00000484851.1,ENST00000543390.2,ENST00000481137.1,ENST00000377346.8,ENST00000479223.1	processed_transcript,retained_intron,protein_coding	6.15707e-10	4.34704e-09	1.10982	3.20409	6.9813e-08	8.24689e-07
ENSG00000233268	RP11-558F24.2	ENST00000426570.3	processed_pseudogene	0.0568223	0.119019	0	-3.48905	1	1
ENSG00000171603	CLSTN1	ENST00000464286.1,ENST00000477264.1,ENST00000435891.5,ENST00000377298.8,ENST00000361311.4	processed_transcript,protein_coding	2.40471e-13	2.34741e-12	0.706051	5.94969	5.52317e-07	5.64952e-06
ENSG00000178585	CTNNBIP1	ENST00000377258.5,ENST00000400904.7,ENST00000377263.5,ENST00000377256.1	protein_coding	4.45718e-06	2.04775e-05	0.521501	4.172	0.00247135	0.0121562
ENSG00000162441	LZIC	ENST00000471853.1,ENST00000377213.1,ENST00000377223.5,ENST00000400903.6,ENST00000488540.5	retained_intron,protein_coding	0.000478556	0.00162438	-0.563551	5.39918	0.000138936	0.000917545
ENSG00000228150	RP11-84A14.4	ENST00000445884.1	sense_intronic	0.0168462	0.0414654	0.675653	-1.13206	0.411187	0.788631
ENSG00000173614	NMNAT1	ENST00000403197.5,ENST00000496751.1,ENST00000377205.5,ENST00000462686.1,ENST00000492735.1	nonsense_mediated_decay,processed_transcript,protein_coding	0.00351673	0.0101962	0.394889	4.19093	0.0214837	0.0795493
ENSG00000283611	RP11-84A14.6	ENST00000636827.1	unitary_pseudogene	0.469873	0.606938	-2.30497	-3.31911	1	1
ENSG00000162444	RBP7	ENST00000294435.7,ENST00000315901.4	nonsense_mediated_decay,protein_coding	9.1747e-09	5.75485e-08	-0.742388	4.74608	3.30235e-06	2.94871e-05
ENSG00000130939	UBE4B	ENST00000253251.12,ENST00000470736.1,ENST00000377153.5,ENST00000466379.1,ENST00000487244.5,ENST00000488228.1,ENST00000343090.10,ENST00000465408.1,ENST00000462658.1,ENST00000475795.5	nonsense_mediated_decay,processed_transcript,retained_intron,protein_coding	6.02529e-05	0.000235088	-0.40034	6.28604	0.00387838	0.0180367
ENSG00000224340	RP11-496H15.2	ENST00000456484.1	processed_pseudogene	0.592348	0.650353	0	-3.48905	1	1
ENSG00000233623	PGAM1P11	ENST00000416729.2	processed_pseudogene	0.11719	0.215045	0.370183	-2.40108	1	1
ENSG00000054523	KIF1B	ENST00000377083.5,ENST00000377081.5,ENST00000497835.1,ENST00000495136.1,ENST00000263934.10,ENST00000620295.2,ENST00000622724.3,ENST00000483340.1,ENST00000465635.5,ENST00000470616.1,ENST00000377086.5,ENST00000635499.1,ENST00000377093.8	processed_transcript,retained_intron,protein_coding	0.44475	0.584332	-0.0214437	6.802	0.876059	1
ENSG00000142657	PGD	ENST00000493288.1,ENST00000270776.12,ENST00000491493.5,ENST00000483936.5,ENST00000487775.1,ENST00000465632.5,ENST00000477958.5,ENST00000498356.1,ENST00000496718.1,ENST00000460189.1	nonsense_mediated_decay,processed_transcript,retained_intron,protein_coding	0.0603573	0.125326	0.126376	8.21226	0.342618	0.692924
ENSG00000251503	APITD1-CORT	ENST00000602296.6,ENST00000465026.1,ENST00000470413.6,ENST00000400900.6,ENST00000602787.6	protein_coding	0.331259	0.46538	-2.30497	-3.31911	1	1
ENSG00000175279	CENPS	ENST00000309048.7,ENST00000602486.1,ENST00000462462.1,ENST00000477755.1,ENST00000464507.1	nonsense_mediated_decay,processed_transcript,retained_intron,protein_coding	0.0483601	0.103699	-1.07131	0.625054	0.00584042	0.0257838
ENSG00000241563	CORT	ENST00000377049.3	protein_coding	0.934112	0.944629	0.240871	-1.23963	0.886049	1
ENSG00000160049	DFFA	ENST00000377036.2,ENST00000476658.5,ENST00000377038.7	nonsense_mediated_decay,protein_coding	0.00107016	0.00343144	-0.236509	7.06917	0.0800216	0.237353
ENSG00000142655	PEX14	ENST00000492696.1,ENST00000356607.8,ENST00000491661.2,ENST00000472851.1	processed_transcript,retained_intron,protein_coding	0.109394	0.203274	0.0880027	3.31196	0.666649	1
ENSG00000130940	CASZ1	ENST00000344008.5,ENST00000490176.1,ENST00000377022.7,ENST00000478728.2,ENST00000496432.6,ENST00000478524.1,ENST00000492173.1,ENST00000447850.3,ENST00000472814.1	processed_transcript,retained_intron,protein_coding	6.92577e-12	5.94361e-11	0.434617	2.30174	0.0785305	0.233517
ENSG00000215785	CFL1P6	ENST00000400899.2	processed_pseudogene	0.134518	0.240339	3.73857	-3.02785	0.343691	0.692924
ENSG00000120948	TARDBP	ENST00000496840.1,ENST00000618606.1,ENST00000477447.6,ENST00000614494.1,ENST00000611963.4,ENST00000439080.6,ENST00000315091.7,ENST00000622057.4,ENST00000638264.1,ENST00000639599.1,ENST00000621573.1,ENST00000620505.1,ENST00000621715.4,ENST00000473869.5,ENST00000613864.4,ENST00000610369.4,ENST00000619555.4,ENST00000620632.4,ENST00000473118.5,ENST00000472476.5,ENST00000621790.4,ENST00000476201.5,ENS…	nonsense_mediated_decay,processed_transcript,retained_intron,protein_coding	1.82843e-23	3.64954e-22	-1.10223	6.63353	1.52292e-15	4.54167e-14
ENSG00000277726	RP4-635E18.9	ENST00000622108.1,ENST00000612542.1,ENST00000611136.4,ENST00000614757.4,ENST00000620028.1	nonsense_mediated_decay,processed_transcript,protein_coding	0.951683	0.959616	-0.122923	1.43319	0.708595	1
ENSG00000009724	MASP2	ENST00000480221.1,ENST00000400897.7,ENST00000400898.3,ENST00000478645.1	retained_intron,protein_coding	0.259733	0.393592	-1.65444	-1.58724	0.0552337	0.175954
ENSG00000116649	SRM	ENST00000475189.1,ENST00000490101.1,ENST00000487300.1,ENST00000459997.1,ENST00000465788.1,ENST00000376957.6	nonsense_mediated_decay,retained_intron,protein_coding	9.92049e-18	1.35299e-16	-0.857157	4.60125	1.43832e-07	1.61128e-06
ENSG00000171824	EXOSC10	ENST00000478271.1,ENST00000469634.5,ENST00000485606.1,ENST00000376936.8,ENST00000460196.1,ENST00000490565.1,ENST00000498576.1,ENST00000470611.5,ENST00000304457.11,ENST00000472078.1,ENST00000474216.5	nonsense_mediated_decay,processed_transcript,retained_intron,protein_coding	0.0116787	0.0299203	-0.255242	7.52947	0.0571209	0.181073
ENSG00000198793	MTOR	ENST00000476768.1,ENST00000361445.8,ENST00000495435.1,ENST00000473471.5,ENST00000376838.5,ENST00000490931.1,ENST00000455339.1	processed_transcript,protein_coding	0.00172705	0.00531327	-0.316771	7.53318	0.018243	0.0692211
ENSG00000171819	ANGPTL7	ENST00000376819.3,ENST00000476934.1	processed_transcript,protein_coding	0.592348	0.650353	0	-3.48905	1	1
ENSG00000238173	RPL39P6	ENST00000448289.1	processed_pseudogene	0.906635	0.921539	0.0614237	-2.90468	1	1
ENSG00000120942	UBIAD1	ENST00000483738.1,ENST00000376804.2,ENST00000376810.5,ENST00000486588.6	nonsense_mediated_decay,protein_coding	5.10315e-05	0.000201491	-0.298852	4.3899	0.0739493	0.22392
ENSG00000238199	UBE2V2P3	ENST00000433562.1	processed_pseudogene	0.796883	0.825629	-2.29241	-3.31978	1	1
ENSG00000204624	DISP3	ENST00000423056.2,ENST00000294484.6,ENST00000304391.6	processed_transcript,protein_coding	4.96459e-07	2.55848e-06	0.610891	0.405892	0.139603	0.365017
ENSG00000235643	LINC01647	ENST00000453135.1	lincRNA	0.0437099	0.0952134	-1.7356	-2.0323	0.123163	0.335814
ENSG00000116661	FBXO2	ENST00000471501.1,ENST00000475961.1,ENST00000466919.1,ENST00000354287.4,ENST00000465901.1	processed_transcript,retained_intron,protein_coding	1.18663e-14	1.28661e-13	1.08523	4.79756	1.06486e-11	2.08435e-10
ENSG00000132879	FBXO44	ENST00000471895.1,ENST00000475435.5,ENST00000376768.5,ENST00000425796.5,ENST00000251547.9,ENST00000376760.5,ENST00000376770.5,ENST00000376762.8,ENST00000251546.8	protein_coding	2.90722e-10	2.11048e-09	0.570832	4.62542	0.000426656	0.00254227
ENSG00000116663	FBXO6	ENST00000449067.1,ENST00000474239.1,ENST00000376753.8	retained_intron,protein_coding	0.770701	0.80331	0.0991861	3.62585	0.602659	0.969023
ENSG00000116670	MAD2L2	ENST00000376692.8,ENST00000376669.9,ENST00000376664.10,ENST00000376667.7,ENST00000445656.5,ENST00000235310.7,ENST00000456915.1,ENST00000376655.1,ENST00000376672.5	retained_intron,protein_coding	1.35188e-06	6.59939e-06	-0.672046	5.63407	3.47446e-06	3.0951e-05
ENSG00000162490	DRAXIN	ENST00000294485.5	protein_coding	7.44391e-147	5.3807e-144	0.636357	1.669	0.0287335	0.10199
ENSG00000177674	AGTRAP	ENST00000314340.9,ENST00000494437.1,ENST00000376629.8,ENST00000376637.7,ENST00000513739.5,ENST00000452018.6,ENST00000476309.5,ENST00000471765.1,ENST00000400895.6,ENST00000376627.6,ENST00000510878.1,ENST00000476512.5,ENST00000514733.5,ENST00000491346.5	nonsense_mediated_decay,processed_transcript,retained_intron,protein_coding	0.357853	0.494046	0.110699	3.90827	0.537491	0.930194
ENSG00000215910	C1orf167	ENST00000475041.1,ENST00000433342.5,ENST00000444493.5,ENST00000449278.1,ENST00000312793.9,ENST00000484153.1,ENST00000482358.1	processed_transcript,retained_intron,protein_coding	0.435901	0.576397	-0.480525	-2.78855	1	1
ENSG00000177000	MTHFR	ENST00000376590.7,ENST00000423400.5,ENST00000376592.5,ENST00000413656.5,ENST00000376583.7,ENST00000418034.1,ENST00000431243.5,ENST00000376486.2,ENST00000376585.5	protein_coding	4.02709e-28	1.03609e-26	1.45787	4.33242	2.67082e-17	9.1413e-16
ENSG00000011021	CLCN6	ENST00000376491.7,ENST00000494028.1,ENST00000312413.10,ENST00000376492.3,ENST00000376490.7,ENST00000346436.10,ENST00000376496.4,ENST00000376497.7	processed_transcript,protein_coding	1.26802e-58	1.14571e-56	1.78845	5.49519	1.21977e-32	1.22619e-30
ENSG00000120937	NPPB	ENST00000376468.3	protein_coding	0.469873	0.606938	-2.30497	-3.31911	1	1
ENSG00000224904	RP5-934G17.6	ENST00000438808.1	processed_pseudogene	0.181553	0.303411	-2.30497	-3.31911	1	1
ENSG00000116685	KIAA2013	ENST00000376576.3,ENST00000616327.1,ENST00000376572.7	protein_coding	0.052966	0.112235	-0.0289772	5.88146	0.840882	1
ENSG00000083444	PLOD1	ENST00000465920.1,ENST00000449038.5,ENST00000485046.5,ENST00000481933.1,ENST00000196061.4,ENST00000470133.1,ENST00000429000.6,ENST00000358133.5,ENST00000491536.5	processed_transcript,retained_intron,protein_coding	0.0894673	0.173644	-0.193475	6.67946	0.156629	0.401138
ENSG00000116688	MFN2	ENST00000235329.9,ENST00000444836.5,ENST00000484391.5,ENST00000412236.1,ENST00000497302.1,ENST00000490079.5	processed_transcript,protein_coding	1.1057e-10	8.40883e-10	-0.595952	7.24988	1.01337e-05	8.34865e-05
ENSG00000270914	RP5-1077B9.5	ENST00000603287.1	processed_pseudogene	0.488633	0.61965	0	-3.48905	1	1
ENSG00000116691	MIIP	ENST00000235332.5,ENST00000460823.1,ENST00000492256.1,ENST00000498685.5,ENST00000478299.1,ENST00000466860.5,ENST00000478749.5	processed_transcript,protein_coding	0.440926	0.5809	0.0608428	3.51717	0.754516	1
ENSG00000120949	TNFRSF8	ENST00000413146.6,ENST00000479933.2,ENST00000417814.3,ENST00000514649.5,ENST00000263932.6	nonsense_mediated_decay,processed_transcript,protein_coding	0.0545261	0.114995	0.0566576	-2.31955	1	1
ENSG00000227875	RPL23AP89	ENST00000439324.2	processed_pseudogene	0.0179674	0.0438529	1.83313	-1.35446	0.0282703	0.100557
ENSG00000028137	TNFRSF1B	ENST00000376259.6,ENST00000489921.1,ENST00000536782.2,ENST00000492361.1	processed_transcript,protein_coding	0.264864	0.39878	-0.718874	-2.24206	0.626786	0.997864
ENSG00000225196	RPL10P17	ENST00000453852.2	processed_pseudogene	0.557899	0.650353	0	-3.48905	1	1
ENSG00000048707	VPS13D	ENST00000543766.2,ENST00000487188.1,ENST00000011700.10,ENST00000460333.5,ENST00000476045.5,ENST00000613099.4,ENST00000469054.1,ENST00000620676.4,ENST00000543710.5,ENST00000473099.1,ENST00000481484.1,ENST00000466732.2,ENST00000476169.1,ENST00000489961.1	nonsense_mediated_decay,processed_transcript,retained_intron,protein_coding	0.00139814	0.00438312	0.316913	7.3686	0.0184498	0.0698312
ENSG00000162496	DHRS3	ENST00000464917.5,ENST00000482265.1,ENST00000616661.4,ENST00000430996.2	retained_intron,protein_coding	9.80693e-06	4.29313e-05	-0.538024	5.36783	0.000287904	0.00177906
ENSG00000272482	RP11-474O21.5	ENST00000606790.1	lincRNA	0.771407	0.80376	-0.00875833	0.866634	1	1
ENSG00000157330	C1orf158	ENST00000376210.3,ENST00000474179.1,ENST00000614859.4	processed_transcript,protein_coding	0.557899	0.650353	0	-3.48905	1	1
ENSG00000116721	PRAMEF1	ENST00000400814.3,ENST00000332296.7	processed_transcript,protein_coding	0.266467	0.39878	0	-3.48905	1	1
ENSG00000231103	PRAMEF30P	ENST00000438176.2	unprocessed_pseudogene	0.0437386	0.0952145	4.10489	-2.90375	0.206431	0.491502
ENSG00000179172	HNRNPCL1	ENST00000317869.6	protein_coding	0.0902809	0.174698	-2.84796	-2.31955	0.057478	0.181735
ENSG00000275774	HNRNPCL2	ENST00000621994.2	protein_coding	0.444682	0.584268	-1.31965	-2.90475	0.69308	1
ENSG00000179412	HNRNPCL4	ENST00000323770.7	protein_coding	0.592348	0.650353	0	-3.48905	1	1
ENSG00000162494	LRRC38	ENST00000376085.3	protein_coding	0.289643	0.422875	0	-3.48905	1	1
ENSG00000116731	PRDM2	ENST00000502724.5,ENST00000503842.5,ENST00000502727.5,ENST00000487453.1,ENST00000491815.1,ENST00000343137.8,ENST00000311066.9,ENST00000484063.6,ENST00000235372.11,ENST00000491134.5,ENST00000413440.5,ENST00000407521.7,ENST00000376048.9,ENST00000505823.5	nonsense_mediated_decay,processed_transcript,retained_intron,protein_coding	0.775814	0.807326	0.0431456	5.55081	0.770209	1
ENSG00000189337	KAZN	ENST00000636564.1,ENST00000400798.6,ENST00000503743.5,ENST00000361144.9,ENST00000636203.1,ENST00000491547.1,ENST00000376028.8,ENST00000400797.3,ENST00000376030.6	retained_intron,protein_coding	3.92969e-05	0.00015789	-0.753646	3.87238	3.23667e-05	0.000242084
ENSG00000234593	RP4-704D23.1	ENST00000447908.2	lincRNA	0.583764	0.650353	0	-3.48905	1	1
ENSG00000171729	TMEM51	ENST00000376008.2,ENST00000451326.6,ENST00000428417.5,ENST00000400796.7,ENST00000376014.7,ENST00000434578.6	protein_coding	0.18688	0.310332	0.176274	4.10156	0.311262	0.67104
ENSG00000204464	C1orf195	ENST00000625027.2,ENST00000424792.5	lincRNA	0.794319	0.823422	-2.30497	-3.31911	1	1
ENSG00000215720	RP1-21O18.3	ENST00000400795.3	processed_pseudogene	0.583764	0.650353	0	-3.48905	1	1
ENSG00000278480	RP5-903E17.2	ENST00000612442.1	processed_pseudogene	0.882182	0.900809	0.374894	-1.79139	0.851597	1
ENSG00000142621	FHAD1	ENST00000472449.1,ENST00000477846.5,ENST00000459961.1,ENST00000375997.8,ENST00000472131.5,ENST00000375998.8,ENST00000495195.5,ENST00000314668.13,ENST00000375996.6,ENST00000529606.5,ENST00000483120.1,ENST00000444385.5,ENST00000471347.5,ENST00000462113.1,ENST00000433640.6,ENST00000483694.1,ENST00000375995.3,ENST00000472086.1,ENST00000358897.8,ENST00000532408.1,ENST00000481324.5,ENST00000524761.5	nonsense_mediated_decay,processed_transcript,retained_intron,protein_coding	2.16565e-09	1.45361e-08	-0.743864	2.75106	0.000910884	0.0049815
ENSG00000228140	RP3-467K16.4	ENST00000427824.1	lincRNA	0.491934	0.622246	-2.30497	-3.31911	1	1
ENSG00000142634	EFHD2	ENST00000375980.8,ENST00000445566.1	protein_coding	5.90493e-26	1.34788e-24	-1.14426	5.31027	2.99184e-14	7.74994e-13
ENSG00000162438	CTRC	ENST00000483406.1,ENST00000476813.5,ENST00000375943.6,ENST00000375949.4	processed_transcript,protein_coding	0.980351	0.983234	-0.33491	-2.58152	1	1
ENSG00000215704	CELA2B	ENST00000422901.1,ENST00000375910.7,ENST00000488764.1,ENST00000494280.1	processed_transcript,protein_coding	0.00767614	0.0206048	4.66113	-2.6812	0.07632	0.228231
ENSG00000132906	CASP9	ENST00000400777.7,ENST00000469637.1,ENST00000333868.9,ENST00000546969.1,ENST00000440484.1,ENST00000424908.5,ENST00000375890.8,ENST00000474305.2,ENST00000447522.5,ENST00000546424.5,ENST00000348549.9	nonsense_mediated_decay,retained_intron,protein_coding	0.00216893	0.00654668	0.441934	3.0656	0.034909	0.120214
ENSG00000116138	DNAJC16	ENST00000375838.5,ENST00000375849.5,ENST00000495523.1,ENST00000616884.4,ENST00000483270.1,ENST00000475133.5,ENST00000375847.7,ENST00000472665.1,ENST00000490811.1,ENST00000479655.1	nonsense_mediated_decay,processed_transcript,protein_coding	2.55019e-09	1.69895e-08	0.643021	6.63062	2.74599e-06	2.48408e-05
ENSG00000116771	AGMAT	ENST00000375826.3	protein_coding	0.576976	0.650353	0.0485987	-3.16768	1	1
ENSG00000235084	CHCHD2P6	ENST00000454346.1	processed_pseudogene	0.220966	0.353292	-0.0810305	-0.905171	0.902256	1
ENSG00000236500	CD24P1	ENST00000422383.1	processed_pseudogene	0.118295	0.216266	0	-3.48905	1	1
ENSG00000197312	DDI2	ENST00000548451.1,ENST00000483899.1,ENST00000480945.5,ENST00000320153.10,ENST00000546927.1,ENST00000486680.1	nonsense_mediated_decay,retained_intron,protein_coding	0.000356686	0.00123629	-0.456179	5.83671	0.00130069	0.00684716
ENSG00000116786	PLEKHM2	ENST00000375793.2,ENST00000477849.1,ENST00000462455.1,ENST00000375799.7	processed_transcript,protein_coding	0.0101768	0.0264928	0.229552	5.45016	0.118069	0.324797
ENSG00000162461	SLC25A34	ENST00000489568.1,ENST00000294454.5,ENST00000465495.1	processed_transcript,protein_coding	0.0367037	0.0820354	1.48539	-0.576442	0.0103145	0.0422929
ENSG00000162460	TMEM82	ENST00000465575.1,ENST00000375782.1	processed_transcript,protein_coding	0.544911	0.650353	0.0459602	-3.16651	1	1
ENSG00000162458	FBLIM1	ENST00000502739.5,ENST00000430076.5,ENST00000509138.1,ENST00000483633.6,ENST00000502638.5,ENST00000510929.5,ENST00000332305.5,ENST00000508310.5,ENST00000375771.5,ENST00000514156.1,ENST00000441801.6,ENST00000431771.6,ENST00000510393.5,ENST00000375766.7,ENST00000496928.6	processed_transcript,protein_coding	1.13824e-18	1.66855e-17	1.75158	1.15583	2.9865e-07	3.17573e-06
ENSG00000224321	RPL12P14	ENST00000431782.1	processed_pseudogene	0.014153	0.0355394	1.38119	-0.551628	0.0154479	0.0600183
ENSG00000233954	UQCRHL	ENST00000483273.2	protein_coding	3.21665e-08	1.89657e-07	-0.69158	4.25329	5.06614e-05	0.000366284
ENSG00000178715	RP11-169K16.8	ENST00000321418.6	processed_pseudogene	0.405381	0.545134	0.341062	0.00310864	0.467714	0.865255
ENSG00000065526	SPEN	ENST00000471538.1,ENST00000442985.1,ENST00000438066.1,ENST00000375759.7,ENST00000487496.1	processed_transcript,protein_coding	4.24076e-28	1.09014e-26	0.69715	6.52055	4.19757e-07	4.36567e-06
ENSG00000116809	ZBTB17	ENST00000490899.1,ENST00000487785.1,ENST00000462525.1,ENST00000474511.1,ENST00000444358.1,ENST00000492834.1,ENST00000488008.1,ENST00000537142.5,ENST00000472658.1,ENST00000440560.5,ENST00000494020.1,ENST00000375733.6,ENST00000471805.5,ENST00000479282.5,ENST00000375743.8,ENST00000464719.1	processed_transcript,protein_coding	5.48963e-09	3.52644e-08	0.305495	4.57073	0.0599164	0.187739
ENSG00000234607	RP11-5P18.1	ENST00000416882.2	processed_pseudogene	0.557899	0.650353	0	-3.48905	1	1
ENSG00000173641	HSPB7	ENST00000487046.1,ENST00000463576.5,ENST00000442459.2,ENST00000406363.2,ENST00000311890.13,ENST00000375718.4,ENST00000411503.5	retained_intron,protein_coding	0.168556	0.287192	2.34095	-3.31904	1	1
ENSG00000186510	CLCNKA	ENST00000491433.1,ENST00000439316.6,ENST00000331433.4,ENST00000464764.5,ENST00000495784.1,ENST00000375692.5,ENST00000477360.2	processed_transcript,protein_coding	0.150454	0.263068	-0.510011	-1.96488	0.680984	1
ENSG00000232456	RP11-5P18.10	ENST00000447882.1	unprocessed_pseudogene	0.494984	0.622246	0.879739	-2.02644	0.519871	0.927192
ENSG00000184908	CLCNKB	ENST00000375679.8,ENST00000431772.1,ENST00000619181.4,ENST00000375667.7	protein_coding	0.303813	0.438252	0.719706	-1.39967	0.440187	0.829634
ENSG00000185519	FAM131C	ENST00000494078.1,ENST00000375662.4	processed_transcript,protein_coding	0.412187	0.551989	-0.423417	1.00605	0.224129	0.519612
ENSG00000142627	EPHA2	ENST00000358432.7,ENST00000461614.1,ENST00000480202.1,ENST00000462805.1	processed_transcript,protein_coding	7.67074e-65	8.46822e-63	1.21572	7.25748	4.98088e-19	1.98705e-17
ENSG00000142632	ARHGEF19	ENST00000471928.1,ENST00000449495.1,ENST00000441785.1,ENST00000478117.5,ENST00000478210.1,ENST00000270747.7	processed_transcript,protein_coding	0.106899	0.199492	0.0372039	4.71708	0.82186	1
ENSG00000237276	ANO7L1	ENST00000475369.1,ENST00000602586.1,ENST00000442385.5	transcribed_unprocessed_pseudogene,processed_transcript	0.763427	0.797054	0.111627	-0.381765	0.849118	1
ENSG00000132881	RSG1	ENST00000375599.7,ENST00000434014.1	protein_coding	0.00625027	0.0171597	0.546998	0.856487	0.128774	0.344627
ENSG00000233929	MT1XP1	ENST00000421314.1	processed_pseudogene	0.000449649	0.00153278	3.35932	-1.48436	0.000736579	0.00413037
ENSG00000037637	FBXO42	ENST00000478089.1,ENST00000456164.5,ENST00000375592.7,ENST00000444116.1	processed_transcript,protein_coding	0.216123	0.348448	0.090204	5.02392	0.560166	0.930194
ENSG00000055070	SZRD1	ENST00000492354.1,ENST00000401088.8,ENST00000472351.5,ENST00000486763.5,ENST00000472461.1,ENST00000475554.5,ENST00000471507.5,ENST00000476423.5,ENST00000475078.1,ENST00000401089.3	nonsense_mediated_decay,processed_transcript,protein_coding	1.08078e-07	6.00393e-07	-0.528763	6.97168	9.54704e-05	0.000655299
ENSG00000226457	RP11-430L17.1	ENST00000445689.1	processed_pseudogene	0.826831	0.851889	-1.03345	-1.90738	0.316465	0.678452
ENSG00000187144	SPATA21	ENST00000491418.5,ENST00000540400.1,ENST00000466212.5,ENST00000335496.5,ENST00000375577.5,ENST00000612240.1	processed_transcript,protein_coding	0.0257984	0.0602102	2.37413	-2.58132	0.211929	0.496451
ENSG00000157191	NECAP2	ENST00000486390.1,ENST00000337132.9,ENST00000504551.6,ENST00000492095.5,ENST00000457722.6,ENST00000459640.5,ENST00000508680.5,ENST00000513161.1,ENST00000509727.1,ENST00000496239.5,ENST00000443980.6,ENST00000504858.5	nonsense_mediated_decay,processed_transcript,retained_intron,protein_coding	0.65424	0.70122	-0.0649713	5.3533	0.664361	1
ENSG00000226029	LINC01772	ENST00000457898.1	lincRNA	7.14057e-06	3.18889e-05	0.80574	2.21923	0.0013413	0.00702565
ENSG00000080947	CROCCP3	ENST00000420820.6,ENST00000589964.1,ENST00000590118.5,ENST00000591316.1,ENST00000591348.5,ENST00000263511.8	transcribed_unprocessed_pseudogene,processed_transcript,retained_intron	0.0385651	0.0854971	0.176179	2.86976	0.42067	0.803115
ENSG00000261135	RP4-798A10.7	ENST00000562878.1	lincRNA	0.971734	0.9763	0.34304	-0.899539	0.628568	0.999748
ENSG00000224174	RP4-798A10.4	ENST00000452795.2	lincRNA	0.284397	0.417626	-3.14415	-3.16775	0.568032	0.930194
ENSG00000233421	LINC01783	ENST00000415386.2,ENST00000614408.1	lincRNA,pseudogene	0.096872	0.184674	0.308506	0.15441	0.498134	0.898671
ENSG00000225710	RP5-875O13.6	ENST00000438396.1	unprocessed_pseudogene	0.158504	0.273846	3.71785	-3.02936	0.343852	0.692924
ENSG00000219481	NBPF1	ENST00000449853.2,ENST00000430580.6,ENST00000599908.1,ENST00000599069.5,ENST00000392963.5,ENST00000420513.1,ENST00000432949.5	nonsense_mediated_decay,processed_transcript,protein_coding	3.06462e-13	2.96113e-12	0.785234	6.26291	1.73787e-08	2.26244e-07
ENSG00000215908	CROCCP2	ENST00000412962.4,ENST00000639456.1,ENST00000639481.1,ENST00000640476.1,ENST00000362058.2,ENST00000635081.1,ENST00000639594.1	transcribed_unprocessed_pseudogene,processed_transcript	0.053016	0.112333	0.286293	4.74344	0.0712615	0.216928
ENSG00000186301	MST1P2	ENST00000457982.3	unprocessed_pseudogene	9.11141e-06	4.00947e-05	0.90448	1.34463	0.00431615	0.0198026
ENSG00000282143	RP1-163M9.8	ENST00000633763.1	lincRNA	0.593041	0.650353	-2.29241	-3.31978	1	1
ENSG00000280114	RP5-875O13.7	ENST00000624828.1	unprocessed_pseudogene	0.039653	0.0876323	0.596385	-0.319087	0.226376	0.523823
ENSG00000236698	EIF1AXP1	ENST00000419267.1	processed_pseudogene	0.00673081	0.0183364	-0.691541	1.58627	0.0181773	0.0690063
ENSG00000268869	ESPNP	ENST00000414828.1,ENST00000492551.2,ENST00000270691.8	transcribed_unprocessed_pseudogene,processed_transcript	2.88059e-06	1.35144e-05	1.55437	-0.142177	0.00201264	0.0101229
ENSG00000279151	RP1-163M9.7	ENST00000624517.1	lincRNA	0.158307	0.27359	3.72476	-3.02886	0.343798	0.692924
ENSG00000279132	FAM231C	ENST00000624031.2	protein_coding	0.570506	0.650353	2.35099	-3.31852	1	1
ENSG00000282740	RP5-1182A14.7	ENST00000633433.1	lincRNA	0.672631	0.716279	0.0354215	-3.16702	1	1
ENSG00000058453	CROCC	ENST00000465021.5,ENST00000486318.1,ENST00000498688.5,ENST00000465291.1,ENST00000492631.5,ENST00000497654.2,ENST00000466256.6,ENST00000467715.2,ENST00000445545.6,ENST00000477773.1,ENST00000467938.5,ENST00000494191.6,ENST00000375541.9	processed_transcript,retained_intron,protein_coding	2.84389e-13	2.75487e-12	1.00663	3.97212	1.8891e-08	2.44463e-07
ENSG00000227684	CROCCP4	ENST00000633627.1,ENST00000457096.1	transcribed_unprocessed_pseudogene,processed_transcript	0.231735	0.364634	0	-3.48905	1	1
ENSG00000186715	MST1L	ENST00000624762.3,ENST00000545160.1,ENST00000544155.1,ENST00000442552.7,ENST00000455405.6	transcribed_unprocessed_pseudogene,processed_transcript	0.0316188	0.072044	0.825825	0.533859	0.0363269	0.124321
ENSG00000223643	RP11-108M9.1	ENST00000414340.6,ENST00000422345.1	lincRNA	0.101827	0.192189	2.35099	-3.31852	1	1
ENSG00000230239	RP11-108M9.2	ENST00000414128.1	lincRNA	0.315364	0.450571	3.19666	-3.16644	0.568054	0.930194
ENSG00000228549	RP11-108M9.3	ENST00000619677.1,ENST00000453554.1,ENST00000457856.1,ENST00000451828.1,ENST00000438002.1	lincRNA,pseudogene	0.032891	0.0746458	-0.347729	0.801456	0.344272	0.692924
ENSG00000238142	RP11-108M9.4	ENST00000422124.1,ENST00000416869.1,ENST00000457075.1	lincRNA	0.422047	0.562027	-3.13341	-3.16841	0.568021	0.930194
ENSG00000235241	RP11-108M9.5	ENST00000453917.1	processed_pseudogene	0.597633	0.650353	-2.29241	-3.31978	1	1
ENSG00000272426	RP11-108M9.6	ENST00000606899.1	lincRNA	0.00017715	0.00064625	0.771886	-1.90133	0.55048	0.930194
ENSG00000117122	MFAP2	ENST00000375535.3,ENST00000490075.5,ENST00000492598.1,ENST00000375534.7,ENST00000478684.5,ENST00000476788.5	processed_transcript,protein_coding	0.000100169	0.000379843	0.0799753	4.83286	0.614705	0.984482
ENSG00000159363	ATP13A2	ENST00000511957.5,ENST00000466561.1,ENST00000506174.5,ENST00000452699.5,ENST00000508222.5,ENST00000510069.5,ENST00000503552.1,ENST00000509392.1,ENST00000502418.1,ENST00000326735.12,ENST00000341676.9,ENST00000509619.1,ENST00000463860.5,ENST00000617114.4,ENST00000502860.1	retained_intron,protein_coding	1.91459e-07	1.03242e-06	0.397628	4.56387	0.0144045	0.056463
ENSG00000117118	SDHB	ENST00000491274.5,ENST00000463045.2,ENST00000485092.5,ENST00000375499.7,ENST00000485515.5,ENST00000475506.1,ENST00000475049.5,ENST00000466613.2	processed_transcript,retained_intron,protein_coding	1.97112e-16	2.43653e-15	-0.846	7.01909	4.90076e-10	7.92238e-09
ENSG00000117115	PADI2	ENST00000375481.1,ENST00000375486.8,ENST00000466151.1,ENST00000479534.5	processed_transcript,protein_coding	0.0278291	0.0643411	-1.02009	-0.0696747	0.0270519	0.0967336
ENSG00000204362	RP11-380J14.1	ENST00000634972.1,ENST00000412427.1	lincRNA	0.215539	0.347636	2.34095	-3.31904	1	1
ENSG00000142623	PADI1	ENST00000460293.1,ENST00000483501.1,ENST00000375471.4	processed_transcript,protein_coding	0.065668	0.134676	-0.479878	-2.78968	1	1
ENSG00000142619	PADI3	ENST00000375460.3	protein_coding	0.0987638	0.187574	-1.18317	-1.09944	0.075244	0.226635
ENSG00000159339	PADI4	ENST00000487048.5,ENST00000468945.1,ENST00000375448.4,ENST00000375453.5,ENST00000467001.1	processed_transcript,protein_coding	0.401029	0.540344	-2.26408	-2.58512	0.2124	0.496515
ENSG00000179051	RCC2	ENST00000474892.1,ENST00000375436.8,ENST00000375433.3	processed_transcript,protein_coding	4.25e-13	4.06509e-12	-0.602573	7.53376	7.47611e-06	6.34341e-05
ENSG00000074964	ARHGEF10L	ENST00000469726.5,ENST00000495593.1,ENST00000167825.5,ENST00000482892.1,ENST00000466782.1,ENST00000482359.1,ENST00000361221.7,ENST00000375415.5,ENST00000375408.7	nonsense_mediated_decay,processed_transcript,retained_intron,protein_coding	4.35836e-07	2.25948e-06	0.663682	3.48879	0.00059345	0.00341352
ENSG00000117148	ACTL8	ENST00000617065.1,ENST00000375406.1	protein_coding	1.38736e-06	6.76391e-06	-1.05055	-1.06493	0.107241	0.299652
ENSG00000179023	KLHDC7A	ENST00000400664.2	protein_coding	3.94867e-31	1.18573e-29	0.065032	-1.79158	1	1
ENSG00000235282	DYNLL1P3	ENST00000596113.1	processed_pseudogene	0.542378	0.650353	2.34095	-3.31904	1	1
ENSG00000009709	PAX7	ENST00000400661.3,ENST00000375375.7,ENST00000420770.6	protein_coding	0.47491	0.611053	-2.30497	-3.31911	1	1
ENSG00000179002	TAS1R2	ENST00000375371.3	protein_coding	0.488633	0.61965	0	-3.48905	1	1
ENSG00000255275	RP13-279N23.2	ENST00000494072.3	nonsense_mediated_decay	0.592348	0.650353	0	-3.48905	1	1
ENSG00000159423	ALDH4A1	ENST00000432718.1,ENST00000375341.7,ENST00000538839.5,ENST00000290597.9,ENST00000454547.1,ENST00000538309.5	processed_transcript,protein_coding	0.434798	0.57524	-0.243191	2.08291	0.361809	0.719424
ENSG00000169991	IFFO2	ENST00000416166.1,ENST00000355609.8,ENST00000455833.6	protein_coding	2.36388e-14	2.49444e-13	-0.171066	3.75224	0.364093	0.722829
ENSG00000127481	UBR4	ENST00000467272.6,ENST00000459947.5,ENST00000465036.1,ENST00000425413.5,ENST00000417040.1,ENST00000375224.1,ENST00000494503.1,ENST00000466969.1,ENST00000483922.1,ENST00000486515.1,ENST00000492606.1,ENST00000419533.1,ENST00000375254.7,ENST00000475973.1,ENST00000375225.7,ENST00000497018.1,ENST00000375218.3	processed_transcript,retained_intron,protein_coding	2.30628e-08	1.38263e-07	0.603425	8.09254	6.39406e-06	5.48354e-05
ENSG00000127463	EMC1	ENST00000461353.1,ENST00000486405.1,ENST00000467423.1,ENST00000375199.7,ENST00000475079.1,ENST00000480380.1,ENST00000488681.1,ENST00000375208.7,ENST00000494770.5,ENST00000356068.2,ENST00000462505.1,ENST00000477853.5,ENST00000486238.1,ENST00000496654.1	nonsense_mediated_decay,processed_transcript,retained_intron,protein_coding	0.00028333	0.000999259	-0.179614	5.27148	0.229993	0.531423
ENSG00000053372	MRTO4	ENST00000479559.1,ENST00000493700.1,ENST00000330263.4	processed_transcript,protein_coding	4.22211e-55	3.38203e-53	-1.43136	6.32	3.08462e-24	1.85437e-22
ENSG00000211454	AKR7L	ENST00000493176.1,ENST00000420396.3,ENST00000429712.5,ENST00000457194.6	polymorphic_pseudogene,retained_intron,protein_coding	0.535236	0.650353	0.210452	0.141326	0.649561	1
ENSG00000162482	AKR7A3	ENST00000361640.4	protein_coding	0.181972	0.303877	0.448334	-0.604089	0.461259	0.858207
ENSG00000053371	AKR7A2	ENST00000481966.1,ENST00000330072.9,ENST00000235835.7,ENST00000489286.5,ENST00000492217.1	nonsense_mediated_decay,retained_intron,protein_coding	0.07151	0.144683	-0.398231	4.77571	0.0117447	0.0472826
ENSG00000040487	PQLC2	ENST00000469076.5,ENST00000375153.7,ENST00000497827.1,ENST00000432465.1,ENST00000375155.7,ENST00000400548.6	nonsense_mediated_decay,protein_coding	0.121905	0.221599	0.250782	2.47511	0.289775	0.632853
ENSG00000077549	CAPZB	ENST00000489607.5,ENST00000375144.5,ENST00000482808.1,ENST00000433834.5,ENST00000375142.5,ENST00000264202.7,ENST00000459967.6,ENST00000264203.7,ENST00000457768.5	processed_transcript,protein_coding	2.27641e-09	1.5256e-08	-0.469107	6.55168	0.000636719	0.00363554
ENSG00000173436	MINOS1	ENST00000462646.5,ENST00000486890.5,ENST00000485362.1,ENST00000617872.4,ENST00000467029.5,ENST00000498642.5,ENST00000479642.1,ENST00000498067.1,ENST00000481464.5,ENST00000322753.6	processed_transcript,protein_coding	0.00634147	0.0173739	-0.59923	2.50324	0.0107641	0.0438992
ENSG00000270136	MINOS1-NBL1	ENST00000602384.5,ENST00000602450.1,ENST00000602293.5,ENST00000602662.1	nonsense_mediated_decay,protein_coding	0.592348	0.650353	0	-3.48905	1	1
ENSG00000226396	RP5-1056L3.3	ENST00000457263.1	processed_pseudogene	0.0725412	0.146506	0.578943	2.55887	0.0131874	0.0523204
ENSG00000158747	NBL1	ENST00000618761.4,ENST00000621723.4,ENST00000439664.5,ENST00000615215.4,ENST00000427894.5,ENST00000375136.7,ENST00000289749.6,ENST00000451758.5,ENST00000622566.4,ENST00000425400.5,ENST00000439278.5,ENST00000548815.2,ENST00000428975.5	protein_coding	0.334335	0.468544	-0.251025	2.04201	0.336377	0.692924
ENSG00000158748	HTR6	ENST00000289753.1	protein_coding	0.145083	0.255827	0.927256	-1.68174	0.371428	0.732707
ENSG00000162542	TMCO4	ENST00000462171.1,ENST00000488449.1,ENST00000375127.5,ENST00000494342.1,ENST00000489135.5,ENST00000489814.5,ENST00000496528.5,ENST00000294543.10	processed_transcript,protein_coding	0.0257805	0.0601776	0.221202	3.32713	0.263428	0.590477
ENSG00000169914	OTUD3	ENST00000481686.1,ENST00000375120.3,ENST00000466697.1	processed_transcript,protein_coding	0.122969	0.223238	-0.456313	5.60093	0.00163729	0.0084248
ENSG00000188784	PLA2G2E	ENST00000375116.3	protein_coding	0.345317	0.480269	-2.30497	-3.31911	1	1
ENSG00000188257	PLA2G2A	ENST00000469162.5,ENST00000496748.1,ENST00000461140.1,ENST00000491964.5,ENST00000482011.1,ENST00000400520.7,ENST00000375111.7	processed_transcript,protein_coding	0.313648	0.449174	-2.29241	-3.31978	1	1
ENSG00000117215	PLA2G2D	ENST00000617227.1,ENST00000375105.7	protein_coding	0.167643	0.285957	0	-3.48905	1	1
ENSG00000158786	PLA2G2F	ENST00000375102.3,ENST00000465062.1	retained_intron,protein_coding	0.1725	0.292451	-3.13341	-3.16841	0.568021	0.930194
ENSG00000158816	VWA5B1	ENST00000534075.1,ENST00000375079.6,ENST00000525343.1,ENST00000485375.6,ENST00000473325.5,ENST00000467486.5,ENST00000530722.5,ENST00000289815.12	nonsense_mediated_decay,processed_transcript,protein_coding	0.231735	0.364634	0	-3.48905	1	1
ENSG00000236963	LINC01141	ENST00000423486.1,ENST00000635577.1,ENST00000418743.5,ENST00000635564.1,ENST00000426428.5	lincRNA	0.583764	0.650353	0	-3.48905	1	1
ENSG00000162545	CAMK2N1	ENST00000489020.1,ENST00000375078.3	processed_transcript,protein_coding	5.53025e-10	3.91541e-09	0.558164	3.97117	0.00167126	0.00858217
ENSG00000090432	MUL1	ENST00000264198.4	protein_coding	0.594095	0.650353	0.112556	4.92387	0.47005	0.865255
ENSG00000158825	CDA	ENST00000461985.1,ENST00000375071.3	processed_transcript,protein_coding	1.58626e-45	9.06914e-44	2.40814	3.59544	5.22903e-32	5.08808e-30
ENSG00000158828	PINK1	ENST00000321556.4,ENST00000400490.2,ENST00000492302.1	processed_transcript,protein_coding	5.3791e-55	4.29748e-53	1.68977	5.70231	1.3471e-30	1.18198e-28
ENSG00000244038	DDOST	ENST00000375048.7,ENST00000477229.1,ENST00000602624.6,ENST00000464364.1,ENST00000475210.1,ENST00000415136.6	processed_transcript,protein_coding	0.0431735	0.0941935	0.298267	7.91509	0.0255568	0.0923114
ENSG00000117245	KIF17	ENST00000498225.1,ENST00000462858.5,ENST00000247986.2,ENST00000463389.1,ENST00000477167.5,ENST00000400463.7,ENST00000375044.5,ENST00000493818.1,ENST00000490034.5	processed_transcript,protein_coding	2.37906e-06	1.12712e-05	1.07217	0.743841	0.00394089	0.018279
ENSG00000235432	RP5-930J4.5	ENST00000440621.1	unprocessed_pseudogene	0.423073	0.563118	-1.71055	-2.78926	0.474151	0.865255
ENSG00000189410	SH2D5	ENST00000375031.5,ENST00000460804.5,ENST00000519434.1,ENST00000518294.5,ENST00000447746.6,ENST00000444387.6,ENST00000517430.5	processed_transcript,protein_coding	0.12359	0.224137	-0.240576	2.06092	0.356608	0.711707
ENSG00000127483	HP1BP3	ENST00000312239.9,ENST00000438032.5,ENST00000443615.1,ENST00000437575.5,ENST00000424732.5,ENST00000488722.5,ENST00000419490.5,ENST00000417710.5,ENST00000414993.1,ENST00000375000.5,ENST00000419948.5,ENST00000375003.6,ENST00000487117.1,ENST00000491748.1	processed_transcript,protein_coding	2.0051e-06	9.59232e-06	-0.521306	7.87495	9.85699e-05	0.000674438
ENSG00000075151	EIF4G3	ENST00000400422.6,ENST00000634879.1,ENST00000435383.1,ENST00000485722.1,ENST00000476088.1,ENST00000463775.1,ENST00000634778.1,ENST00000438975.5,ENST00000264211.12,ENST00000602326.5,ENST00000356916.7,ENST00000411888.5,ENST00000374935.7,ENST00000374933.3	processed_transcript,retained_intron,protein_coding	0.000614794	0.00205295	0.488319	6.65601	0.000359	0.00217241
ENSG00000233072	RPS15AP6	ENST00000420703.1	processed_pseudogene	0.103297	0.194143	0.401679	-1.44441	0.753155	1
ENSG00000236073	RP11-487E1.2	ENST00000431514.2	processed_pseudogene	0.984219	0.986559	-0.318316	-1.53546	0.741776	1
ENSG00000117298	ECE1	ENST00000374893.10,ENST00000415912.6,ENST00000463334.2,ENST00000436918.6,ENST00000526194.5,ENST00000481130.6,ENST00000264205.10,ENST00000527991.2,ENST00000357071.8,ENST00000470394.1,ENST00000528294.1,ENST00000473505.5,ENST00000531334.1	processed_transcript,retained_intron,protein_coding	3.17525e-27	7.76146e-26	1.21489	5.5933	1.19421e-16	3.85282e-15
ENSG00000236216	PPP1R11P1	ENST00000486095.1	processed_pseudogene	0.0953604	0.182388	0	-3.48905	1	1
ENSG00000228823	RP11-293F5.8	ENST00000443127.1	unprocessed_pseudogene	0.505585	0.632195	2.35099	-3.31852	1	1
ENSG00000236009	RP11-293F5.1	ENST00000423921.1,ENST00000444647.1	lincRNA	0.592348	0.650353	0	-3.48905	1	1
ENSG00000227001	NBPF2P	ENST00000453025.1	unprocessed_pseudogene	0.181413	0.303227	-0.735156	-0.584071	0.197438	0.481872
ENSG00000187952	HS6ST1P1	ENST00000481504.2	processed_pseudogene	0.63592	0.685384	-0.190783	-2.2406	1	1
ENSG00000186543	CROCCP5	ENST00000436658.1	unprocessed_pseudogene	0.103726	0.194834	-2.29241	-3.31978	1	1
ENSG00000142794	NBPF3	ENST00000318249.9,ENST00000434838.6,ENST00000477050.1,ENST00000318220.10,ENST00000619554.1,ENST00000467103.2,ENST00000475869.2,ENST00000454000.6,ENST00000469876.5,ENST00000485941.2,ENST00000486229.5,ENST00000342104.9,ENST00000478653.6	nonsense_mediated_decay,processed_transcript,protein_coding	0.580849	0.650353	0.0751265	4.69075	0.642364	1
ENSG00000162551	ALPL	ENST00000374829.2,ENST00000374832.5,ENST00000374840.7,ENST00000374830.2,ENST00000539907.5,ENST00000468526.1,ENST00000540617.5	processed_transcript,protein_coding	0.00103448	0.00332372	-2.8268	-2.32377	0.0577104	0.182086
ENSG00000076864	RAP1GAP	ENST00000495204.5,ENST00000471600.6,ENST00000542643.6,ENST00000290101.8,ENST00000464457.1,ENST00000374757.7,ENST00000374763.6,ENST00000482984.5,ENST00000374765.8,ENST00000374761.6,ENST00000317967.11,ENST00000611549.4,ENST00000447293.5	nonsense_mediated_decay,processed_transcript,retained_intron,protein_coding	0.00802366	0.0214277	-0.127293	3.66183	0.498735	0.899542
ENSG00000090686	USP48	ENST00000529637.5,ENST00000534705.5,ENST00000400301.5,ENST00000464577.1,ENST00000479177.1,ENST00000308271.13,ENST00000489108.1,ENST00000421625.6,ENST00000471752.1,ENST00000532737.1,ENST00000527823.5,ENST00000487880.2,ENST00000374732.7,ENST00000526044.5,ENST00000374730.2	nonsense_mediated_decay,processed_transcript,retained_intron,protein_coding	0.000378867	0.00130631	-0.578781	6.65166	2.39016e-05	0.00018375
ENSG00000231978	RP11-132G19.3	ENST00000434488.2	processed_pseudogene	0.266467	0.39878	0	-3.48905	1	1
ENSG00000187942	LDLRAD2	ENST00000484271.1,ENST00000543870.1,ENST00000344642.6	processed_transcript,protein_coding	0.0897277	0.173916	0	-3.48905	1	1
ENSG00000142798	HSPG2	ENST00000453796.1,ENST00000635682.1,ENST00000486901.1,ENST00000439717.2,ENST00000481644.1,ENST00000374695.7,ENST00000374673.3,ENST00000493940.2,ENST00000471322.2,ENST00000498495.1,ENST00000412328.5,ENST00000480900.1,ENST00000374676.4	processed_transcript,retained_intron,protein_coding	1.33561e-67	1.65501e-65	1.89837	4.75063	2.19836e-30	1.90143e-28
ENSG00000232037	RP11-26H16.1	ENST00000423231.1	processed_pseudogene	0.000799181	0.00261645	0.764941	2.62667	0.000865685	0.00476197
ENSG00000283234	RP11-26H16.4	ENST00000637118.1,ENST00000636906.1	processed_transcript,transcribed_unitary_pseudogene	4.22287e-05	0.000168842	2.34095	-3.31904	1	1
ENSG00000219073	CELA3B	ENST00000400277.2,ENST00000337107.10,ENST00000473526.1,ENST00000374666.1	processed_transcript,protein_coding	0.226109	0.359161	0	-3.48905	1	1
ENSG00000142789	CELA3A	ENST00000374663.1,ENST00000290122.7,ENST00000400271.2	protein_coding	0.161267	0.277783	0	-3.48905	1	1
ENSG00000228397	LINC01635	ENST00000635097.1,ENST00000455966.2	lincRNA	0.541424	0.650353	-0.504741	-1.96705	0.681053	1
ENSG00000218510	LINC00339	ENST00000404210.4,ENST00000634451.1,ENST00000634934.1,ENST00000452322.1,ENST00000635450.1,ENST00000634712.1,ENST00000635675.1,ENST00000420503.1,ENST00000416769.1,ENST00000434233.1	lincRNA,pseudogene	0.0530492	0.112383	-0.107565	3.61072	0.570663	0.933949
ENSG00000070831	CDC42	ENST00000498236.1,ENST00000315554.12,ENST00000411827.1,ENST00000344548.7,ENST00000400259.5	processed_transcript,protein_coding	5.84898e-07	2.9919e-06	-0.622424	8.05498	3.28421e-06	2.9351e-05
ENSG00000230068	CDC42-IT1	ENST00000431803.2	sense_intronic	0.658925	0.705221	-0.913011	-1.63459	0.294835	0.641733
ENSG00000271840	RP1-224A6.9	ENST00000606754.1	lincRNA	0.00108263	0.00346842	1.4364	-0.440316	0.00944897	0.0392859
ENSG00000162552	WNT4	ENST00000290167.10,ENST00000441048.1,ENST00000415567.1	protein_coding	0.00224159	0.00675057	0.412321	-0.465751	0.425612	0.81102
ENSG00000234397	RP11-415K20.1	ENST00000487348.1	processed_pseudogene	0.268974	0.401404	-0.791874	-1.84714	0.438543	0.828476
ENSG00000184677	ZBTB40	ENST00000400239.6,ENST00000375647.4,ENST00000404138.5,ENST00000374651.8	protein_coding	0.029851	0.0684734	0.353189	6.62568	0.00987167	0.0408024
ENSG00000237200	ZBTB40-IT1	ENST00000438551.1	sense_intronic	0.698324	0.738461	0.198996	0.00522562	0.686899	1
ENSG00000070886	EPHA8	ENST00000166244.7,ENST00000374644.8	protein_coding	0.434149	0.574762	1.28043	-1.84477	0.240814	0.549839
ENSG00000133216	EPHB2	ENST00000490436.1,ENST00000465676.1,ENST00000374632.7,ENST00000544305.5,ENST00000374627.1,ENST00000400191.7,ENST00000374630.7	processed_transcript,protein_coding	3.10333e-16	3.79131e-15	0.828691	4.71515	2.25865e-07	2.44457e-06
ENSG00000215906	LACTBL1	ENST00000618559.1,ENST00000426928.6	protein_coding	0.570506	0.650353	2.35099	-3.31852	1	1
ENSG00000227868	C1orf234	ENST00000622840.1,ENST00000566855.3,ENST00000440767.2	protein_coding	0.712029	0.750568	0.0613904	-2.49067	1	1
ENSG00000004487	KDM1A	ENST00000465864.1,ENST00000494920.1,ENST00000481879.1,ENST00000602503.1,ENST00000356634.7,ENST00000400181.8	retained_intron,protein_coding	2.90592e-25	6.37896e-24	-0.905461	8.18316	1.50268e-11	2.88368e-10
ENSG00000169641	LUZP1	ENST00000418342.5,ENST00000314174.5,ENST00000475164.2,ENST00000302291.8,ENST00000471849.5	protein_coding	0.070258	0.142616	-0.221348	6.64435	0.105405	0.295801
ENSG00000229010	RP5-979D14.1	ENST00000450968.1	processed_pseudogene	0.528747	0.64994	-2.29241	-3.31978	1	1
ENSG00000179546	HTR1D	ENST00000374619.1	protein_coding	1.68543e-09	1.14342e-08	-0.968467	1.9597	0.000307467	0.00188802
ENSG00000215381	RP5-1057J7.1	ENST00000442089.1	processed_pseudogene	0.54625	0.650353	0.776584	-1.90145	0.55049	0.930194
ENSG00000261326	LINC01355	ENST00000566551.1,ENST00000604481.1	lincRNA	4.60541e-06	2.11234e-05	0.132822	3.64174	0.48561	0.880367
ENSG00000125944	HNRNPR	ENST00000490652.1,ENST00000302271.10,ENST00000374612.5,ENST00000470941.5,ENST00000464516.1,ENST00000478691.5,ENST00000374616.7,ENST00000476451.1,ENST00000476660.1,ENST00000463552.5,ENST00000606561.5,ENST00000427764.3	processed_transcript,protein_coding	1.72858e-29	4.78812e-28	-1.08222	8.56271	7.48738e-16	2.28681e-14
ENSG00000125945	ZNF436	ENST00000314011.8,ENST00000374608.3	protein_coding	3.62337e-07	1.8943e-06	0.285831	5.07077	0.0616295	0.191977
ENSG00000271420	RP5-1057J7.7	ENST00000605350.1	lincRNA	0.95886	0.965475	0.974289	-2.68211	0.748305	1
ENSG00000204219	TCEA3	ENST00000492271.1,ENST00000374601.7,ENST00000476978.1,ENST00000461794.1,ENST00000374602.2,ENST00000450454.6	retained_intron,protein_coding	1.39879e-24	2.94085e-23	-0.323464	1.09493	0.354857	0.70871
ENSG00000088280	ASAP3	ENST00000465372.5,ENST00000530874.1,ENST00000336689.7,ENST00000449467.2,ENST00000437606.6,ENST00000495646.5,ENST00000618240.4,ENST00000492982.6,ENST00000608765.1,ENST00000484418.1,ENST00000475814.5,ENST00000478858.5	nonsense_mediated_decay,processed_transcript,retained_intron,protein_coding	0.00135971	0.00427367	0.450536	3.95478	0.0116284	0.0468515
ENSG00000007968	E2F2	ENST00000361729.2,ENST00000487237.1	processed_transcript,protein_coding	1.21545e-29	3.40089e-28	-2.25911	3.51921	6.03048e-28	4.65851e-26
ENSG00000235052	RP1-150O5.3	ENST00000451217.1	lincRNA	0.0332536	0.0753731	1.50062	-1.73132	0.13588	0.359513
ENSG00000117318	ID3	ENST00000486541.1,ENST00000463312.1,ENST00000374561.5	processed_transcript,protein_coding	0.118641	0.216821	-0.136105	5.66197	0.344607	0.692924
ENSG00000197880	MDS2	ENST00000477916.5,ENST00000374555.7,ENST00000612756.1	processed_transcript,protein_coding	0.542378	0.650353	2.34095	-3.31904	1	1
ENSG00000229239	RP11-223J15.2	ENST00000451300.2	unprocessed_pseudogene	0.583764	0.650353	0	-3.48905	1	1
ENSG00000142676	RPL11	ENST00000482370.1,ENST00000458455.1,ENST00000443624.5,ENST00000374550.7,ENST00000467075.1	processed_transcript,protein_coding	0.105389	0.197317	0.115935	9.418	0.380646	0.746758
ENSG00000011007	ELOA	ENST00000609199.1,ENST00000487554.1,ENST00000613537.4,ENST00000418390.6	processed_transcript,protein_coding	1.2406e-12	1.14305e-11	-0.558284	7.0814	3.69053e-05	0.000273204
ENSG00000057757	PITHD1	ENST00000415372.1,ENST00000246151.8,ENST00000374524.1	protein_coding	5.45695e-08	3.12109e-07	-0.818222	5.28208	5.051e-08	6.09737e-07
ENSG00000011009	LYPLA2	ENST00000374501.1,ENST00000421070.1,ENST00000374502.7,ENST00000472213.1,ENST00000420982.5,ENST00000374503.7,ENST00000374514.7,ENST00000495365.5,ENST00000374505.6,ENST00000492577.1	processed_transcript,protein_coding	0.000224104	0.000804299	-0.420921	4.91145	0.00680225	0.0295351
ENSG00000117308	GALE	ENST00000467070.1,ENST00000486382.1,ENST00000470383.1,ENST00000469556.1,ENST00000445705.1,ENST00000425913.5,ENST00000470949.5,ENST00000429356.5,ENST00000374497.7,ENST00000459934.5,ENST00000418277.5,ENST00000466250.5,ENST00000481736.5,ENST00000456977.5,ENST00000467493.5,ENST00000617979.4	processed_transcript,protein_coding	0.0041854	0.0119337	0.242502	5.31156	0.103315	0.290878
ENSG00000117305	HMGCL	ENST00000498698.1,ENST00000235958.4,ENST00000374490.7,ENST00000513148.1,ENST00000496907.1,ENST00000479458.1,ENST00000436439.6,ENST00000509389.5,ENST00000374487.6	nonsense_mediated_decay,processed_transcript,retained_intron,protein_coding	0.00104531	0.00335709	0.259351	3.83563	0.154914	0.398156
ENSG00000179163	FUCA1	ENST00000374479.3	protein_coding	1.62468e-08	9.93026e-08	0.268039	4.82109	0.088195	0.256717
ENSG00000188822	CNR2	ENST00000374472.4	protein_coding	0.649118	0.697158	-0.186902	-2.24226	1	1
ENSG00000229106	BTBD6P1	ENST00000412176.1	processed_pseudogene	0.931616	0.942576	0.0459602	-3.16651	1	1
ENSG00000230228	RP11-4M23.4	ENST00000421430.2	processed_pseudogene	0.51652	0.641567	-0.187099	-0.4674	0.842528	1
ENSG00000189266	PNRC2	ENST00000374468.1,ENST00000471915.5,ENST00000579103.1,ENST00000334351.7	protein_coding	0.0211236	0.0505631	-0.421036	7.17091	0.00180903	0.00919783
ENSG00000188529	SRSF10	ENST00000338597.9,ENST00000374453.7,ENST00000469303.1,ENST00000374452.9,ENST00000341154.10,ENST00000473858.5,ENST00000497214.1,ENST00000484146.6,ENST00000485292.1,ENST00000492112.2,ENST00000495785.1,ENST00000343255.9,ENST00000473754.1,ENST00000453840.7,ENST00000344989.10,ENST00000485841.5	nonsense_mediated_decay,processed_transcript,retained_intron,protein_coding	4.98917e-18	6.98967e-17	-1.08897	8.10641	6.41405e-16	1.96691e-14
ENSG00000215905	RP11-4M23.7	ENST00000442164.2	processed_pseudogene	0.506724	0.632577	2.34095	-3.31904	1	1
ENSG00000142661	MYOM3	ENST00000338909.9,ENST00000374434.3,ENST00000475306.1,ENST00000448831.1	processed_transcript,protein_coding	0.0124755	0.0317765	0.627791	3.22401	0.00187945	0.00952399
ENSG00000142677	IL22RA1	ENST00000270800.1	protein_coding	1.09339e-14	1.18986e-13	-2.6984	1.11065	5.58762e-13	1.28123e-11
ENSG00000185436	IFNLR1	ENST00000327535.5,ENST00000327575.6,ENST00000374421.7,ENST00000374418.3,ENST00000374419.1	protein_coding	6.68962e-05	0.000259839	0.48635	4.22816	0.00435429	0.0199595
ENSG00000230023	RP11-10N16.2	ENST00000439059.2	lincRNA	0.41864	0.558586	-3.14415	-3.16775	0.568032	0.930194
ENSG00000158055	GRHL3	ENST00000528181.1,ENST00000236255.4,ENST00000530984.1,ENST00000461318.1,ENST00000350501.9,ENST00000528064.5,ENST00000361548.8,ENST00000356046.6,ENST00000524724.5	nonsense_mediated_decay,processed_transcript,retained_intron,protein_coding	3.99039e-56	3.36511e-54	-0.848261	1.76728	0.00273768	0.0132951
ENSG00000001460	STPG1	ENST00000374409.5,ENST00000438866.1,ENST00000003583.12,ENST00000435187.1,ENST00000483261.1,ENST00000483528.1,ENST00000337248.8,ENST00000475760.1,ENST00000497384.1,ENST00000498488.5,ENST00000468303.5,ENST00000492753.1	processed_transcript,protein_coding	0.0184648	0.0449286	0.314864	3.8009	0.0853317	0.249719
ENSG00000001461	NIPAL3	ENST00000475663.2,ENST00000003912.7,ENST00000339255.2,ENST00000358028.8,ENST00000432012.1,ENST00000488155.1,ENST00000374399.8	processed_transcript,protein_coding	5.57154e-24	1.14211e-22	0.869817	5.2772	6.98772e-09	9.62087e-08
ENSG00000117602	RCAN3	ENST00000610732.4,ENST00000618490.4,ENST00000436717.6,ENST00000482807.1,ENST00000374393.4,ENST00000374395.8,ENST00000412742.5,ENST00000630217.1,ENST00000425530.3,ENST00000538532.5,ENST00000616511.4	nonsense_mediated_decay,protein_coding	1.37208e-05	5.89597e-05	0.230298	5.3375	0.121295	0.332015
ENSG00000264443	RP4-594I10.3	ENST00000577528.1	lincRNA	0.253027	0.386323	-2.0353	-2.68155	0.322137	0.681477
ENSG00000184454	NCMAP	ENST00000374392.2,ENST00000486262.1	processed_transcript,protein_coding	0.0126391	0.0321581	-0.297181	0.440083	0.469939	0.865255
ENSG00000227312	RP11-496D1.2	ENST00000443086.2	processed_pseudogene	0.414066	0.553796	-1.33578	-2.90461	0.693065	1
ENSG00000133226	SRRM1	ENST00000470243.5,ENST00000471693.1,ENST00000468822.5,ENST00000485441.5,ENST00000323848.13,ENST00000478890.5,ENST00000600523.5,ENST00000496882.5,ENST00000485541.1,ENST00000490543.5,ENST00000593639.5,ENST00000374389.8,ENST00000489130.2,ENST00000461768.5,ENST00000488317.1,ENST00000474843.1,ENST00000479034.5,ENST00000466910.5,ENST00000447431.6,ENST00000494934.5,ENST00000596378.1,ENST00000495561.1,EN…	nonsense_mediated_decay,processed_transcript,retained_intron,protein_coding	6.10251e-25	1.30745e-23	-1.10355	8.10953	2.66383e-16	8.38914e-15
ENSG00000169504	CLIC4	ENST00000489758.1,ENST00000374379.8,ENST00000497755.1,ENST00000488683.1	nonsense_mediated_decay,processed_transcript,protein_coding	9.52781e-09	5.96648e-08	0.330675	7.90306	0.0133375	0.0528195
ENSG00000020633	RUNX3	ENST00000308873.10,ENST00000399916.5,ENST00000479341.1,ENST00000338888.3,ENST00000496967.1	processed_transcript,protein_coding	0.079362	0.157577	-0.333546	3.63328	0.0744639	0.225187
ENSG00000233755	RP4-799D16.1	ENST00000429666.1,ENST00000424084.1	lincRNA	0.570506	0.650353	2.35099	-3.31852	1	1
ENSG00000117614	SYF2	ENST00000354361.3,ENST00000474160.1,ENST00000236273.8,ENST00000476231.1	processed_transcript,protein_coding	0.0417235	0.0914442	0.278584	6.4541	0.0429414	0.142523
ENSG00000117616	RSRP1	ENST00000567741.1,ENST00000568212.1,ENST00000473314.6,ENST00000562018.1,ENST00000564223.5,ENST00000561867.1,ENST00000565733.5,ENST00000568701.1,ENST00000568996.1,ENST00000475766.2,ENST00000566395.5,ENST00000498238.1,ENST00000243189.11,ENST00000431849.3,ENST00000491378.1,ENST00000566599.1,ENST00000569495.5,ENST00000450820.2,ENST00000568254.5,ENST00000564413.1,ENST00000568399.1,ENST00000570063.5	nonsense_mediated_decay,processed_transcript,retained_intron,protein_coding	7.23355e-43	3.76678e-41	1.17656	6.71419	1.55813e-17	5.43716e-16
ENSG00000272432	RP3-465N24.6	ENST00000607698.1	lincRNA	0.480582	0.616313	0.360319	-2.4025	1	1
ENSG00000261349	RP3-465N24.5	ENST00000566714.1	unprocessed_pseudogene	2.81125e-05	0.000115516	1.10448	-1.20277	0.153211	0.394616
ENSG00000187010	RHD	ENST00000568195.5,ENST00000342055.9,ENST00000328664.8,ENST00000564398.5,ENST00000357542.8,ENST00000622561.4,ENST00000423810.6,ENST00000454452.6,ENST00000423253.1,ENST00000417538.6	processed_transcript,retained_intron,protein_coding	0.156	0.270269	3.71785	-3.02936	0.343852	0.692924
ENSG00000224183	SDHDP6	ENST00000414693.1	processed_pseudogene	0.175886	0.296452	2.08133	-1.90247	0.0627341	0.194878
ENSG00000259984	RP11-335G20.7	ENST00000570165.1	unprocessed_pseudogene	0.0170694	0.0419569	0.768117	-1.90221	0.550554	0.930194
ENSG00000183726	TMEM50A	ENST00000491936.5,ENST00000480937.5,ENST00000498135.5,ENST00000374358.4,ENST00000487234.1,ENST00000468704.1	processed_transcript,protein_coding	0.731916	0.768574	0.0373808	6.01318	0.791712	1
ENSG00000188672	RHCE	ENST00000495048.1,ENST00000533771.1,ENST00000349320.7,ENST00000413854.5,ENST00000527747.5,ENST00000527187.5,ENST00000340849.8,ENST00000346452.8,ENST00000349438.8,ENST00000294413.11	nonsense_mediated_decay,processed_transcript,retained_intron,protein_coding	0.0266499	0.0619167	1.77212	-0.927643	0.00748883	0.032162
ENSG00000238084	RP3-469D22.1	ENST00000419297.2	processed_pseudogene	0.277269	0.410086	-1.71055	-2.78926	0.474151	0.865255
ENSG00000204178	TMEM57	ENST00000470035.1,ENST00000374343.4,ENST00000399766.7	processed_transcript,protein_coding	2.89894e-09	1.91741e-08	0.732067	5.82534	2.73299e-07	2.92048e-06
ENSG00000157978	LDLRAP1	ENST00000485476.2,ENST00000374338.4,ENST00000484476.5,ENST00000462394.1,ENST00000470950.1,ENST00000474283.1,ENST00000488127.1	processed_transcript,protein_coding	0.00274705	0.00813716	0.430015	4.29889	0.0107128	0.0437374
ENSG00000225643	RP11-70P17.1	ENST00000412797.1	lincRNA	8.51697e-09	5.36112e-08	3.2021	-0.371536	2.74479e-07	2.92999e-06
ENSG00000117643	MAN1C1	ENST00000475314.5,ENST00000496532.5,ENST00000487493.1,ENST00000374332.8,ENST00000473891.1,ENST00000611903.4,ENST00000374329.1,ENST00000263979.7	processed_transcript,protein_coding	0.117598	0.215676	-0.135979	0.279864	0.776575	1
ENSG00000162430	SELENON	ENST00000374315.1,ENST00000354177.8,ENST00000494537.1,ENST00000361547.6,ENST00000630065.2	processed_transcript,protein_coding	0.626931	0.678031	-0.106093	4.77622	0.50457	0.907963
ENSG00000117640	MTFR1L	ENST00000464008.6,ENST00000533762.5,ENST00000528624.5,ENST00000469815.5,ENST00000494293.1,ENST00000374307.9,ENST00000474295.5,ENST00000525713.5,ENST00000497956.1,ENST00000374300.7,ENST00000488327.6,ENST00000374303.6,ENST00000466284.1,ENST00000526894.5,ENST00000478284.5,ENST00000472643.5,ENST00000526158.5,ENST00000424294.5,ENST00000531361.1,ENST00000374301.7,ENST00000529116.5,ENST00000524618.5,ENS…	nonsense_mediated_decay,processed_transcript,retained_intron,protein_coding	0.0192523	0.0465795	0.407305	4.63509	0.0114229	0.0461154
ENSG00000127423	AUNIP	ENST00000374298.3,ENST00000538789.5,ENST00000481602.1	processed_transcript,protein_coding	3.01919e-41	1.45261e-39	-2.07442	4.6368	3.389e-34	3.68769e-32
ENSG00000182749	PAQR7	ENST00000374296.3	protein_coding	3.00096e-05	0.000122867	0.66997	3.69636	0.000318248	0.0019491
ENSG00000117632	STMN1	ENST00000455785.6,ENST00000446334.1,ENST00000399728.5,ENST00000374291.5,ENST00000513116.1,ENST00000357865.6,ENST00000426559.6,ENST00000465604.1,ENST00000485226.1	processed_transcript,protein_coding	2.58425e-19	3.94446e-18	-1.23156	7.63046	1.2198e-19	5.13621e-18
ENSG00000223624	RP1-125I3.4	ENST00000453780.1	processed_pseudogene	0.545436	0.650353	2.34095	-3.31904	1	1
ENSG00000158006	PAFAH2	ENST00000439092.6,ENST00000374284.5,ENST00000374282.7,ENST00000464540.1,ENST00000441420.1,ENST00000476611.1,ENST00000493892.5	processed_transcript,protein_coding	1.68814e-08	1.03016e-07	-0.506636	4.15252	0.00341936	0.016167
ENSG00000158008	EXTL1	ENST00000470037.1,ENST00000481377.5,ENST00000484339.1,ENST00000374280.3	processed_transcript,protein_coding	0.148364	0.260244	1.74729	-2.39925	0.275562	0.610511
ENSG00000158022	TRIM63	ENST00000483052.1,ENST00000374272.3	processed_transcript,protein_coding	0.488633	0.61965	0	-3.48905	1	1
ENSG00000175087	PDIK1L	ENST00000619836.4,ENST00000374269.1,ENST00000374271.8,ENST00000444713.5	protein_coding	0.00375879	0.0108236	-0.721781	4.16281	3.06246e-05	0.000230018
ENSG00000197245	FAM110D	ENST00000374268.4	protein_coding	0.0782375	0.155833	0.724634	-1.39805	0.440045	0.829634
ENSG00000282872	RP11-96L14.8	ENST00000634842.1,ENST00000635463.1	protein_coding	0.542378	0.650353	2.34095	-3.31904	1	1
ENSG00000236782	RP11-96L14.7	ENST00000433939.6,ENST00000414762.1,ENST00000407889.6,ENST00000444682.1,ENST00000448923.2	nonsense_mediated_decay,processed_transcript,protein_coding	0.0279539	0.064599	0	-3.48905	1	1
ENSG00000142684	ZNF593	ENST00000270812.6,ENST00000374266.6	protein_coding	0.0780811	0.155593	0.0317088	4.5153	0.851399	1
ENSG00000142675	CNKSR1	ENST00000524529.6,ENST00000528001.1,ENST00000465415.1,ENST00000484874.2,ENST00000531191.5,ENST00000361530.10,ENST00000525687.5,ENST00000480348.6,ENST00000481077.6,ENST00000482227.5,ENST00000374253.9,ENST00000480617.1,ENST00000531150.5,ENST00000528281.5	nonsense_mediated_decay,processed_transcript,retained_intron,protein_coding	1.1793e-09	8.09459e-09	0.89291	2.87886	4.57253e-05	0.000332816
ENSG00000188782	CATSPER4	ENST00000518899.5,ENST00000456354.6,ENST00000338855.6	nonsense_mediated_decay,protein_coding	0.702334	0.741898	1.42553	-2.90447	0.693051	1
ENSG00000236155	RP11-231P20.2	ENST00000447201.5,ENST00000451482.1,ENST00000448341.2,ENST00000428812.1	transcribed_unprocessed_pseudogene,processed_transcript	0.0423262	0.092578	4.12666	-2.90175	0.206151	0.491502
ENSG00000278572	RP11-231P20.6	ENST00000622820.1	unprocessed_pseudogene	0.886826	0.904585	0.0485987	-3.16768	1	1
ENSG00000130695	CEP85	ENST00000476272.6,ENST00000491670.1,ENST00000640292.1,ENST00000468163.1,ENST00000469609.5,ENST00000453146.1,ENST00000480446.1,ENST00000451429.6,ENST00000252992.8	nonsense_mediated_decay,processed_transcript,protein_coding	0.00374152	0.0107831	-0.369966	6.4727	0.00718923	0.0310157
ENSG00000270733	RP11-231P20.5	ENST00000603670.1	processed_pseudogene	0.266467	0.39878	0	-3.48905	1	1
ENSG00000142669	SH3BGRL3	ENST00000270792.9,ENST00000319041.6	protein_coding	6.86759e-14	6.99876e-13	0.354516	4.59395	0.0285561	0.101443
ENSG00000158062	UBXN11	ENST00000421827.2,ENST00000357089.8,ENST00000496466.1,ENST00000442942.6,ENST00000374222.5,ENST00000472155.5,ENST00000423664.5,ENST00000452980.5,ENST00000494942.5,ENST00000374223.5,ENST00000314675.11,ENST00000450041.5,ENST00000374217.6,ENST00000475591.5,ENST00000374221.7,ENST00000374215.5	retained_intron,protein_coding	0.0105028	0.0272387	-0.217766	3.47822	0.260495	0.585111
ENSG00000169442	CD52	ENST00000470468.1,ENST00000492808.5,ENST00000374213.2	processed_transcript,protein_coding	0.313279	0.448687	1.26862	-2.58076	0.545552	0.930194
ENSG00000176092	AIM1L	ENST00000522923.5,ENST00000522993.1,ENST00000640960.1,ENST00000308182.9,ENST00000374207.4,ENST00000527815.5,ENST00000374211.5,ENST00000429942.2,ENST00000475866.2,ENST00000374208.1,ENST00000520372.5	nonsense_mediated_decay,processed_transcript,retained_intron,protein_coding	2.06024e-20	3.37544e-19	-0.282303	1.84268	0.324171	0.682795
ENSG00000176083	ZNF683	ENST00000416125.1,ENST00000403843.5,ENST00000451801.5,ENST00000436292.5,ENST00000455900.5,ENST00000454975.1,ENST00000453132.5,ENST00000349618.7,ENST00000423508.5	protein_coding	0.231735	0.364634	0	-3.48905	1	1
ENSG00000131914	LIN28A	ENST00000326279.10,ENST00000254231.4	protein_coding	0.388326	0.526468	-0.313257	-1.5361	0.741795	1
ENSG00000117682	DHDDS	ENST00000236342.11,ENST00000374186.7,ENST00000416052.1,ENST00000431933.5,ENST00000526278.5,ENST00000427245.6,ENST00000530781.5,ENST00000525682.6,ENST00000360009.6,ENST00000525410.1,ENST00000531955.5,ENST00000374185.7,ENST00000487944.5,ENST00000528557.5,ENST00000434391.6,ENST00000533087.5,ENST00000531312.5,ENST00000529688.5,ENST00000526219.5,ENST00000525165.5,ENST00000436153.6,ENST00000527611.1,EN…	nonsense_mediated_decay,processed_transcript,retained_intron,protein_coding	0.248934	0.382866	0.163047	5.46123	0.267588	0.598255
ENSG00000223583	RP3-476K8.4	ENST00000446498.1	processed_pseudogene	0.107721	0.200731	1.1782	-1.1665	0.121486	0.332419
ENSG00000198830	HMGN2	ENST00000493418.1,ENST00000467700.5,ENST00000619352.4,ENST00000468388.5,ENST00000460563.5,ENST00000464888.5,ENST00000479815.5,ENST00000463817.5,ENST00000361427.5,ENST00000466194.1	processed_transcript,protein_coding	2.7679e-14	2.90562e-13	-0.943484	5.94985	2.6232e-11	4.91895e-10
ENSG00000117676	RPS6KA1	ENST00000525525.5,ENST00000530607.1,ENST00000526040.6,ENST00000531382.5,ENST00000374166.8,ENST00000527264.5,ENST00000525582.1,ENST00000474934.1,ENST00000531113.5,ENST00000529454.5,ENST00000524436.5,ENST00000488985.1,ENST00000366866.8,ENST00000403732.2,ENST00000526792.5,ENST00000530305.1,ENST00000374168.6,ENST00000438977.1,ENST00000530003.5,ENST00000374163.5	nonsense_mediated_decay,processed_transcript,retained_intron,protein_coding	4.52527e-10	3.22646e-09	-0.316667	5.06008	0.0383596	0.130071
ENSG00000117713	ARID1A	ENST00000466382.2,ENST00000636110.1,ENST00000636958.1,ENST00000615191.4,ENST00000636422.1,ENST00000324856.11,ENST00000636794.1,ENST00000532781.1,ENST00000524572.1,ENST00000637788.1,ENST00000374152.7,ENST00000636219.1,ENST00000430799.7,ENST00000636072.1,ENST00000637465.1,ENST00000457599.6,ENST00000430291.2	nonsense_mediated_decay,processed_transcript,retained_intron,protein_coding	0.00307019	0.00900559	0.253382	5.78046	0.0755845	0.227488
ENSG00000060642	PIGV	ENST00000455364.1,ENST00000078527.8,ENST00000430292.5,ENST00000374145.5,ENST00000431541.5,ENST00000472757.5	nonsense_mediated_decay,protein_coding	4.31192e-07	2.23617e-06	0.672947	3.84335	0.000207875	0.00132387
ENSG00000204160	ZDHHC18	ENST00000534643.5,ENST00000374141.6,ENST00000488397.3,ENST00000478902.1,ENST00000374142.8	processed_transcript,protein_coding	0.0501885	0.107038	0.0133659	4.67413	0.938534	1
ENSG00000175793	SFN	ENST00000339276.5	protein_coding	3.77183e-136	2.24527e-133	0.713024	6.77414	1.77986e-07	1.96133e-06
ENSG00000142751	GPN2	ENST00000431781.2,ENST00000461282.1,ENST00000477418.2,ENST00000374135.8,ENST00000374133.3	processed_transcript,retained_intron,protein_coding	0.0105993	0.0274653	0.0883626	5.15911	0.562265	0.930194
ENSG00000198746	GPATCH3	ENST00000445019.5,ENST00000450844.1,ENST00000361720.9	protein_coding	0.101425	0.191549	-0.117601	3.62013	0.544055	0.930194
ENSG00000090273	NUDC	ENST00000484772.1,ENST00000452707.1,ENST00000321265.9,ENST00000435827.6	processed_transcript,protein_coding	4.91879e-38	2.04281e-36	-1.25986	6.80767	6.37701e-20	2.75391e-18
ENSG00000175707	KDF1	ENST00000320567.5,ENST00000616918.1	protein_coding	0.00135547	0.004263	0.261622	4.0032	0.137976	0.36333
ENSG00000172746	RPL12P13	ENST00000310055.5	unprocessed_pseudogene	0.00753914	0.0202783	0.805741	0.255358	0.0591729	0.185677
ENSG00000224064	RP11-344H11.5	ENST00000455684.1	processed_pseudogene	0.148361	0.260244	2.37413	-2.58132	0.211929	0.496451
ENSG00000225294	OSTCP2	ENST00000437956.1	processed_pseudogene	0.783573	0.813866	-0.857711	-2.684	0.748487	1
ENSG00000253368	TRNP1	ENST00000531285.1,ENST00000522111.2	protein_coding	1.89825e-14	2.015e-13	0.903332	4.56227	3.54619e-08	4.40322e-07
ENSG00000158246	FAM46B	ENST00000289166.5	protein_coding	2.56128e-24	5.32588e-23	1.32737	2.57401	2.08798e-08	2.68825e-07
ENSG00000090020	SLC9A1	ENST00000447808.1,ENST00000263980.7,ENST00000374089.5,ENST00000490329.1,ENST00000374084.2,ENST00000374086.3	processed_transcript,retained_intron,protein_coding	1.63996e-17	2.203e-16	1.07954	3.095	3.1535e-07	3.33579e-06
ENSG00000229985	RP11-40H20.5	ENST00000457038.1	processed_pseudogene	0.0813884	0.160885	0.0431157	-2.4893	1	1
ENSG00000214973	CHCHD3P3	ENST00000446783.1	processed_pseudogene	0.112912	0.208802	-0.784593	-0.768434	0.196398	0.479798
ENSG00000225159	NPM1P39	ENST00000449818.1	processed_pseudogene	1.64079e-07	8.89989e-07	-0.68269	2.43119	0.00463525	0.0211025
ENSG00000142784	WDTC1	ENST00000491239.2,ENST00000447062.2,ENST00000361771.7,ENST00000319394.7,ENST00000472249.2	nonsense_mediated_decay,retained_intron,protein_coding	6.20103e-22	1.12594e-20	1.00157	3.84899	4.25166e-08	5.20889e-07
ENSG00000243659	RP11-4K3__A.3	ENST00000428741.2	processed_pseudogene	0.00167095	0.00515481	2.17949	-1.84383	0.0435839	0.144241
ENSG00000186501	TMEM222	ENST00000464813.5,ENST00000464720.5,ENST00000471456.1,ENST00000486082.5,ENST00000498220.1,ENST00000608611.5,ENST00000470223.1,ENST00000466759.5,ENST00000611517.4,ENST00000374076.8,ENST00000478104.5	nonsense_mediated_decay,retained_intron,protein_coding	0.0312472	0.0713151	0.304843	3.91931	0.0894473	0.259487
ENSG00000241547	ACTG1P20	ENST00000486001.1	processed_pseudogene	0.415319	0.555057	0.365921	0.731935	0.333541	0.692924
ENSG00000142765	SYTL1	ENST00000616558.4,ENST00000318074.9,ENST00000496001.5,ENST00000473280.1,ENST00000543823.1,ENST00000483926.5,ENST00000475199.1,ENST00000485269.1,ENST00000490170.5,ENST00000615284.1,ENST00000618673.4	retained_intron,protein_coding	8.28151e-57	7.16292e-55	2.07101	4.60796	6.0111e-34	6.44844e-32
ENSG00000142733	MAP3K6	ENST00000357582.2,ENST00000470890.1,ENST00000476509.1,ENST00000486046.5,ENST00000493901.5,ENST00000495230.1,ENST00000472410.5,ENST00000374040.7	retained_intron,protein_coding	0.000561282	0.00188558	-0.03413	3.07551	0.881442	1
ENSG00000142748	FCN3	ENST00000270879.8,ENST00000498393.1,ENST00000354982.2,ENST00000481748.1	retained_intron,protein_coding	0.010158	0.0264506	1.43786	-2.90347	0.692951	1
ENSG00000174950	CD164L2	ENST00000374027.7,ENST00000374025.4,ENST00000374030.2	retained_intron,protein_coding	0.00568972	0.0157734	1.02009	-0.239134	0.0362266	0.124084
ENSG00000231207	RP1-144C9.2	ENST00000443746.1	processed_pseudogene	0.550367	0.650353	0	-3.48905	1	1
ENSG00000181773	GPR3	ENST00000374024.3	protein_coding	1.41948e-15	1.65111e-14	-1.0006	0.980246	0.00347693	0.0164085
ENSG00000158195	WASF2	ENST00000618852.4,ENST00000536657.1	protein_coding	2.57776e-06	1.21538e-05	0.448405	6.68741	0.00102936	0.00554768
ENSG00000126705	AHDC1	ENST00000490295.1,ENST00000480033.2,ENST00000487743.2,ENST00000247087.9,ENST00000374011.6	processed_transcript,protein_coding	5.04364e-07	2.59569e-06	0.473016	3.05185	0.0239631	0.0873974
ENSG00000000938	FGR	ENST00000475472.5,ENST00000374004.5,ENST00000374005.7,ENST00000457296.5,ENST00000468038.1,ENST00000399173.5,ENST00000374003.7	processed_transcript,protein_coding	0.594918	0.650353	-2.30497	-3.31911	1	1
ENSG00000235912	RP1-159A19.3	ENST00000433132.1	processed_pseudogene	0.342666	0.477559	-0.20154	-0.0818853	0.738203	1
ENSG00000233975	RP11-288L9.1	ENST00000440492.1	lincRNA	0.220326	0.352819	3.18807	-3.16695	0.568045	0.930194
ENSG00000126709	IFI6	ENST00000362020.4,ENST00000339145.8,ENST00000361157.10	protein_coding	0.131897	0.236603	0.192998	1.69794	0.512863	0.918964
ENSG00000009780	FAM76A	ENST00000446647.1,ENST00000419687.6,ENST00000010299.10,ENST00000373949.5,ENST00000373954.10,ENST00000530324.5,ENST00000234549.11	protein_coding	0.0226379	0.0537289	-0.124257	4.36285	0.461785	0.858889
ENSG00000231344	RP3-426I6.2	ENST00000446554.1	processed_pseudogene	0.09798	0.186365	0.629812	-1.9629	0.680922	1
ENSG00000230833	RPEP3	ENST00000425462.1	processed_pseudogene	0.259559	0.393428	-1.2132	-2.02915	0.278629	0.61321
ENSG00000117758	STX12	ENST00000440806.2,ENST00000481874.1,ENST00000472285.1,ENST00000468761.1,ENST00000373943.8	processed_transcript,protein_coding	0.231496	0.364634	-0.143983	5.44039	0.32886	0.689577
ENSG00000269971	RP3-426I6.5	ENST00000602607.1	sense_intronic	0.0246162	0.0578	-0.565966	-1.3174	0.456632	0.85124
ENSG00000270031	RP3-426I6.6	ENST00000602843.1	sense_intronic	0.192885	0.317869	0.0421465	-2.4882	1	1
ENSG00000117751	PPP1R8	ENST00000311772.9,ENST00000486634.2,ENST00000373931.8,ENST00000236412.11,ENST00000431586.1	processed_transcript,protein_coding	1.61687e-08	9.8865e-08	-0.526745	6.48941	0.000130992	0.000872251
ENSG00000130775	THEMIS2	ENST00000482828.1,ENST00000328928.11,ENST00000467258.1,ENST00000373925.5,ENST00000373921.7,ENST00000466068.1,ENST00000442118.5,ENST00000456990.1,ENST00000427466.1,ENST00000492877.1,ENST00000373927.7	processed_transcript,protein_coding	0.00427511	0.0121673	-0.128596	3.03269	0.542218	0.930194
ENSG00000117748	RPA2	ENST00000444045.1,ENST00000419958.5,ENST00000373909.7,ENST00000313433.11,ENST00000373912.7	protein_coding	5.62663e-25	1.20977e-23	-1.34681	6.09365	2.31477e-21	1.12259e-19
ENSG00000130768	SMPDL3B	ENST00000373888.8,ENST00000549094.1,ENST00000548116.5,ENST00000466793.1,ENST00000411604.5,ENST00000373894.7	nonsense_mediated_decay,processed_transcript,protein_coding	6.49965e-09	4.14082e-08	0.629918	3.98511	0.000390237	0.00234459
ENSG00000158156	XKR8	ENST00000481387.1,ENST00000373884.5	processed_transcript,protein_coding	0.0165944	0.040912	0.501187	3.6761	0.00725008	0.0312516
ENSG00000158161	EYA3	ENST00000373864.5,ENST00000436342.6,ENST00000495923.5,ENST00000468665.1,ENST00000471498.5,ENST00000373871.7,ENST00000540618.5,ENST00000373863.3	processed_transcript,protein_coding	1.00725e-08	6.29717e-08	-0.608615	6.7229	8.49393e-06	7.13721e-05
ENSG00000238231	RP11-460I13.6	ENST00000426041.2	processed_pseudogene	0.610237	0.662241	0.626662	-1.96482	0.680982	1
ENSG00000228589	SPCS2P4	ENST00000436160.1	processed_pseudogene	0.863493	0.884828	-0.635483	-0.513209	0.25502	0.575667
ENSG00000214812	RP5-1053E7.3	ENST00000399029.3	processed_pseudogene	0.0465853	0.100446	0	-3.48905	1	1
ENSG00000169403	PTAFR	ENST00000305392.3,ENST00000373857.7,ENST00000539896.1	protein_coding	2.95491e-173	2.56309e-170	0.419484	0.524403	0.31156	0.671446
ENSG00000126698	DNAJC8	ENST00000603289.5,ENST00000482674.5,ENST00000263697.5,ENST00000488868.1,ENST00000470967.1,ENST00000489277.5	processed_transcript,protein_coding	1.57645e-25	3.50106e-24	-0.949087	7.52379	2.24014e-12	4.79946e-11
ENSG00000130770	ATPIF1	ENST00000468425.2,ENST00000465645.1,ENST00000335514.9,ENST00000497986.5	protein_coding	0.000204274	0.000737404	-0.432755	6.30968	0.00178797	0.00909991
ENSG00000271398	RP5-1092A3.5	ENST00000605846.1	lincRNA	0.179572	0.300696	-0.480525	-2.78855	1	1
ENSG00000130766	SESN2	ENST00000253063.3	protein_coding	1.43227e-36	5.57465e-35	1.36808	5.11013	1.24049e-18	4.77313e-17
ENSG00000130772	MED18	ENST00000475655.1,ENST00000373842.8,ENST00000474683.1,ENST00000398997.2,ENST00000479574.5	processed_transcript,protein_coding	0.401905	0.541347	-0.0441243	4.08233	0.808806	1
ENSG00000204138	PHACTR4	ENST00000373839.7,ENST00000463428.5,ENST00000633167.1,ENST00000632964.1,ENST00000493669.2,ENST00000633371.1,ENST00000632202.1,ENST00000373836.4,ENST00000632421.1	nonsense_mediated_decay,processed_transcript,retained_intron,protein_coding	0.078842	0.156749	-0.309491	5.84834	0.0288044	0.102206
ENSG00000229820	RP1-308E4.1	ENST00000438601.2	processed_pseudogene	0.941274	0.950858	0.301088	-0.733369	0.733856	1
ENSG00000180198	RCC1	ENST00000486790.2,ENST00000419074.5,ENST00000411533.5,ENST00000373832.5,ENST00000429051.1,ENST00000373831.7,ENST00000478232.1,ENST00000398958.6,ENST00000373833.10,ENST00000430407.1,ENST00000427469.5,ENST00000434290.5	processed_transcript,retained_intron,protein_coding	2.66587e-12	2.3769e-11	-0.766031	6.8487	1.95254e-08	2.52565e-07
ENSG00000242125	SNHG3	ENST00000447507.1,ENST00000437681.1,ENST00000413987.1	retained_intron	3.6434e-11	2.90544e-10	0.309123	8.24917	0.0202758	0.0757812
ENSG00000231468	PRDX3P2	ENST00000447051.2	processed_pseudogene	0.232033	0.365027	0	-3.48905	1	1
ENSG00000180098	TRNAU1AP	ENST00000480930.5,ENST00000464880.5,ENST00000495995.5,ENST00000491577.5,ENST00000497790.5,ENST00000495215.5,ENST00000464093.1,ENST00000411406.3,ENST00000373830.4,ENST00000484775.1	processed_transcript,protein_coding	0.0563059	0.118199	-0.000795615	4.72508	1	1
ENSG00000197989	SNHG12	ENST00000470977.5,ENST00000464612.5,ENST00000461832.1,ENST00000481220.5,ENST00000481368.5,ENST00000464115.1,ENST00000461448.5,ENST00000474814.1	retained_intron	0.313959	0.449174	0.146915	6.49825	0.285371	0.624943
ENSG00000120656	TAF12	ENST00000495422.1,ENST00000263974.4,ENST00000471683.5,ENST00000373824.8	processed_transcript,protein_coding	5.33672e-09	3.43403e-08	0.297132	6.13011	0.0330581	0.114766
ENSG00000188060	RAB42	ENST00000465518.2,ENST00000373826.3	protein_coding	0.557899	0.650353	0	-3.48905	1	1
ENSG00000229388	LINC01715	ENST00000427804.1,ENST00000420776.1	lincRNA	0.572167	0.650353	0.146854	1.2523	0.684019	1
ENSG00000270103	RNU11	ENST00000602813.1	lincRNA	8.94357e-30	2.5234e-28	-0.0086738	2.64763	0.981582	1
ENSG00000162419	GMEB1	ENST00000480454.1,ENST00000294409.2,ENST00000373816.5,ENST00000361872.8	processed_transcript,protein_coding	0.000807506	0.00264228	-0.312219	4.77691	0.048426	0.157186
ENSG00000198492	YTHDF2	ENST00000476976.1,ENST00000373812.7,ENST00000468863.1,ENST00000541996.5,ENST00000542507.5,ENST00000475796.5,ENST00000478283.5,ENST00000496288.5,ENST00000474884.5	processed_transcript,protein_coding	0.000137252	0.000509767	-0.510259	7.38466	0.00015067	0.000987784
ENSG00000116329	OPRD1	ENST00000234961.6,ENST00000621425.1	protein_coding	0.371172	0.50841	-4.0602	-2.90532	0.206655	0.491502
ENSG00000159023	EPB41	ENST00000373798.5,ENST00000356093.6,ENST00000488277.1,ENST00000462032.1,ENST00000482464.5,ENST00000343067.8,ENST00000347529.7,ENST00000460378.1,ENST00000490308.1,ENST00000636666.1,ENST00000373797.1,ENST00000373800.7,ENST00000349460.8	processed_transcript,protein_coding	1.07928e-06	5.34036e-06	0.206865	7.25387	0.124582	0.336188
ENSG00000225616	RP4-604A21.1	ENST00000425821.2	processed_pseudogene	0.000942002	0.0030469	0.698586	3.07007	0.000821198	0.0045494
ENSG00000253304	TMEM200B	ENST00000521452.1,ENST00000420504.2	protein_coding	0.000114719	0.000431299	0.0758605	3.13943	0.717856	1
ENSG00000225750	RP11-242O24.3	ENST00000413004.1	lincRNA	0.0250187	0.058643	-2.39661	-2.03063	0.0421579	0.140454
ENSG00000116350	SRSF4	ENST00000497015.5,ENST00000373795.6,ENST00000477193.1,ENST00000466448.4,ENST00000634348.1,ENST00000622143.1,ENST00000605204.1,ENST00000489898.1	nonsense_mediated_decay,retained_intron,protein_coding	0.0472984	0.101731	-0.301823	6.7714	0.0266214	0.0955997
ENSG00000116353	MECR	ENST00000475861.6,ENST00000493928.1,ENST00000464915.1,ENST00000483435.5,ENST00000464511.1,ENST00000484012.5,ENST00000263702.10,ENST00000373791.7,ENST00000463052.5,ENST00000489248.5,ENST00000463412.1,ENST00000475773.5,ENST00000482610.1,ENST00000453185.5,ENST00000478505.6,ENST00000474946.5,ENST00000473030.5,ENST00000490529.5	nonsense_mediated_decay,processed_transcript,protein_coding	0.0258664	0.0603425	-0.395638	3.86465	0.0279229	0.0994267
ENSG00000060656	PTPRU	ENST00000465525.6,ENST00000492954.1,ENST00000527027.1,ENST00000493601.5,ENST00000428026.6,ENST00000531385.1,ENST00000345512.7,ENST00000373779.7,ENST00000415600.6,ENST00000526080.1,ENST00000460170.2	processed_transcript,retained_intron,protein_coding	2.73264e-50	1.8601e-48	0.0660884	4.91128	0.67311	1
ENSG00000230523	LINC01756	ENST00000417651.1	lincRNA	0.592348	0.650353	0	-3.48905	1	1
ENSG00000228176	RP4-656G21.1	ENST00000422638.1	lincRNA	0.000821814	0.00268505	0	-3.48905	1	1
ENSG00000231251	RP3-357I16.1	ENST00000442774.1	processed_pseudogene	0.594918	0.650353	-2.30497	-3.31911	1	1
ENSG00000162510	MATN1	ENST00000494561.1,ENST00000373765.4,ENST00000477320.1	processed_transcript,protein_coding	3.54962e-07	1.85862e-06	2.90826	-1.78594	0.00858332	0.0361594
ENSG00000162511	LAPTM5	ENST00000294507.3,ENST00000464569.1,ENST00000476492.1	processed_transcript,protein_coding	2.14231e-09	1.43954e-08	1.81252	-2.78728	0.473974	0.865255
ENSG00000223382	LINC01778	ENST00000635357.1,ENST00000634980.1,ENST00000430320.3,ENST00000438790.1,ENST00000635288.1,ENST00000634587.1,ENST00000635044.1,ENST00000634319.1,ENST00000635009.1	lincRNA	0.205338	0.334198	1.4212	-2.90332	0.692937	1
ENSG00000162512	SDC3	ENST00000471567.1,ENST00000336798.11,ENST00000339394.6,ENST00000487984.1	processed_transcript,protein_coding	3.97245e-14	4.12588e-13	0.837504	5.61752	8.18818e-09	1.11373e-07
ENSG00000134644	PUM1	ENST00000525948.5,ENST00000373741.8,ENST00000257075.9,ENST00000525843.5,ENST00000498627.1,ENST00000530669.1,ENST00000524516.1,ENST00000527498.1,ENST00000529846.5,ENST00000498419.5,ENST00000424085.6,ENST00000440538.6,ENST00000526215.5,ENST00000373742.6,ENST00000532678.1,ENST00000426105.6,ENST00000373747.7,ENST00000480602.1,ENST00000531867.1,ENST00000526128.1,ENST00000471894.1,ENST00000490546.1,ENS…	nonsense_mediated_decay,processed_transcript,retained_intron,protein_coding	0.00180291	0.0055254	-0.0453336	6.53482	0.742366	1
ENSG00000237329	RP11-201O14.1	ENST00000417263.2	processed_pseudogene	0.57229	0.650353	2.34095	-3.31904	1	1
ENSG00000215900	SELENOWP1	ENST00000322792.5	processed_pseudogene	0.592348	0.650353	0	-3.48905	1	1
ENSG00000225142	RP11-490K7.1	ENST00000441274.2	processed_pseudogene	0.517386	0.642242	-0.473529	-2.78919	1	1
ENSG00000084628	NKAIN1	ENST00000530145.1,ENST00000528449.1,ENST00000533581.1,ENST00000526106.5,ENST00000373736.6	processed_transcript,retained_intron,protein_coding	0.000647119	0.00215203	-1.337	0.132989	0.00222569	0.0110667
ENSG00000060688	SNRNP40	ENST00000489853.1,ENST00000463988.1,ENST00000491106.1,ENST00000486941.1,ENST00000474025.1,ENST00000373720.3,ENST00000263694.8	processed_transcript,protein_coding	6.85732e-33	2.2653e-31	-1.30476	6.89423	2.56981e-21	1.24033e-19
ENSG00000229447	RP11-490K7.4	ENST00000452686.2	processed_pseudogene	0.00419321	0.0119532	-0.923275	0.80116	0.0112472	0.045527
ENSG00000121766	ZCCHC17	ENST00000546109.5,ENST00000616393.4,ENST00000479629.5,ENST00000616859.4,ENST00000627541.1,ENST00000344147.9,ENST00000618216.4,ENST00000615916.4,ENST00000373714.5	processed_transcript,protein_coding	2.38145e-10	1.74608e-09	-0.573576	5.63699	7.307e-05	0.000512199
ENSG00000121769	FABP3	ENST00000497275.5,ENST00000482018.1,ENST00000373713.6,ENST00000498148.5	nonsense_mediated_decay,processed_transcript,protein_coding	0.557899	0.650353	0	-3.48905	1	1
ENSG00000168528	SERINC2	ENST00000487207.5,ENST00000536859.5,ENST00000536384.2,ENST00000491976.1,ENST00000373709.7,ENST00000373710.5	processed_transcript,protein_coding	3.57798e-12	3.15126e-11	1.02732	4.85326	8.10445e-11	1.44222e-09
ENSG00000215899	RP11-439L8.2	ENST00000401075.3	processed_pseudogene	0.000495629	0.00167783	1.11472	-0.295042	0.0335602	0.116255
ENSG00000260386	LINC01225	ENST00000562271.1,ENST00000562339.5,ENST00000566792.6,ENST00000563550.5,ENST00000570127.1	processed_transcript,retained_intron,transcribed_unitary_pseudogene	0.0600098	0.124681	0	-3.48905	1	1
ENSG00000284543	LINC01226	ENST00000640623.1,ENST00000638644.1,ENST00000640157.1,ENST00000639946.1,ENST00000640630.1,ENST00000640226.1,ENST00000639741.1,ENST00000639839.1,ENST00000639047.1	processed_transcript	0.00987159	0.0257622	3.73857	-3.02785	0.343691	0.692924
ENSG00000142910	TINAGL1	ENST00000463112.1,ENST00000481165.5,ENST00000271064.11,ENST00000468635.5,ENST00000478398.5,ENST00000480586.1,ENST00000466998.1,ENST00000457433.6,ENST00000537531.2,ENST00000498429.5,ENST00000461030.5	processed_transcript,protein_coding	1.08357e-59	1.028e-57	1.12887	5.09643	2.05069e-13	4.92928e-12
ENSG00000162517	PEF1	ENST00000478502.5,ENST00000472443.1,ENST00000492061.5,ENST00000489164.5,ENST00000373703.4,ENST00000496805.5,ENST00000461006.5,ENST00000471219.1	processed_transcript,protein_coding	2.34253e-06	1.1112e-05	-0.75125	4.38506	7.23219e-06	6.15192e-05
ENSG00000084636	COL16A1	ENST00000468459.5,ENST00000474000.5,ENST00000440437.1,ENST00000488897.5,ENST00000482478.5,ENST00000532877.1,ENST00000479100.1,ENST00000373672.7,ENST00000373667.4,ENST00000466829.5,ENST00000458715.5,ENST00000461217.1,ENST00000373668.7,ENST00000488128.6,ENST00000482910.1,ENST00000470799.5,ENST00000529928.1	processed_transcript,retained_intron,protein_coding	0.0365917	0.0818151	0.460509	0.525368	0.254571	0.574922
ENSG00000121753	ADGRB2	ENST00000398538.5,ENST00000533175.1,ENST00000420125.5,ENST00000398556.7,ENST00000373655.6,ENST00000530134.5,ENST00000527361.5,ENST00000436464.1,ENST00000398542.5,ENST00000465256.5,ENST00000530999.1,ENST00000398547.5,ENST00000468430.1,ENST00000466109.1,ENST00000373658.7	processed_transcript,retained_intron,protein_coding	3.37232e-05	0.000137073	-0.630329	2.30506	0.0103623	0.0424491
ENSG00000134668	SPOCD1	ENST00000257100.7,ENST00000485944.5,ENST00000528791.5,ENST00000460061.5,ENST00000452755.6,ENST00000532604.5,ENST00000528579.1,ENST00000473361.5,ENST00000529396.1,ENST00000360482.6,ENST00000468720.5,ENST00000533231.5,ENST00000531039.5,ENST00000525930.1	retained_intron,protein_coding	1.58628e-09	1.07977e-08	1.18824	1.44884	0.000102521	0.000699583
ENSG00000203620	RP11-84A19.2	ENST00000453837.1	lincRNA	0.0367234	0.0820665	3.71785	-3.02936	0.343852	0.692924
ENSG00000269967	RP11-84A19.4	ENST00000602889.1	lincRNA	0.0740422	0.149042	-0.7685	-0.114735	0.123812	0.336188
ENSG00000184007	PTP4A2	ENST00000475464.1,ENST00000526960.1,ENST00000534796.5,ENST00000602683.5,ENST00000528840.1,ENST00000468531.1,ENST00000470404.5,ENST00000528253.3,ENST00000489313.1,ENST00000626355.1,ENST00000484483.1,ENST00000494444.2,ENST00000457805.6,ENST00000524384.5,ENST00000533408.1,ENST00000529477.5,ENST00000627328.2,ENST00000602725.5,ENST00000532001.6,ENST00000532289.1	nonsense_mediated_decay,processed_transcript,retained_intron,protein_coding	6.80389e-07	3.45706e-06	-0.353148	8.68433	0.00781995	0.033367
ENSG00000121774	KHDRBS1	ENST00000484270.2,ENST00000492989.1,ENST00000327300.11,ENST00000307714.12	processed_transcript,protein_coding	1.76166e-16	2.1901e-15	-0.782071	7.30626	7.32348e-09	1.00467e-07
ENSG00000121775	TMEM39B	ENST00000498613.1,ENST00000336294.9,ENST00000487305.5,ENST00000441402.5,ENST00000468135.5,ENST00000438825.5,ENST00000466321.5,ENST00000472503.5,ENST00000476968.5	nonsense_mediated_decay,processed_transcript,protein_coding	0.0310106	0.0708497	0.334607	3.32597	0.093022	0.266672
ENSG00000025800	KPNA6	ENST00000471599.5,ENST00000469790.1,ENST00000446515.1,ENST00000373625.7	nonsense_mediated_decay,processed_transcript,protein_coding	0.0338927	0.0766386	-0.185866	7.70442	0.16509	0.418187
ENSG00000084652	TXLNA	ENST00000373609.1,ENST00000373610.7	protein_coding	0.0116858	0.0299308	0.245404	6.65419	0.0725642	0.220496
ENSG00000160050	CCDC28B	ENST00000373602.9,ENST00000483009.1,ENST00000421922.6,ENST00000461819.5,ENST00000469003.5	nonsense_mediated_decay,processed_transcript,protein_coding	0.0329069	0.0746706	-0.315028	0.365789	0.454189	0.847754
ENSG00000160051	IQCC	ENST00000617816.1,ENST00000291358.10,ENST00000537469.2	retained_intron,protein_coding	1.0042e-09	6.93504e-09	-0.983059	2.88912	8.01927e-06	6.76645e-05
ENSG00000222046	DCDC2B	ENST00000487056.1,ENST00000409358.1	retained_intron,protein_coding	0.629023	0.679978	-0.793255	-3.02965	1	1
ENSG00000160055	TMEM234	ENST00000487174.1,ENST00000309777.10,ENST00000466796.1,ENST00000344461.7,ENST00000483001.5,ENST00000461402.5,ENST00000485689.1,ENST00000484490.1,ENST00000373593.5,ENST00000491434.5,ENST00000495091.5,ENST00000489170.5	nonsense_mediated_decay,processed_transcript,retained_intron,protein_coding	4.01994e-07	2.09297e-06	1.02751	2.80538	4.44467e-06	3.90665e-05
ENSG00000084623	EIF3I	ENST00000373586.1,ENST00000471486.5,ENST00000474371.1,ENST00000483517.5,ENST00000355082.9,ENST00000489353.5	processed_transcript,protein_coding	1.65796e-14	1.77357e-13	-0.771562	7.4955	1.06171e-08	1.42118e-07
ENSG00000220785	MTMR9LP	ENST00000441044.5,ENST00000423995.5,ENST00000426597.2,ENST00000403496.6	transcribed_unprocessed_pseudogene,processed_transcript	3.30412e-22	6.11272e-21	1.55022	2.18775	2.90787e-09	4.21384e-08
ENSG00000183615	FAM167B	ENST00000373582.3	protein_coding	0.0018786	0.00573709	1.14608	-0.872125	0.0849964	0.249002
ENSG00000182866	LCK	ENST00000469956.1,ENST00000477031.6,ENST00000336890.9,ENST00000355928.7,ENST00000373557.6,ENST00000373564.7,ENST00000469765.5,ENST00000495610.6,ENST00000482949.5,ENST00000461712.6,ENST00000373562.7,ENST00000476457.5,ENST00000333070.4,ENST00000619559.4	retained_intron,protein_coding	0.00072127	0.00237808	0.446611	-1.63069	0.729206	1
ENSG00000116478	HDAC1	ENST00000484305.1,ENST00000482310.5,ENST00000476391.5,ENST00000472928.5,ENST00000481281.5,ENST00000373548.7,ENST00000471488.1,ENST00000463172.5,ENST00000490081.5,ENST00000428704.1	processed_transcript,retained_intron,protein_coding	0.000180511	0.000657704	-0.476502	7.70979	0.000378732	0.00228179
ENSG00000175130	MARCKSL1	ENST00000329421.7	protein_coding	7.7271e-11	5.97218e-10	-0.825352	5.33439	3.22475e-08	4.03213e-07
ENSG00000233775	RP4-811H24.9	ENST00000448134.1	lincRNA	0.174464	0.294827	1.81751	-2.78678	0.47393	0.865255
ENSG00000162526	TSSK3	ENST00000574792.1,ENST00000421153.2,ENST00000574315.1,ENST00000373534.3	processed_transcript,protein_coding	0.671011	0.715031	0.156673	-1.20318	1	1
ENSG00000225828	FAM229A	ENST00000432622.1,ENST00000415596.1,ENST00000428500.1,ENST00000416512.1	processed_transcript,retained_intron,protein_coding	2.58603e-45	1.46472e-43	2.08643	3.32739	4.80703e-23	2.639e-21
ENSG00000160058	BSDC1	ENST00000474414.5,ENST00000527163.5,ENST00000373520.8,ENST00000533084.1,ENST00000341071.11,ENST00000455895.6,ENST00000530876.5,ENST00000530485.1,ENST00000527513.5,ENST00000531222.1,ENST00000446293.6,ENST00000463967.1,ENST00000419121.6,ENST00000530753.1,ENST00000444377.5,ENST00000526031.5	nonsense_mediated_decay,processed_transcript,retained_intron,protein_coding	1.12342e-37	4.6027e-36	1.35108	6.10902	1.56411e-21	7.69606e-20
ENSG00000224333	GAPDHP20	ENST00000444107.1	processed_pseudogene	0.20123	0.328678	0.465521	-1.62989	0.729177	1
ENSG00000270850	RP11-395N6.4	ENST00000604085.1	processed_pseudogene	0.0379686	0.0844151	0.988864	-2.40013	0.592713	0.957292
ENSG00000254553	RP1-27O5.3	ENST00000480336.1	nonsense_mediated_decay	0.570506	0.650353	2.35099	-3.31852	1	1
ENSG00000273274	ZBTB8B	ENST00000609129.1	protein_coding	0.341691	0.476565	-0.290312	0.726026	0.455494	0.84972
ENSG00000160062	ZBTB8A	ENST00000373510.8,ENST00000316459.4	protein_coding	0.057472	0.120157	-0.0477267	3.84282	0.802367	1
ENSG00000176261	ZBTB8OS	ENST00000373506.7,ENST00000492007.5,ENST00000473294.6,ENST00000473383.1,ENST00000498691.5,ENST00000468695.5,ENST00000466361.1,ENST00000341885.5,ENST00000479075.5,ENST00000467652.5,ENST00000436661.5,ENST00000476493.5,ENST00000483138.5,ENST00000373501.6,ENST00000465588.2	nonsense_mediated_decay,processed_transcript,retained_intron,protein_coding	7.765e-15	8.54431e-14	-0.733357	5.49543	5.91379e-07	6.01866e-06
ENSG00000162521	RBBP4	ENST00000401893.7,ENST00000373493.9,ENST00000373485.5,ENST00000458695.6,ENST00000414241.7,ENST00000492348.6,ENST00000524393.5,ENST00000525506.1,ENST00000465780.1,ENST00000526193.5,ENST00000475321.5,ENST00000527118.5,ENST00000477563.6,ENST00000445722.2,ENST00000531983.1,ENST00000460669.5,ENST00000463378.5,ENST00000482190.1,ENST00000490500.5	nonsense_mediated_decay,processed_transcript,retained_intron,protein_coding	2.29658e-05	9.55748e-05	-0.731373	8.36822	4.39928e-08	5.36853e-07
ENSG00000162520	SYNC	ENST00000409190.7,ENST00000417633.1,ENST00000373484.4,ENST00000426909.1	protein_coding	4.01541e-10	2.8717e-09	1.76747	1.97594	2.01926e-10	3.41329e-09
ENSG00000162522	KIAA1522	ENST00000294521.7,ENST00000373481.7,ENST00000468130.1,ENST00000401073.6,ENST00000373480.1	retained_intron,protein_coding	9.29512e-18	1.2717e-16	0.808139	4.36031	1.52301e-06	1.45126e-05
ENSG00000134684	YARS	ENST00000487404.5,ENST00000469100.5,ENST00000481895.5,ENST00000466052.1,ENST00000373477.8,ENST00000478828.1,ENST00000472692.1,ENST00000490826.1,ENST00000616261.1,ENST00000470377.1	processed_transcript,protein_coding	2.6204e-11	2.12141e-10	-0.0161994	7.10043	0.905615	1
ENSG00000116497	S100PBP	ENST00000475486.1,ENST00000530710.5,ENST00000529027.5,ENST00000474103.1,ENST00000373476.5,ENST00000525203.5,ENST00000531123.5,ENST00000524535.5,ENST00000526230.1,ENST00000482212.1,ENST00000527692.1,ENST00000356689.7,ENST00000477248.1,ENST00000373475.9,ENST00000530552.1,ENST00000531256.1	processed_transcript,retained_intron,protein_coding	2.91409e-06	1.36589e-05	-0.0547216	5.6518	0.706327	1
ENSG00000160097	FNDC5	ENST00000481487.1,ENST00000465346.1,ENST00000483143.1,ENST00000496770.1,ENST00000640867.1,ENST00000497068.1,ENST00000373471.7	processed_transcript,protein_coding	0.151752	0.264743	-2.29241	-3.31978	1	1
ENSG00000121905	HPCA	ENST00000470166.5,ENST00000480118.5,ENST00000373467.3,ENST00000470896.1,ENST00000459874.5	processed_transcript,protein_coding	0.00338706	0.00984375	2.76967	-2.40108	0.0901766	0.260226
ENSG00000121900	TMEM54	ENST00000329151.5,ENST00000482771.1,ENST00000373463.7,ENST00000463914.1,ENST00000474144.5,ENST00000475208.5	processed_transcript,protein_coding	0.567748	0.650353	-0.185437	4.61986	0.251974	0.570106
ENSG00000116514	RNF19B	ENST00000235150.4,ENST00000373456.11,ENST00000356990.9	protein_coding	1.54296e-58	1.38588e-56	0.681285	5.29977	5.18315e-06	4.51522e-05
ENSG00000217644	RP4-803A2.1	ENST00000401937.3	processed_pseudogene	0.557899	0.650353	0	-3.48905	1	1
ENSG00000239670	RP4-803A2.2	ENST00000447420.1	unprocessed_pseudogene	0.57229	0.650353	2.34095	-3.31904	1	1
ENSG00000004455	AK2	ENST00000550338.5,ENST00000354858.10,ENST00000626911.1,ENST00000373449.6,ENST00000548559.1,ENST00000466029.1,ENST00000629371.2,ENST00000467905.5,ENST00000491241.1,ENST00000469238.1,ENST00000551979.1,ENST00000548033.5,ENST00000480134.5,ENST00000487289.1,ENST00000482191.1	nonsense_mediated_decay,processed_transcript,retained_intron,protein_coding	4.96521e-23	9.70006e-22	-1.02745	7.62395	3.04436e-14	7.87256e-13
ENSG00000142920	AZIN2	ENST00000477570.5,ENST00000462920.5,ENST00000373443.7,ENST00000478635.5,ENST00000497710.5,ENST00000481886.5,ENST00000497280.1,ENST00000495135.5,ENST00000478204.5,ENST00000471119.5,ENST00000473089.5,ENST00000484656.5,ENST00000483027.5,ENST00000492521.1,ENST00000373441.1,ENST00000475935.5,ENST00000294517.10,ENST00000373440.5,ENST00000492420.5	processed_transcript,protein_coding	1.26213e-06	6.19313e-06	0.721699	1.91436	0.007998	0.0340371
ENSG00000116525	TRIM62	ENST00000486583.1,ENST00000291416.9,ENST00000485148.1,ENST00000543586.1	processed_transcript,protein_coding	0.0155592	0.0386611	-0.183953	2.47057	0.448486	0.839321
ENSG00000160094	ZNF362	ENST00000490959.2,ENST00000539719.5,ENST00000373428.5,ENST00000477934.1,ENST00000483388.5	processed_transcript,retained_intron,protein_coding	2.01186e-13	1.97536e-12	1.1621	2.64564	5.49069e-07	5.61819e-06
ENSG00000270115	RP11-415J8.7	ENST00000602618.1	lincRNA	0.14011	0.248531	0.659636	-0.813824	0.343544	0.692924
ENSG00000184389	A3GALT2	ENST00000442999.3	protein_coding	0.140066	0.248482	0.578935	-2.78735	1	1
ENSG00000134686	PHC2	ENST00000468406.5,ENST00000459964.1,ENST00000473158.1,ENST00000467894.5,ENST00000493483.5,ENST00000257118.5,ENST00000431992.5,ENST00000373418.7,ENST00000486897.5,ENST00000484692.1,ENST00000485928.5,ENST00000373422.7	processed_transcript,protein_coding	1.65801e-08	1.01238e-07	0.225424	6.10909	0.106203	0.297493
ENSG00000121903	ZSCAN20	ENST00000373413.2,ENST00000480917.1,ENST00000361328.7	processed_transcript,protein_coding	0.701027	0.74093	-0.255698	4.13277	0.139125	0.364791
ENSG00000235907	RP4-580O19.2	ENST00000424879.2	processed_pseudogene	0.559671	0.650353	-2.29241	-3.31978	1	1
ENSG00000121904	CSMD2	ENST00000373377.1,ENST00000465819.1,ENST00000338325.1,ENST00000619121.4,ENST00000489419.1,ENST00000373381.8,ENST00000241312.8,ENST00000373380.5,ENST00000471438.2,ENST00000373388.6	nonsense_mediated_decay,processed_transcript,protein_coding	0.728495	0.765458	-0.194661	-2.23894	1	1
ENSG00000142698	C1orf94	ENST00000488417.1,ENST00000373374.7	protein_coding	0.550367	0.650353	0	-3.48905	1	1
ENSG00000163866	SMIM12	ENST00000521580.2,ENST00000456842.1,ENST00000446026.1,ENST00000426886.1,ENST00000417239.1,ENST00000423898.1	nonsense_mediated_decay,protein_coding	0.167895	0.286261	-0.164115	4.60374	0.312606	0.672983
ENSG00000189280	GJB5	ENST00000338513.1	protein_coding	2.198e-46	1.28325e-44	1.39251	2.08271	1.32168e-07	1.49385e-06
ENSG00000189433	GJB4	ENST00000339480.1	protein_coding	2.22016e-29	6.11631e-28	2.69324	0.638864	1.82946e-10	3.11151e-09
ENSG00000188910	GJB3	ENST00000373362.3,ENST00000373366.2	protein_coding	2.09399e-83	4.07509e-81	1.91309	5.24969	2.06737e-34	2.29063e-32
ENSG00000187513	GJA4	ENST00000342280.4,ENST00000450137.1	protein_coding	0.583764	0.650353	0	-3.48905	1	1
ENSG00000116544	DLGAP3	ENST00000235180.4,ENST00000495979.1,ENST00000373347.5	processed_transcript,protein_coding	0.192491	0.317427	3.73857	-3.02785	0.343691	0.692924
ENSG00000241014	RP11-244H3.1	ENST00000311990.4	lincRNA	0.0817274	0.161439	0.547702	1.2086	0.0864914	0.252699
ENSG00000243749	TMEM35B	ENST00000373337.3	protein_coding	0.331989	0.465988	0.75687	-1.27781	0.379274	0.745081
ENSG00000163867	ZMYM6	ENST00000471566.1,ENST00000460607.1,ENST00000415531.5,ENST00000357182.8,ENST00000493328.5,ENST00000373333.1,ENST00000317538.9,ENST00000472971.1,ENST00000466345.1	processed_transcript,protein_coding	0.0786646	0.156458	0.00565841	3.96136	0.981265	1
ENSG00000197056	ZMYM1	ENST00000359858.8,ENST00000476269.1,ENST00000417119.5,ENST00000611874.4,ENST00000373329.5,ENST00000466390.5,ENST00000463393.1,ENST00000488455.5,ENST00000475654.5,ENST00000373330.1	processed_transcript,protein_coding	3.91051e-11	3.10946e-10	-0.780632	6.25742	2.1395e-08	2.74759e-07
ENSG00000228348	EFCAB14P1	ENST00000442409.1	processed_pseudogene	0.197546	0.323881	0.193676	-0.845549	0.904919	1
ENSG00000116560	SFPQ	ENST00000485454.1,ENST00000460428.5,ENST00000485365.1,ENST00000466745.5,ENST00000490668.5,ENST00000466213.5,ENST00000468598.5,ENST00000357214.5,ENST00000471991.5,ENST00000470472.5	nonsense_mediated_decay,processed_transcript,protein_coding	0.000250982	0.000892534	-0.670008	9.00364	4.63261e-07	4.79024e-06
ENSG00000146463	ZMYM4	ENST00000482131.1,ENST00000457946.1,ENST00000314607.10,ENST00000492456.1,ENST00000470175.1,ENST00000441447.1	processed_transcript,protein_coding	0.000391593	0.00134636	-0.197438	7.98692	0.139096	0.364791
ENSG00000229994	RPL5P4	ENST00000434805.1	processed_pseudogene	6.43937e-06	2.89576e-05	0.540906	3.52887	0.00466448	0.0211894
ENSG00000142687	KIAA0319L	ENST00000373266.8,ENST00000469892.5,ENST00000494948.1,ENST00000470388.5,ENST00000473423.1,ENST00000474856.1,ENST00000482929.6,ENST00000473465.1,ENST00000473844.1,ENST00000431916.5,ENST00000461312.5,ENST00000492544.1,ENST00000492888.1,ENST00000467109.1,ENST00000478463.6,ENST00000485551.5,ENST00000426982.6,ENST00000325722.7,ENST00000440579.5,ENST00000476329.1	nonsense_mediated_decay,processed_transcript,retained_intron,protein_coding	3.96284e-08	2.30644e-07	0.475417	6.24887	0.000619462	0.00354568
ENSG00000020129	NCDN	ENST00000423723.1,ENST00000373243.6,ENST00000356090.8,ENST00000459931.1,ENST00000373253.7,ENST00000437806.1	processed_transcript,protein_coding	0.0144101	0.0361043	0.00571865	4.24255	0.983917	1
ENSG00000116819	TFAP2E	ENST00000373235.3	protein_coding	0.0150904	0.037607	0.877947	0.733098	0.0183707	0.0695753
ENSG00000126067	PSMB2	ENST00000621781.4,ENST00000373237.3,ENST00000630477.1	processed_transcript,protein_coding	5.13023e-22	9.3768e-21	-1.19948	6.46872	7.32666e-18	2.6292e-16
ENSG00000142686	C1orf216	ENST00000270815.4,ENST00000453178.1,ENST00000503824.1	processed_transcript,protein_coding	0.384305	0.522345	0.0388347	4.25187	0.825483	1
ENSG00000092853	CLSPN	ENST00000318121.7,ENST00000517467.1,ENST00000520551.1,ENST00000251195.9,ENST00000373220.7,ENST00000466308.1	processed_transcript,retained_intron,protein_coding	3.30783e-71	4.56465e-69	-2.44706	6.75992	2.86359e-65	1.52519e-62
ENSG00000134698	AGO4	ENST00000496257.1,ENST00000373210.3,ENST00000488778.1	processed_transcript,protein_coding	6.70792e-21	1.13705e-19	0.932827	4.36006	3.24712e-08	4.05844e-07
ENSG00000092847	AGO1	ENST00000373204.5,ENST00000373206.5,ENST00000635259.1	nonsense_mediated_decay,protein_coding	0.140733	0.249519	-0.247851	6.8953	0.0674055	0.207143
ENSG00000271914	RP4-789D17.5	ENST00000606838.1	lincRNA	0.153004	0.266345	-0.87823	-2.40338	0.593058	0.957292
ENSG00000126070	AGO3	ENST00000471099.1,ENST00000634486.1,ENST00000373191.8,ENST00000491443.2,ENST00000324350.9,ENST00000246314.10,ENST00000397828.3	nonsense_mediated_decay,retained_intron,protein_coding	0.0245428	0.0576477	0.129625	6.65077	0.343813	0.692924
ENSG00000232862	RP4-665N4.4	ENST00000446354.2,ENST00000437804.2	transcribed_processed_pseudogene,processed_transcript	0.000887231	0.00288264	0	-3.48905	1	1
ENSG00000092850	TEKT2	ENST00000473120.1,ENST00000207457.7,ENST00000469024.1	nonsense_mediated_decay,protein_coding	8.40596e-10	5.85045e-09	0.75528	-2.48793	0.778455	1
ENSG00000116863	ADPRHL2	ENST00000373178.4	protein_coding	0.0293987	0.0675432	-0.301597	4.08634	0.084353	0.247752
ENSG00000171812	COL8A2	ENST00000481785.1,ENST00000303143.9,ENST00000397799.1	protein_coding	0.583764	0.650353	0	-3.48905	1	1
ENSG00000054116	TRAPPC3	ENST00000616074.4,ENST00000469757.1,ENST00000373166.7,ENST00000373162.5,ENST00000616395.4,ENST00000497251.1,ENST00000617904.4,ENST00000373163.5,ENST00000462715.1,ENST00000373159.1	processed_transcript,protein_coding	0.0363658	0.0814062	-0.264598	5.53219	0.0696473	0.212847
ENSG00000116871	MAP7D1	ENST00000530975.4,ENST00000532131.1,ENST00000429533.6,ENST00000316156.8,ENST00000373151.6,ENST00000462118.1,ENST00000527764.1,ENST00000373148.5,ENST00000487131.3,ENST00000530729.1,ENST00000487114.1,ENST00000474796.1,ENST00000373150.8	processed_transcript,retained_intron,protein_coding	5.98631e-08	3.41101e-07	0.172062	5.33951	0.247504	0.561961
ENSG00000054118	THRAP3	ENST00000469141.6,ENST00000354618.9,ENST00000466743.1,ENST00000478853.1	processed_transcript,protein_coding	2.60685e-10	1.90015e-09	-0.42619	8.82326	0.00132179	0.00693897
ENSG00000214193	SH3D21	ENST00000474766.1,ENST00000453908.7,ENST00000505871.6,ENST00000496636.1,ENST00000480549.5,ENST00000508854.1	nonsense_mediated_decay,processed_transcript,protein_coding	0.00989987	0.0258293	0.322362	2.5609	0.168693	0.425608
ENSG00000142694	EVA1B	ENST00000270824.1,ENST00000490466.1	processed_transcript,protein_coding	0.388718	0.526905	0.463142	1.50398	0.127172	0.341001
ENSG00000196182	STK40	ENST00000373129.7,ENST00000473733.5,ENST00000460417.5,ENST00000460017.1,ENST00000482458.1,ENST00000373130.7,ENST00000373132.3,ENST00000359297.6	processed_transcript,protein_coding	2.80203e-12	2.49024e-11	0.942866	4.97513	1.24269e-09	1.88446e-08
ENSG00000181817	LSM10	ENST00000315732.2,ENST00000476041.1,ENST00000489912.1	processed_transcript,protein_coding	0.000334897	0.00116636	-0.260522	4.43206	0.115795	0.319728
ENSG00000116885	OSCP1	ENST00000524789.1,ENST00000471369.1,ENST00000528112.1,ENST00000235532.9,ENST00000445843.7,ENST00000495222.5,ENST00000354267.3,ENST00000468441.5,ENST00000433045.6,ENST00000356637.9,ENST00000525869.1,ENST00000475160.1	nonsense_mediated_decay,processed_transcript,retained_intron,protein_coding	0.267472	0.399911	0.0327933	2.0986	0.927765	1
ENSG00000116898	MRPS15	ENST00000477040.1,ENST00000488606.5,ENST00000373116.5,ENST00000462067.1	processed_transcript,protein_coding	6.49687e-10	4.57524e-09	-0.496937	6.44305	0.000314574	0.00192932
ENSG00000119535	CSF3R	ENST00000533491.1,ENST00000526980.5,ENST00000331941.6,ENST00000466138.1,ENST00000487540.6,ENST00000373103.5,ENST00000489551.5,ENST00000464365.2,ENST00000480825.6,ENST00000373104.5,ENST00000464465.6,ENST00000469380.1,ENST00000484762.1,ENST00000373106.5,ENST00000361632.8	processed_transcript,retained_intron,protein_coding	0.262812	0.397228	3.18807	-3.16695	0.568045	0.930194
ENSG00000163874	ZC3H12A	ENST00000472312.1,ENST00000471012.1,ENST00000640233.1,ENST00000373087.6	nonsense_mediated_decay,retained_intron,protein_coding	4.36801e-21	7.50898e-20	1.63204	3.38081	1.09922e-15	3.31393e-14
ENSG00000163875	MEAF6	ENST00000485039.1,ENST00000475828.5,ENST00000296214.9,ENST00000373073.8,ENST00000487788.5,ENST00000448519.2,ENST00000373075.6,ENST00000487792.5,ENST00000373074.5	processed_transcript,protein_coding	0.907603	0.922338	-0.0852511	6.25604	0.540609	0.930194
ENSG00000163877	SNIP1	ENST00000638725.1,ENST00000296215.7,ENST00000493916.1,ENST00000468040.2	nonsense_mediated_decay,retained_intron,protein_coding	0.49292	0.622246	-0.221517	4.98674	0.151136	0.390424
ENSG00000232273	FTH1P1	ENST00000437933.1	processed_pseudogene	0.973712	0.9779	-0.869351	-2.68274	0.748366	1
ENSG00000237749	RP3-423B22.5	ENST00000423216.2	processed_pseudogene	0.00112004	0.00358041	0.890221	0.603224	0.0200201	0.0749247
ENSG00000163879	DNALI1	ENST00000497858.1,ENST00000467277.1,ENST00000490312.1,ENST00000466723.1,ENST00000296218.7	processed_transcript,protein_coding	0.0417407	0.0914753	-0.834512	-1.53463	0.319136	0.681477
ENSG00000134697	GNL2	ENST00000462812.5,ENST00000479255.1,ENST00000490029.1,ENST00000373062.7,ENST00000538069.2,ENST00000488496.1,ENST00000489146.1,ENST00000463351.1,ENST00000469191.1	processed_transcript,protein_coding	1.22038e-15	1.42608e-14	-0.622379	7.57042	3.69245e-06	3.27487e-05
ENSG00000169218	RSPO1	ENST00000356545.6,ENST00000401068.1,ENST00000615459.4,ENST00000612451.4	protein_coding	0.816785	0.843285	-0.193119	-2.24213	1	1
ENSG00000116922	C1orf109	ENST00000464085.5,ENST00000609516.1,ENST00000494120.1,ENST00000358011.8,ENST00000498448.1,ENST00000472584.1,ENST00000619962.1,ENST00000488137.5,ENST00000491797.1,ENST00000486637.1,ENST00000464178.1,ENST00000491981.5,ENST00000461359.5,ENST00000477060.1	nonsense_mediated_decay,processed_transcript,protein_coding	1.5963e-12	1.45488e-11	-0.684522	4.43475	3.86094e-05	0.0002845
ENSG00000134690	CDCA8	ENST00000327331.2,ENST00000373055.5	protein_coding	1.29358e-55	1.06427e-53	-1.65523	6.0864	6.43229e-31	5.81184e-29
ENSG00000183317	EPHA10	ENST00000453577.1,ENST00000446149.6,ENST00000444950.1,ENST00000373048.8,ENST00000427468.6,ENST00000540011.2,ENST00000437645.5,ENST00000534097.5,ENST00000432874.7,ENST00000525749.1,ENST00000319637.6	nonsense_mediated_decay,processed_transcript,retained_intron,protein_coding	1.81151e-15	2.0808e-14	1.22902	2.47344	3.02742e-07	3.2125e-06
ENSG00000214141	ACTN4P2	ENST00000473049.1	processed_pseudogene	0.249661	0.383692	0	-3.48905	1	1
ENSG00000185090	MANEAL	ENST00000397631.7,ENST00000329006.5,ENST00000525897.1,ENST00000373045.10,ENST00000532512.1	protein_coding	0.0776333	0.154884	-0.299568	4.2314	0.0806239	0.238819
ENSG00000196449	YRDC	ENST00000373044.2	protein_coding	4.71407e-18	6.61648e-17	-0.708691	4.75348	8.22025e-06	6.93026e-05
ENSG00000197982	C1orf122	ENST00000373042.4,ENST00000373043.1,ENST00000419397.3,ENST00000468084.1	processed_transcript,protein_coding	0.000960026	0.00310091	0.482851	3.67913	0.00937219	0.0390249
ENSG00000188786	MTF1	ENST00000373036.4,ENST00000468190.1	processed_transcript,protein_coding	0.0752789	0.15107	-0.0236124	6.01399	0.868933	1
ENSG00000235673	RP11-109P14.8	ENST00000447422.1	processed_pseudogene	0.583764	0.650353	0	-3.48905	1	1
ENSG00000204084	INPP5B	ENST00000373021.1,ENST00000467066.1,ENST00000491406.2,ENST00000373026.5,ENST00000470364.5,ENST00000373024.7,ENST00000487328.1,ENST00000458109.6,ENST00000373023.6,ENST00000474758.1,ENST00000373027.5	processed_transcript,protein_coding	0.763721	0.797284	-0.255788	4.86367	0.10164	0.287149
ENSG00000183431	SF3A3	ENST00000461869.5,ENST00000487062.1,ENST00000460925.1,ENST00000462258.1,ENST00000489537.5,ENST00000373019.4,ENST00000470585.5,ENST00000488934.1	processed_transcript,protein_coding	7.85842e-18	1.08139e-16	-0.821646	7.11205	1.40636e-09	2.11364e-08
ENSG00000183386	FHL3	ENST00000477194.5,ENST00000373016.3,ENST00000485803.5,ENST00000475084.5,ENST00000483132.1	processed_transcript,protein_coding	9.29794e-05	0.000354307	0.585688	2.21063	0.0196442	0.0736906
ENSG00000183520	UTP11	ENST00000483182.5,ENST00000373014.4,ENST00000488453.1,ENST00000486563.1	processed_transcript,protein_coding	8.2185e-23	1.58921e-21	-1.04947	6.44231	4.40743e-14	1.11971e-12
ENSG00000185668	POU3F1	ENST00000373012.4	protein_coding	0.00118292	0.0037632	2.34095	-3.31904	1	1
ENSG00000224592	RP5-884C9.2	ENST00000432922.5,ENST00000428151.1	lincRNA	0.00955513	0.0250375	3.09064	-2.23861	0.0366401	0.125054
ENSG00000215895	RP11-334L9.1	ENST00000442006.2	processed_pseudogene	0.000915976	0.00296873	1.01321	1.5297	0.000708636	0.00399285
ENSG00000116954	RRAGC	ENST00000493015.1,ENST00000373001.3,ENST00000496778.1,ENST00000474456.1	processed_transcript,retained_intron,protein_coding	2.7475e-07	1.45952e-06	0.422761	2.59014	0.0661194	0.203644
ENSG00000214114	MYCBP	ENST00000465771.3,ENST00000495043.5,ENST00000397572.4,ENST00000494695.4	processed_transcript,protein_coding	1.6608e-17	2.2241e-16	-1.32092	4.35218	1.15935e-14	3.16741e-13
ENSG00000235549	EIF1P2	ENST00000428233.1	processed_pseudogene	0.118295	0.216266	0	-3.48905	1	1
ENSG00000174574	AKIRIN1	ENST00000372984.8,ENST00000432648.7,ENST00000531822.1,ENST00000446189.6	protein_coding	0.00588024	0.0162407	-0.281563	6.27353	0.0422889	0.140727
ENSG00000168653	NDUFS5	ENST00000372969.7,ENST00000372967.3	protein_coding	1.11686e-23	2.25445e-22	-0.816532	7.97519	1.18597e-09	1.80024e-08
ENSG00000127603	MACF1	ENST00000530275.2,ENST00000372925.6,ENST00000442046.5,ENST00000360115.8,ENST00000528611.1,ENST00000446276.5,ENST00000485063.1,ENST00000484393.1,ENST00000497964.1,ENST00000462103.1,ENST00000361689.6,ENST00000469366.1,ENST00000372915.7,ENST00000482035.2,ENST00000496360.5,ENST00000487656.1,ENST00000497807.1,ENST00000472385.1,ENST00000467673.5,ENST00000476350.1,ENST00000289893.8,ENST00000564288.5,ENS…	nonsense_mediated_decay,processed_transcript,retained_intron,protein_coding	1.26412e-17	1.71098e-16	1.03729	9.53902	8.06202e-15	2.23113e-13
ENSG00000270040	RP11-416A14.1	ENST00000602528.1	sense_intronic	0.498431	0.625439	-0.48117	-2.78742	1	1
ENSG00000217897	HSPE1P8	ENST00000406997.2	processed_pseudogene	0.0840532	0.165153	-3.14415	-3.16775	0.568032	0.930194
ENSG00000183682	BMP8A	ENST00000331593.5	protein_coding	0.552731	0.650353	0.463185	0.356858	0.272455	0.606013
ENSG00000237624	OXCT2P1	ENST00000447263.1	unprocessed_pseudogene	0.00199352	0.00605819	1.03998	-1.1299	0.167375	0.423022
ENSG00000243970	PPIEL	ENST00000427240.1	unprocessed_pseudogene	0.0684569	0.139636	0.704098	1.11074	0.0362496	0.12414
ENSG00000090621	PABPC4	ENST00000527718.1,ENST00000474378.1,ENST00000477556.1,ENST00000421687.6,ENST00000483770.1,ENST00000437136.5,ENST00000531243.2,ENST00000513632.2,ENST00000492468.5,ENST00000470443.5,ENST00000525045.5,ENST00000525669.5,ENST00000372862.7,ENST00000482028.5,ENST00000461578.1,ENST00000530186.1,ENST00000529216.1,ENST00000525751.5,ENST00000372856.7,ENST00000372857.7,ENST00000492519.1,ENST00000372858.7,ENS…	nonsense_mediated_decay,processed_transcript,retained_intron,protein_coding	0.0183832	0.044756	-0.149465	7.90862	0.263155	0.590126
ENSG00000163909	HEYL	ENST00000372852.3	protein_coding	0.1228	0.222971	-0.392382	3.00798	0.066033	0.20344
ENSG00000116983	HPCAL4	ENST00000372844.7,ENST00000612703.3,ENST00000617690.2	protein_coding	6.80915e-35	2.44638e-33	-2.27832	2.90423	2.49877e-22	1.32391e-20
ENSG00000084072	PPIE	ENST00000475350.5,ENST00000467741.2,ENST00000324379.9,ENST00000485507.5,ENST00000497370.5,ENST00000470213.5,ENST00000372835.9,ENST00000482751.5,ENST00000372830.5,ENST00000356511.6,ENST00000474804.5,ENST00000495526.5,ENST00000480169.1,ENST00000456578.6,ENST00000470018.5	nonsense_mediated_decay,processed_transcript,retained_intron,protein_coding	1.77027e-07	9.58167e-07	-0.620703	6.14661	8.90044e-06	7.42943e-05
ENSG00000225333	RP1-144F13.4	ENST00000497982.2	processed_pseudogene	0.650216	0.698066	-0.813239	-3.02951	1	1
ENSG00000116985	BMP8B	ENST00000372827.7	protein_coding	3.2121e-07	1.69152e-06	0.393388	3.9898	0.0265626	0.095454
ENSG00000198754	OXCT2	ENST00000327582.5	protein_coding	0.476191	0.612255	-0.09601	0.169069	0.881274	1
ENSG00000043514	TRIT1	ENST00000469476.2,ENST00000541099.5,ENST00000537440.5,ENST00000465417.5,ENST00000486825.6,ENST00000491865.5,ENST00000441669.6,ENST00000316891.9,ENST00000372818.5,ENST00000462243.2,ENST00000462797.5,ENST00000467774.1,ENST00000492612.6,ENST00000489945.5,ENST00000495175.6	nonsense_mediated_decay,processed_transcript,retained_intron,protein_coding	9.14288e-06	4.02157e-05	-0.610311	5.29822	4.44456e-05	0.000324123
ENSG00000116990	MYCL	ENST00000372815.1,ENST00000372816.2,ENST00000450953.3,ENST00000397332.2	protein_coding	2.14992e-18	3.08895e-17	0.177025	2.58492	0.445991	0.835329
ENSG00000168389	MFSD2A	ENST00000459917.1,ENST00000480630.5,ENST00000434861.5,ENST00000491515.5,ENST00000483824.5,ENST00000420632.6,ENST00000481612.1,ENST00000469745.5,ENST00000372809.5,ENST00000372811.9	processed_transcript,protein_coding	2.19194e-12	1.96888e-11	-0.835816	1.18681	0.00926383	0.0385948
ENSG00000228477	RP3-342P20.2	ENST00000438210.1	processed_pseudogene	0.640925	0.689539	0.244658	0.18562	0.603209	0.969651
ENSG00000131236	CAP1	ENST00000420216.5,ENST00000372798.5,ENST00000372792.6,ENST00000449311.5,ENST00000427843.5,ENST00000461993.1,ENST00000372797.7,ENST00000414281.5,ENST00000494114.1,ENST00000435719.5,ENST00000372802.5,ENST00000421589.5,ENST00000424977.1,ENST00000446031.1,ENST00000372805.7,ENST00000417287.5,ENST00000340450.7,ENST00000414893.5,ENST00000479759.5	processed_transcript,protein_coding	1.44485e-07	7.89206e-07	-0.464939	8.46713	0.000477803	0.00281335
ENSG00000131238	PPT1	ENST00000449045.6,ENST00000433473.7,ENST00000527311.6,ENST00000439754.5,ENST00000529905.5,ENST00000530076.5,ENST00000372775.2,ENST00000372779.8,ENST00000526547.1,ENST00000530704.5	nonsense_mediated_decay,processed_transcript,protein_coding	8.89106e-14	8.98249e-13	-0.883771	6.00515	3.75573e-10	6.12024e-09
ENSG00000226745	RP11-115D7.3	ENST00000430724.2	processed_pseudogene	0.476469	0.612255	-2.29241	-3.31978	1	1
ENSG00000117000	RLF	ENST00000372771.4	protein_coding	0.00639443	0.0174975	-0.359713	6.89854	0.00800196	0.0340479
ENSG00000188800	TMCO2	ENST00000372766.3,ENST00000468258.1	processed_transcript,protein_coding	0.941396	0.95095	0.0431157	-2.4893	1	1
ENSG00000084073	ZMPSTE24	ENST00000472583.1,ENST00000479131.5,ENST00000474142.1,ENST00000372759.3	processed_transcript,retained_intron,protein_coding	1.37963e-12	1.26653e-11	-0.868288	6.89877	1.94322e-10	3.29576e-09
ENSG00000049089	COL9A2	ENST00000417105.5,ENST00000490132.1,ENST00000466267.1,ENST00000488463.5,ENST00000427563.1,ENST00000495948.1,ENST00000461118.5,ENST00000372748.7,ENST00000482722.5,ENST00000496215.5,ENST00000372736.3	processed_transcript,retained_intron,protein_coding	0.625227	0.67638	-0.438641	0.54157	0.260017	0.584383
ENSG00000227311	RP1-228H13.1	ENST00000600955.1	processed_pseudogene	0.353415	0.489103	0.310785	-0.0128457	0.515705	0.922913
ENSG00000084070	SMAP2	ENST00000487871.1,ENST00000539317.2,ENST00000372708.5,ENST00000614549.4,ENST00000372718.7,ENST00000435168.6	processed_transcript,protein_coding	8.03923e-17	1.02763e-15	-1.24994	4.18886	9.64465e-13	2.15296e-11
ENSG00000213172	RP1-228H13.2	ENST00000392713.3	processed_pseudogene	0.782708	0.813218	0.0459602	-3.16651	1	1
ENSG00000187801	ZFP69B	ENST00000361584.4,ENST00000484445.5,ENST00000411995.6,ENST00000469416.1	retained_intron,protein_coding	0.00048132	0.00163322	-0.868047	0.388881	0.035216	0.121065
ENSG00000187815	ZFP69	ENST00000372706.5,ENST00000482712.1,ENST00000372705.3	processed_transcript,protein_coding	0.749188	0.784107	0.0631674	-1.40335	1	1
ENSG00000164002	EXO5	ENST00000418186.1,ENST00000372703.1,ENST00000420209.1,ENST00000419161.1,ENST00000471429.1,ENST00000358527.6,ENST00000432259.5,ENST00000443729.5,ENST00000296380.8,ENST00000415550.5	processed_transcript,protein_coding	0.00387076	0.0111133	-0.645533	1.68353	0.024364	0.0885618
ENSG00000117010	ZNF684	ENST00000372696.3,ENST00000472043.1,ENST00000493756.1,ENST00000372699.7,ENST00000372697.7,ENST00000465152.1	processed_transcript,protein_coding	4.02551e-18	5.67366e-17	-1.7538	3.29125	3.9517e-17	1.33596e-15
ENSG00000236505	RP1-63P18.2	ENST00000414105.1	unprocessed_pseudogene	0.31247	0.44793	0	-3.48905	1	1
ENSG00000233910	GTF2F2P2	ENST00000445825.1	processed_pseudogene	0.57229	0.650353	2.34095	-3.31904	1	1
ENSG00000117016	RIMS3	ENST00000372684.7,ENST00000372683.1	protein_coding	0.0129898	0.0329428	-0.433982	3.15986	0.0342434	0.118284
ENSG00000237899	RP4-739H11.3	ENST00000440100.1	lincRNA	0.357044	0.493287	0.586884	-2.78799	1	1
ENSG00000066136	NFYC	ENST00000496608.1,ENST00000534399.5,ENST00000440226.7,ENST00000372652.5,ENST00000425457.6,ENST00000467203.5,ENST00000308733.9,ENST00000447388.7,ENST00000488635.1,ENST00000372654.5,ENST00000483091.1,ENST00000525349.1,ENST00000414185.1,ENST00000427410.6,ENST00000372653.5,ENST00000424419.6,ENST00000456393.6,ENST00000372651.5,ENST00000416859.6,ENST00000453631.5,ENST00000372669.8,ENST00000531464.5,ENS…	processed_transcript,retained_intron,protein_coding	0.106566	0.199214	-0.184412	5.88664	0.191869	0.470552
ENSG00000117013	KCNQ4	ENST00000347132.9,ENST00000443478.3,ENST00000509682.6,ENST00000506017.1	processed_transcript,protein_coding	0.347074	0.482187	0.180743	1.17923	0.573631	0.936031
ENSG00000179862	CITED4	ENST00000372638.3	protein_coding	6.88228e-07	3.49455e-06	1.09396	-0.72952	0.0696591	0.212862
ENSG00000228940	RP11-348A7.1	ENST00000413739.1	unprocessed_pseudogene	0.583764	0.650353	0	-3.48905	1	1
ENSG00000171793	CTPS1	ENST00000497210.5,ENST00000372621.8,ENST00000479480.5,ENST00000498694.1,ENST00000470271.5,ENST00000372616.1,ENST00000480420.5,ENST00000463423.5,ENST00000463285.5,ENST00000464283.5,ENST00000475060.1,ENST00000486889.1	processed_transcript,protein_coding	4.13953e-24	8.54912e-23	-1.1809	6.17243	5.18412e-17	1.72571e-15
ENSG00000171790	SLFNL1	ENST00000439569.2,ENST00000372613.6,ENST00000372611.5,ENST00000359345.5,ENST00000302946.12	protein_coding	7.63412e-05	0.000294229	2.12816	-1.1619	0.00559496	0.0248511
ENSG00000010803	SCMH1	ENST00000397174.6,ENST00000397171.6,ENST00000456518.3,ENST00000372595.5,ENST00000337495.9,ENST00000498793.5,ENST00000361191.9,ENST00000472037.5,ENST00000402904.6,ENST00000482530.1,ENST00000361705.7,ENST00000326197.11,ENST00000372596.5,ENST00000372597.5,ENST00000488592.1,ENST00000460215.5,ENST00000489421.1	processed_transcript,retained_intron,protein_coding	0.0164085	0.0404964	-0.243763	4.72467	0.125728	0.337876
ENSG00000215893	RPL23AP17	ENST00000401064.3	processed_pseudogene	0.541478	0.650353	1.81751	-2.78678	0.47393	0.865255
ENSG00000235358	RP11-399E6.1	ENST00000425554.1,ENST00000422305.1,ENST00000445073.1	lincRNA	0.947663	0.95623	0.518957	-2.16889	0.81665	1
ENSG00000213987	RP11-399E6.2	ENST00000427711.2	processed_pseudogene	0.207196	0.336738	0	-3.48905	1	1
ENSG00000204060	FOXO6	ENST00000372591.1	protein_coding	0.0146921	0.0367352	0.30353	0.740795	0.428066	0.814264
ENSG00000127129	EDN2	ENST00000460255.1,ENST00000467046.5,ENST00000490783.5,ENST00000372587.4,ENST00000467872.5	processed_transcript,protein_coding	5.4612e-13	5.17629e-12	-2.29241	-3.31978	1	1
ENSG00000127124	HIVEP3	ENST00000479350.1,ENST00000491442.5,ENST00000372584.5,ENST00000372583.5,ENST00000460604.1,ENST00000489103.5	processed_transcript,protein_coding	0.0454422	0.0983097	-0.000549312	2.19379	1	1
ENSG00000230638	RP11-486B10.4	ENST00000434240.2	processed_pseudogene	0.592348	0.650353	0	-3.48905	1	1
ENSG00000227538	HNRNPFP1	ENST00000391730.2	processed_pseudogene	0.597633	0.650353	-2.29241	-3.31978	1	1
ENSG00000228776	RP11-319C21.1	ENST00000434936.2	processed_pseudogene	0.544911	0.650353	0.0459602	-3.16651	1	1
ENSG00000197273	GUCA2A	ENST00000357001.2	protein_coding	0.583764	0.650353	0	-3.48905	1	1
ENSG00000198815	FOXJ3	ENST00000545068.5,ENST00000372572.5,ENST00000372573.5,ENST00000361776.5,ENST00000422278.1,ENST00000454417.1,ENST00000372571.5,ENST00000361346.5,ENST00000445886.5	protein_coding	0.42047	0.560485	-0.175736	6.93111	0.194407	0.475661
ENSG00000177181	RIMKLA	ENST00000431473.3,ENST00000410070.6	protein_coding	3.37021e-08	1.9821e-07	-1.27075	3.50405	8.3764e-11	1.488e-09
ENSG00000235002	RP11-157D18.2	ENST00000411908.1	processed_pseudogene	0.528591	0.64994	0	-3.48905	1	1
ENSG00000066185	ZMYND12	ENST00000372565.7,ENST00000475426.1,ENST00000611861.4,ENST00000461083.1	nonsense_mediated_decay,retained_intron,protein_coding	0.00309877	0.00908154	0.5745	-0.14393	0.225257	0.521631
ENSG00000127125	PPCS	ENST00000469615.1,ENST00000372562.1,ENST00000372556.3,ENST00000372561.3,ENST00000482168.1,ENST00000471420.1,ENST00000372560.3,ENST00000472013.1	processed_transcript,protein_coding	0.344956	0.480036	-0.104012	5.65799	0.472407	0.865255
ENSG00000186409	CCDC30	ENST00000471390.5,ENST00000514642.1,ENST00000342022.8,ENST00000492422.1,ENST00000495044.5,ENST00000471699.1,ENST00000477155.5,ENST00000428554.6,ENST00000507855.5,ENST00000340612.4,ENST00000475614.6,ENST00000462063.1,ENST00000509712.5,ENST00000468651.1	nonsense_mediated_decay,processed_transcript,retained_intron,protein_coding	6.84415e-20	1.08729e-18	1.29113	2.61233	4.01571e-08	4.93374e-07
ENSG00000230116	RP11-163G10.2	ENST00000426743.1	processed_pseudogene	0.280096	0.413048	1.00631	-2.40148	0.592857	0.957292
ENSG00000236876	TMSB4XP1	ENST00000424567.1	processed_pseudogene	0.443811	0.583291	1.21964	-2.3174	0.44176	0.829634
ENSG00000236180	RP11-163G10.4	ENST00000454425.2	processed_pseudogene	0.479112	0.614869	-2.30497	-3.31911	1	1
ENSG00000171960	PPIH	ENST00000461351.1,ENST00000436387.1,ENST00000372550.5,ENST00000440068.5,ENST00000304979.7,ENST00000372549.1	nonsense_mediated_decay,protein_coding	3.53174e-44	1.91807e-42	-1.62568	5.68972	1.99072e-28	1.57386e-26
ENSG00000234917	RP5-994D16.3	ENST00000414339.2	lincRNA	0.692558	0.733588	-0.812676	-0.610229	0.156919	0.40176
ENSG00000065978	YBX1	ENST00000467957.1,ENST00000332220.10,ENST00000436427.1,ENST00000321358.11	processed_transcript,protein_coding	3.7026e-19	5.60076e-18	-0.669994	10.5093	4.41304e-07	4.57411e-06
ENSG00000164007	CLDN19	ENST00000296387.5,ENST00000539749.5,ENST00000372539.3	protein_coding	0.597633	0.650353	-2.29241	-3.31978	1	1
ENSG00000117385	P3H1	ENST00000481465.3,ENST00000472802.1,ENST00000431412.3,ENST00000495874.5,ENST00000296388.9,ENST00000492956.1,ENST00000372526.2,ENST00000462474.5,ENST00000236040.8,ENST00000463465.1,ENST00000460831.1,ENST00000447502.2,ENST00000397054.7,ENST00000460031.5	nonsense_mediated_decay,processed_transcript,retained_intron,protein_coding	2.8997e-06	1.35957e-05	0.705098	5.41532	1.85462e-06	1.73245e-05
ENSG00000164008	C1orf50	ENST00000468913.2,ENST00000372525.5,ENST00000494155.1	processed_transcript,retained_intron,protein_coding	0.64178	0.690352	0.40978	-0.14763	0.387809	0.758455
ENSG00000283580	RP5-994D16.12	ENST00000464081.1,ENST00000603943.5	nonsense_mediated_decay	0.266467	0.39878	0	-3.48905	1	1
ENSG00000274386	TMEM269	ENST00000421630.6,ENST00000637012.1,ENST00000605272.1,ENST00000536543.5	nonsense_mediated_decay,processed_transcript,protein_coding	0.0264677	0.0615307	0.661171	0.145035	0.127328	0.341359
ENSG00000177868	SVBP	ENST00000497437.1,ENST00000372522.5,ENST00000372521.8	processed_transcript,protein_coding	0.0251044	0.0588029	-0.22505	3.08819	0.281692	0.618134
ENSG00000164010	ERMAP	ENST00000372514.7,ENST00000470938.1,ENST00000487556.5,ENST00000328249.3,ENST00000372517.6	processed_transcript,protein_coding	2.78541e-08	1.65549e-07	1.06073	3.05637	5.70253e-07	5.81926e-06
ENSG00000164011	ZNF691	ENST00000372507.5,ENST00000630961.1,ENST00000372504.5,ENST00000372503.2,ENST00000372502.5,ENST00000397034.3,ENST00000372506.5,ENST00000372508.7	protein_coding	0.0767052	0.153375	-0.153753	3.4989	0.434161	0.823896
ENSG00000237090	RP11-342M1.6	ENST00000417517.1	processed_pseudogene	0.0652554	0.133966	4.11034	-2.90325	0.206361	0.491502
ENSG00000225099	ATP6V1E1P1	ENST00000439215.1	processed_pseudogene	0.713827	0.752155	-0.0900291	-1.73305	1	1
ENSG00000117394	SLC2A1	ENST00000630821.1,ENST00000415851.6,ENST00000372500.4,ENST00000426263.7,ENST00000630287.2,ENST00000460369.3,ENST00000475162.3,ENST00000625233.2,ENST00000629908.1	nonsense_mediated_decay,retained_intron,protein_coding	8.6437e-36	3.26386e-34	-0.730832	6.38038	1.33965e-07	1.51129e-06
ENSG00000284138	RP5-848E13.5	ENST00000639582.1	processed_pseudogene	0.896335	0.912812	-0.520095	-1.06344	0.425945	0.811107
ENSG00000227533	SLC2A1-AS1	ENST00000431759.5,ENST00000416689.1	lincRNA,retained_intron	0.0834156	0.164133	-0.991693	1.16394	0.00293713	0.014147
ENSG00000283973	RP5-848E13.4	ENST00000640492.1,ENST00000640236.1	lincRNA	0.289643	0.422875	0	-3.48905	1	1
ENSG00000186973	FAM183A	ENST00000410025.5,ENST00000409337.5,ENST00000481753.1,ENST00000335282.4,ENST00000410048.5,ENST00000409396.5	nonsense_mediated_decay,processed_transcript,retained_intron,protein_coding	0.0100207	0.0261155	0	-3.48905	1	1
ENSG00000117395	EBNA1BP2	ENST00000472982.5,ENST00000236051.2,ENST00000483082.1,ENST00000431635.6,ENST00000491223.5,ENST00000466927.5,ENST00000474566.1,ENST00000463906.1,ENST00000461557.2	processed_transcript,protein_coding	5.05186e-47	3.01908e-45	-1.06686	7.28622	4.25339e-15	1.21134e-13
ENSG00000243710	CFAP57	ENST00000534615.1,ENST00000428122.1,ENST00000610710.4,ENST00000525227.5,ENST00000372492.8,ENST00000529956.5,ENST00000528956.5,ENST00000533339.1	nonsense_mediated_decay,retained_intron,protein_coding	0.000391555	0.00134636	0.255118	1.32318	0.431321	0.81948
ENSG00000179178	TMEM125	ENST00000439858.5,ENST00000442284.1,ENST00000456751.1,ENST00000432792.6	processed_transcript,protein_coding	3.83823e-32	1.21888e-30	1.90401	3.10945	2.31217e-18	8.70909e-17
ENSG00000253313	C1orf210	ENST00000423420.1,ENST00000523677.5	protein_coding	5.35079e-09	3.44162e-08	0.826834	1.21416	0.0102612	0.0421101
ENSG00000066056	TIE1	ENST00000492599.1,ENST00000473014.1,ENST00000538015.1,ENST00000485125.1,ENST00000480269.1,ENST00000492874.1,ENST00000471187.1,ENST00000461061.1,ENST00000372476.7,ENST00000488437.1	processed_transcript,protein_coding	0.0545701	0.115072	3.20526	-3.16593	0.568062	0.930194
ENSG00000117400	MPL	ENST00000372470.8,ENST00000413998.7,ENST00000638732.1	retained_intron,protein_coding	0.192656	0.31763	1.81673	-2.78841	0.474075	0.865255
ENSG00000117399	CDC20	ENST00000482046.1,ENST00000478882.1,ENST00000372462.1,ENST00000310955.10	processed_transcript,protein_coding	6.06152e-87	1.23504e-84	-1.77331	7.10437	2.36721e-37	3.23721e-35
ENSG00000066322	ELOVL1	ENST00000465321.5,ENST00000496932.1,ENST00000372458.7,ENST00000470968.6,ENST00000479439.5,ENST00000479686.5,ENST00000497050.5,ENST00000413844.3,ENST00000621943.4,ENST00000497569.5,ENST00000482302.5,ENST00000487209.5,ENST00000470769.5,ENST00000478481.5,ENST00000468865.6,ENST00000464204.5	processed_transcript,protein_coding	0.00537711	0.0149916	0.413613	6.12803	0.00301904	0.0144909
ENSG00000159479	MED8	ENST00000372455.4,ENST00000290663.10,ENST00000460803.1,ENST00000372457.8,ENST00000473560.1	retained_intron,protein_coding	0.065946	0.13521	0.13626	4.69481	0.39533	0.766498
ENSG00000198198	SZT2	ENST00000471177.1,ENST00000406439.7,ENST00000634258.2,ENST00000460536.1,ENST00000638642.1,ENST00000470897.2,ENST00000638769.1,ENST00000639197.1,ENST00000478140.1,ENST00000562955.2,ENST00000638631.1,ENST00000372450.8,ENST00000357658.4,ENST00000638263.1,ENST00000640484.1,ENST00000639852.1,ENST00000470139.1	nonsense_mediated_decay,processed_transcript,retained_intron,protein_coding	2.6814e-25	5.90317e-24	1.08884	5.34764	3.59846e-13	8.43595e-12
ENSG00000178922	HYI	ENST00000372432.5,ENST00000372433.5,ENST00000470662.5,ENST00000372434.5,ENST00000496142.1,ENST00000372430.7,ENST00000583037.5,ENST00000372427.5,ENST00000372425.8,ENST00000469587.1,ENST00000486909.1,ENST00000483618.1,ENST00000487366.5	retained_intron,protein_coding	0.00161433	0.00499441	0.767729	2.02391	0.00361559	0.0169942
ENSG00000142949	PTPRF	ENST00000372407.4,ENST00000496043.5,ENST00000359947.8,ENST00000481019.5,ENST00000437607.1,ENST00000412568.6,ENST00000463041.1,ENST00000438120.5,ENST00000477970.1,ENST00000496447.5,ENST00000617451.4,ENST00000414879.5,ENST00000429895.5,ENST00000372405.1,ENST00000436724.5,ENST00000467464.1	processed_transcript,protein_coding	3.47747e-09	2.27822e-08	0.660459	7.41244	9.57812e-07	9.39826e-06
ENSG00000066135	KDM4A	ENST00000481296.1,ENST00000463151.5,ENST00000372396.3,ENST00000472265.1,ENST00000485249.1	processed_transcript,protein_coding	0.000291764	0.00102614	0.438006	6.64392	0.00136778	0.00714339
ENSG00000126091	ST3GAL3	ENST00000490541.5,ENST00000361392.8,ENST00000531816.1,ENST00000351035.7,ENST00000372374.6,ENST00000531451.5,ENST00000353126.7,ENST00000531993.5,ENST00000461375.1,ENST00000545417.5,ENST00000330208.6,ENST00000532911.5,ENST00000372372.6,ENST00000372367.5,ENST00000528371.5,ENST00000495482.1,ENST00000372368.6,ENST00000469715.5,ENST00000530154.5,ENST00000372366.5,ENST00000489897.5,ENST00000479383.5,ENS…	nonsense_mediated_decay,processed_transcript,retained_intron,protein_coding	0.0744594	0.149782	0.256309	1.02208	0.449426	0.84057
ENSG00000233674	RP11-184I16.3	ENST00000427515.2	processed_pseudogene	0.603567	0.656011	0.0652325	-2.49019	1	1
ENSG00000224751	SHMT1P1	ENST00000419974.2	processed_pseudogene	0.298913	0.432393	-3.15491	-3.16709	0.568043	0.930194
ENSG00000117407	ARTN	ENST00000474592.1,ENST00000477048.5,ENST00000372359.9,ENST00000479128.5,ENST00000414809.7,ENST00000472435.1,ENST00000491846.5,ENST00000372354.3,ENST00000498139.6,ENST00000471394.6,ENST00000438616.3	protein_coding	5.30847e-07	2.7269e-06	-0.341601	2.36999	0.159003	0.405759
ENSG00000117408	IPO13	ENST00000492152.5,ENST00000489773.5,ENST00000372339.3,ENST00000486876.1,ENST00000480902.1,ENST00000489061.1,ENST00000372343.7	processed_transcript,protein_coding	0.000867785	0.00282461	0.239617	4.77836	0.129637	0.346601
ENSG00000132768	DPH2	ENST00000534655.1,ENST00000255108.7,ENST00000530988.1,ENST00000459879.1,ENST00000490861.5,ENST00000527319.1,ENST00000534786.1,ENST00000532140.1,ENST00000477294.5,ENST00000527567.1,ENST00000471934.1,ENST00000495421.1,ENST00000529729.1,ENST00000396758.6,ENST00000476260.1,ENST00000524776.5,ENST00000492306.5	nonsense_mediated_decay,processed_transcript,retained_intron,protein_coding	7.28533e-09	4.61262e-08	-0.538419	5.38962	0.000275697	0.00171303
ENSG00000117410	ATP6V0B	ENST00000236067.8,ENST00000496131.1,ENST00000473485.5,ENST00000471859.6,ENST00000472505.6,ENST00000498208.1,ENST00000468183.5,ENST00000472174.6,ENST00000532072.1,ENST00000472277.5,ENST00000498664.1,ENST00000532642.5,ENST00000461670.5	nonsense_mediated_decay,processed_transcript,retained_intron,protein_coding	4.52281e-08	2.61191e-07	-0.547179	4.69296	0.000623251	0.00356132
ENSG00000117411	B4GALT2	ENST00000434555.6,ENST00000498543.1,ENST00000497866.5,ENST00000356836.10,ENST00000485678.5,ENST00000372324.5,ENST00000481924.1,ENST00000309519.8	processed_transcript,protein_coding	1.02247e-06	5.07208e-06	-0.408457	5.29702	0.00622462	0.027328
ENSG00000159214	CCDC24	ENST00000486504.5,ENST00000472562.1,ENST00000490064.5,ENST00000486064.5,ENST00000463846.5,ENST00000372318.7,ENST00000466180.1,ENST00000460543.5,ENST00000490563.5,ENST00000479055.5,ENST00000485811.5	nonsense_mediated_decay,processed_transcript,retained_intron,protein_coding	2.74044e-05	0.000112794	0.524199	3.30855	0.00883053	0.0370489
ENSG00000196517	SLC6A9	ENST00000489764.1,ENST00000372306.7,ENST00000372310.7,ENST00000372307.7,ENST00000466926.1,ENST00000360584.6,ENST00000533007.1,ENST00000357730.6,ENST00000528803.1,ENST00000492434.6,ENST00000475075.6	processed_transcript,retained_intron,protein_coding	1.23619e-57	1.08467e-55	1.89187	3.4468	1.31729e-20	6.04105e-19
ENSG00000230615	RP5-1198O20.4	ENST00000609472.5,ENST00000431800.1,ENST00000626430.1,ENST00000624869.1,ENST00000627999.1,ENST00000628123.1,ENST00000437643.1,ENST00000616338.1,ENST00000610167.5,ENST00000453688.5,ENST00000630871.2,ENST00000447959.1,ENST00000625367.2,ENST00000630008.2,ENST00000609027.1,ENST00000627824.2,ENST00000625982.1,ENST00000434244.5,ENST00000626342.1,ENST00000609636.5,ENST00000607988.5,ENST00000623351.1,ENS…	lincRNA	0.000376763	0.00130038	1.84597	-0.755654	0.00318884	0.0151903
ENSG00000271647	KRT8P47	ENST00000604727.1	processed_pseudogene	0.0949684	0.181971	0.761563	-0.443782	0.13696	0.361342
ENSG00000171872	KLF17	ENST00000476802.1,ENST00000372299.3	nonsense_mediated_decay,protein_coding	0.57229	0.650353	2.34095	-3.31904	1	1
ENSG00000233514	RP11-570P14.1	ENST00000402743.2	processed_pseudogene	0.0010922	0.00349694	-0.785196	-0.208781	0.105745	0.296673
ENSG00000283039	KLF18	ENST00000634670.1	protein_coding	0.286343	0.419651	0.440827	-2.58256	1	1
ENSG00000226804	RP4-675G8.3	ENST00000451975.2	processed_pseudogene	0.221564	0.353951	3.19666	-3.16644	0.568054	0.930194
ENSG00000238037	OOSP1P1	ENST00000423265.1	processed_pseudogene	0.294861	0.428065	3.20526	-3.16593	0.568062	0.930194
ENSG00000271329	RP5-891H21.5	ENST00000603887.1	processed_pseudogene	0.0287805	0.0663185	-0.147465	-2.09789	1	1
ENSG00000178028	DMAP1	ENST00000463950.1,ENST00000315913.9,ENST00000361745.10,ENST00000372290.4,ENST00000436069.5,ENST00000494092.1,ENST00000483741.1,ENST00000440641.5,ENST00000437511.5,ENST00000446292.5,ENST00000372289.6,ENST00000471829.5,ENST00000487922.5,ENST00000475794.5,ENST00000488433.5	processed_transcript,protein_coding	0.0044936	0.0127164	0.519248	5.28971	0.000509203	0.00297515
ENSG00000117419	ERI3	ENST00000479101.1,ENST00000457571.1,ENST00000372259.9,ENST00000462341.1,ENST00000495828.1,ENST00000489710.1,ENST00000456170.5,ENST00000452396.5,ENST00000372257.6	processed_transcript,protein_coding	7.98968e-05	0.000307036	-0.548818	5.22528	0.000266055	0.00165958
ENSG00000233602	ERI3-IT1	ENST00000414156.1	sense_intronic	0.00283703	0.00838043	0.327448	-1.20387	0.778007	1
ENSG00000187147	RNF220	ENST00000487332.1,ENST00000480686.5,ENST00000474064.5,ENST00000355387.6,ENST00000474956.1,ENST00000335497.11,ENST00000453863.5,ENST00000440132.2,ENST00000361799.6,ENST00000470498.1,ENST00000475378.5,ENST00000488865.2,ENST00000497469.5,ENST00000484745.5,ENST00000372247.6,ENST00000496262.1,ENST00000474394.5,ENST00000471494.5	nonsense_mediated_decay,processed_transcript,protein_coding	0.00568055	0.0157523	0.10086	5.311	0.500342	0.902013
ENSG00000126106	TMEM53	ENST00000372237.7,ENST00000495630.1,ENST00000372242.7,ENST00000476724.1,ENST00000372243.7,ENST00000468117.1,ENST00000372244.3,ENST00000372235.7,ENST00000420706.1	processed_transcript,protein_coding	3.56522e-07	1.86615e-06	1.03475	2.33423	2.82648e-05	0.000213934
ENSG00000198520	C1orf228	ENST00000446792.1,ENST00000434520.5,ENST00000434068.1,ENST00000444751.5,ENST00000427321.1,ENST00000455805.5,ENST00000453711.1,ENST00000418644.5,ENST00000441519.5,ENST00000444525.1,ENST00000357508.5,ENST00000418779.5,ENST00000427336.1,ENST00000440383.1,ENST00000421398.5,ENST00000535358.5,ENST00000424484.5,ENST00000445071.5,ENST00000458657.6,ENST00000568406.1	nonsense_mediated_decay,processed_transcript,retained_intron,protein_coding	5.25494e-10	3.72832e-09	2.03011	0.393309	1.71384e-06	1.61772e-05
ENSG00000142945	KIF2C	ENST00000480574.1,ENST00000455186.5,ENST00000493027.5,ENST00000372224.8,ENST00000472235.1,ENST00000452259.5,ENST00000372217.5,ENST00000423289.1	processed_transcript,protein_coding	1.23505e-57	1.08467e-55	-1.72191	7.14139	1.84752e-35	2.23461e-33
ENSG00000142937	RPS8	ENST00000474582.1,ENST00000484599.1,ENST00000485390.5,ENST00000470475.1,ENST00000372209.3,ENST00000497035.5,ENST00000396651.7,ENST00000464658.1	processed_transcript,protein_coding	0.000789149	0.00258582	0.284134	10.459	0.0315943	0.110364
ENSG00000234093	RPS15AP11	ENST00000594193.1	processed_pseudogene	0.969535	0.974512	-0.191733	-0.467875	0.842533	1
ENSG00000142959	BEST4	ENST00000372207.3	protein_coding	0.0213262	0.0509957	0.497645	-1.73508	0.715381	1
ENSG00000173846	PLK3	ENST00000461358.5,ENST00000476731.1,ENST00000465443.5,ENST00000461769.1,ENST00000492398.5,ENST00000493100.1,ENST00000372201.4	processed_transcript,protein_coding	2.44312e-132	1.37353e-129	1.34788	4.94785	1.46692e-17	5.13658e-16
ENSG00000188396	TCTEX1D4	ENST00000339355.2	protein_coding	0.143608	0.253743	-0.510666	-2.31888	0.799613	1
ENSG00000222009	BTBD19	ENST00000495433.1,ENST00000464114.1,ENST00000409335.6,ENST00000450269.5,ENST00000489976.1,ENST00000485668.5,ENST00000482715.5,ENST00000439563.2,ENST00000475105.5	nonsense_mediated_decay,processed_transcript,retained_intron,protein_coding	5.67873e-48	3.56199e-46	1.90033	1.579	8.48945e-10	1.32034e-08
ENSG00000117425	PTCH2	ENST00000447098.6,ENST00000372192.3,ENST00000438067.5	protein_coding	0.00761226	0.020455	-0.0870561	1.5828	0.817404	1
ENSG00000226499	RP5-882O7.1	ENST00000447970.1	processed_pseudogene	0.0132195	0.0334471	0.483713	0.00558628	0.293172	0.63926
ENSG00000070785	EIF2B3	ENST00000372182.6,ENST00000372183.7,ENST00000360403.6,ENST00000497010.1,ENST00000477953.5,ENST00000439363.5,ENST00000620860.4,ENST00000480675.5,ENST00000487532.5,ENST00000486491.1	nonsense_mediated_decay,processed_transcript,protein_coding	2.05448e-08	1.23852e-07	-0.802557	4.30806	2.28953e-06	2.10758e-05
ENSG00000229815	CCNB1IP1P1	ENST00000428976.1	processed_pseudogene	0.0433824	0.0945747	4.11034	-2.90325	0.206361	0.491502
ENSG00000232369	RP5-882O7.4	ENST00000411837.1	processed_pseudogene	0.669325	0.713685	-0.344072	-2.58249	1	1
ENSG00000268949	MRPS17P1	ENST00000596009.1	processed_pseudogene	0.6865	0.728442	0.89994	-3.02843	1	1
ENSG00000126107	HECTD3	ENST00000487488.5,ENST00000372172.4,ENST00000372168.7,ENST00000484564.1,ENST00000486296.5,ENST00000466423.5,ENST00000486132.5	processed_transcript,protein_coding	0.000238428	0.00085188	-0.0239421	5.04635	0.879575	1
ENSG00000126088	UROD	ENST00000478467.5,ENST00000460334.5,ENST00000491300.5,ENST00000490385.5,ENST00000636836.1,ENST00000473012.1,ENST00000486699.5,ENST00000636293.1,ENST00000465678.1,ENST00000494399.5,ENST00000463092.5,ENST00000428106.1,ENST00000460906.5,ENST00000246337.8,ENST00000462688.5,ENST00000461035.5,ENST00000472254.1,ENST00000496439.1,ENST00000434478.5,ENST00000466193.1,ENST00000491773.5,ENST00000469548.5	processed_transcript,protein_coding	0.00797544	0.0213102	-0.209185	5.31996	0.160214	0.407979
ENSG00000162415	ZSWIM5	ENST00000359600.5,ENST00000464588.1	processed_transcript,protein_coding	6.65223e-05	0.000258552	0.401621	1.34789	0.1943	0.475484
ENSG00000234315	OSTCP5	ENST00000425293.1	processed_pseudogene	0.135154	0.241289	0.43353	-2.58083	1	1
ENSG00000281912	LINC01144	ENST00000626198.1	lincRNA	0.190078	0.314388	0.480743	-0.655771	0.381264	0.747774
ENSG00000186603	HPDL	ENST00000334815.4	protein_coding	0.594918	0.650353	-2.30497	-3.31911	1	1
ENSG00000132781	MUTYH	ENST00000372098.7,ENST00000448481.5,ENST00000529892.5,ENST00000528013.6,ENST00000355498.6,ENST00000483642.5,ENST00000412971.5,ENST00000466231.1,ENST00000372110.7,ENST00000435155.1,ENST00000482094.5,ENST00000462387.5,ENST00000467459.5,ENST00000479746.6,ENST00000485271.5,ENST00000531105.5,ENST00000372104.5,ENST00000476789.5,ENST00000475516.5,ENST00000372115.7,ENST00000492494.5,ENST00000354383.10,EN…	nonsense_mediated_decay,retained_intron,protein_coding	0.000195057	0.000706904	0.147639	4.27068	0.38235	0.749613
ENSG00000132773	TOE1	ENST00000495703.5,ENST00000372090.5,ENST00000471337.5,ENST00000460057.1,ENST00000477731.5	processed_transcript,protein_coding	3.2911e-27	8.03172e-26	-1.54958	4.14004	3.57622e-18	1.31282e-16
ENSG00000070759	TESK2	ENST00000372084.5,ENST00000486676.5,ENST00000372086.3,ENST00000493974.1	processed_transcript,protein_coding	1.74038e-11	1.43304e-10	0.822953	2.79279	0.00024101	0.00151676
ENSG00000236872	RP11-291L19.1	ENST00000435399.1	processed_pseudogene	0.160216	0.276369	3.18807	-3.16695	0.568045	0.930194
ENSG00000280670	CCDC163	ENST00000629670.1,ENST00000626657.2,ENST00000629009.2,ENST00000629482.2,ENST00000628397.2,ENST00000628293.1,ENST00000625766.2,ENST00000626177.2	nonsense_mediated_decay,processed_transcript,retained_intron,protein_coding	0.00227746	0.00684636	-1.38518	1.10184	4.04138e-05	0.000296716
ENSG00000132763	MMACHC	ENST00000401061.8,ENST00000477188.1,ENST00000616135.1	processed_transcript,protein_coding	2.71924e-06	1.27851e-05	-0.652471	4.49885	7.25113e-05	0.000508752
ENSG00000117450	PRDX1	ENST00000483583.1,ENST00000319248.12,ENST00000424390.1,ENST00000372079.1,ENST00000447184.5,ENST00000262746.5	processed_transcript,protein_coding	3.63232e-20	5.86561e-19	-0.918913	9.60404	5.35674e-12	1.09438e-10
ENSG00000234379	HMGB1P48	ENST00000446155.1	unprocessed_pseudogene	0.518038	0.642242	0	-3.48905	1	1
ENSG00000117448	AKR1A1	ENST00000475919.1,ENST00000476957.5,ENST00000473038.5,ENST00000487654.5,ENST00000481885.5,ENST00000475985.1,ENST00000495913.5,ENST00000496999.5,ENST00000621846.4,ENST00000351829.8,ENST00000497973.5,ENST00000372070.7,ENST00000434299.5,ENST00000471651.1	processed_transcript,protein_coding	3.78205e-09	2.4687e-08	0.503	6.06869	0.000325652	0.00199043
ENSG00000281133	AL355480.3	ENST00000630128.1	pseudogene	0.583764	0.650353	0	-3.48905	1	1
ENSG00000280836	AL355480.1	ENST00000629041.1	pseudogene	0.416653	0.556521	-3.15491	-3.16709	0.568043	0.930194
ENSG00000132780	NASP	ENST00000437901.6,ENST00000372052.8,ENST00000527470.5,ENST00000527359.5,ENST00000534450.1,ENST00000534101.1,ENST00000350030.7,ENST00000529333.5,ENST00000537798.5,ENST00000531612.5,ENST00000527932.1,ENST00000530073.5,ENST00000437362.6,ENST00000464190.6,ENST00000472408.1,ENST00000481782.1,ENST00000629893.1,ENST00000525515.5,ENST00000530840.5,ENST00000528084.5,ENST00000351223.7,ENST00000470768.5,ENS…	nonsense_mediated_decay,processed_transcript,retained_intron,protein_coding	9.24221e-46	5.30405e-44	-1.4672	7.72282	5.96204e-27	4.27899e-25
ENSG00000159588	CCDC17	ENST00000421127.6,ENST00000372044.7,ENST00000464739.5,ENST00000528266.5,ENST00000491755.5,ENST00000479529.2,ENST00000525599.1,ENST00000445048.2,ENST00000482416.5	nonsense_mediated_decay,processed_transcript,retained_intron,protein_coding	0.00150708	0.00468929	0.908722	1.15258	0.0062302	0.0273446
ENSG00000159592	GPBP1L1	ENST00000480083.5,ENST00000468724.1,ENST00000480941.1,ENST00000493083.5,ENST00000479235.5,ENST00000496278.1,ENST00000498128.1,ENST00000290795.7,ENST00000355105.7,ENST00000487436.1,ENST00000495616.1,ENST00000488278.5,ENST00000460859.1,ENST00000467032.1	processed_transcript,protein_coding	0.0337685	0.0764203	0.0746292	7.97076	0.576292	0.939515
ENSG00000225447	RPS15AP10	ENST00000432472.1	processed_pseudogene	0.00359055	0.0103904	0.922375	0.767531	0.012209	0.0490088
ENSG00000234329	RP11-767N6.2	ENST00000437848.1	processed_pseudogene	8.38476e-05	0.000321162	0.952539	1.58844	0.00119407	0.00634529
ENSG00000159596	TMEM69	ENST00000496366.1,ENST00000372025.4	processed_transcript,protein_coding	0.82139	0.847434	0.00429733	5.25789	0.981537	1
ENSG00000197429	IPP	ENST00000359942.8,ENST00000495072.1,ENST00000461718.5,ENST00000396478.3	processed_transcript,protein_coding	0.0552607	0.116318	-0.241549	4.09955	0.166027	0.42022
ENSG00000230896	RP11-767N6.7	ENST00000430643.1	sense_intronic	0.519155	0.64336	-0.410228	0.501849	0.306159	0.661544
ENSG00000236111	RP11-630I5.1	ENST00000463059.1	processed_pseudogene	0.64939	0.697401	-0.253516	-1.78954	0.851548	1
ENSG00000086015	MAST2	ENST00000498668.1,ENST00000372008.6,ENST00000467367.5,ENST00000482881.1,ENST00000488619.1,ENST00000477968.1,ENST00000361297.6,ENST00000372009.3,ENST00000470809.1,ENST00000492813.1	processed_transcript,retained_intron,protein_coding	0.706217	0.745429	0.0303668	6.55256	0.826299	1
ENSG00000232467	TMA16P2	ENST00000413187.2	processed_pseudogene	0.0696291	0.141566	-5.01268	-2.49203	0.0266875	0.0956785
ENSG00000117461	PIK3R3	ENST00000493202.1,ENST00000372006.5,ENST00000423209.5,ENST00000420542.5,ENST00000425892.2,ENST00000262741.9,ENST00000488808.1	processed_transcript,protein_coding	0.0393804	0.0870948	-0.626345	1.39737	0.041745	0.139559
ENSG00000117472	TSPAN1	ENST00000464786.5,ENST00000472170.1,ENST00000482928.5,ENST00000482143.5,ENST00000372003.5,ENST00000469330.5,ENST00000498443.5,ENST00000470318.1,ENST00000475163.5	processed_transcript,protein_coding	3.2914e-31	9.89342e-30	2.03803	2.2699	1.0414e-14	2.85341e-13
ENSG00000085998	POMGNT1	ENST00000475642.1,ENST00000497439.5,ENST00000485714.1,ENST00000477114.1,ENST00000463030.1,ENST00000371992.1,ENST00000396420.7,ENST00000489985.1,ENST00000480972.1,ENST00000371984.7	processed_transcript,protein_coding	0.0445095	0.0965878	0.349948	5.55562	0.0161408	0.0621694
ENSG00000171357	LURAP1	ENST00000371980.3	protein_coding	0.0935952	0.179805	-3.67802	-3.03023	0.343945	0.692924
ENSG00000085999	RAD54L	ENST00000459678.2,ENST00000472889.2,ENST00000493032.5,ENST00000493985.5,ENST00000473251.2,ENST00000488942.5,ENST00000487700.1,ENST00000469835.5,ENST00000476687.2,ENST00000371975.8,ENST00000463715.5,ENST00000442598.5	nonsense_mediated_decay,processed_transcript,protein_coding	7.62031e-43	3.96139e-41	-2.19768	4.21712	1.81642e-33	1.88851e-31
ENSG00000132128	LRRC41	ENST00000472710.2,ENST00000498402.2,ENST00000617190.4,ENST00000469150.1,ENST00000496156.5,ENST00000617760.4,ENST00000615587.4,ENST00000343304.10	nonsense_mediated_decay,processed_transcript,protein_coding	2.43957e-08	1.45822e-07	0.67679	5.87198	1.77705e-06	1.66923e-05
ENSG00000173660	UQCRH	ENST00000496387.5,ENST00000489056.5,ENST00000311672.9,ENST00000486951.1,ENST00000460947.1	nonsense_mediated_decay,retained_intron,protein_coding	1.98099e-08	1.19659e-07	-0.466054	7.88964	0.000495192	0.00290167
ENSG00000117481	NSUN4	ENST00000537428.2,ENST00000486270.5,ENST00000307089.7,ENST00000472157.1,ENST00000498008.5,ENST00000469918.5,ENST00000474844.5,ENST00000475281.1,ENST00000495427.1	nonsense_mediated_decay,retained_intron,protein_coding	0.160072	0.276208	0.16966	5.32536	0.25479	0.575247
ENSG00000225779	RP4-603I14.3	ENST00000457027.1	processed_pseudogene	0.14448	0.255001	1.79158	-1.20073	0.0193252	0.0726464
ENSG00000117480	FAAH	ENST00000243167.8,ENST00000493636.1,ENST00000493735.5,ENST00000468718.5,ENST00000489366.2,ENST00000484697.5	nonsense_mediated_decay,processed_transcript,retained_intron,protein_coding	0.00367709	0.0106115	0.211661	2.88943	0.336942	0.692924
ENSG00000232022	FAAHP1	ENST00000607656.5,ENST00000606395.1,ENST00000635298.1,ENST00000446499.1,ENST00000429784.2,ENST00000635606.1,ENST00000455247.1	transcribed_unprocessed_pseudogene,processed_transcript	0.0265208	0.0616403	0.424545	0.578279	0.295336	0.642363
ENSG00000224863	LINC01398	ENST00000416581.1,ENST00000634819.1	lincRNA,retained_intron	0.270348	0.401876	-3.13341	-3.16841	0.568021	0.930194
ENSG00000197587	DMBX1	ENST00000371956.8,ENST00000360032.3	protein_coding	1.22304e-05	5.2907e-05	-1.37692	0.860291	0.000150963	0.000989225
ENSG00000162456	KNCN	ENST00000396314.3,ENST00000481882.6,ENST00000524908.1,ENST00000294445.7	processed_transcript,retained_intron,protein_coding	0.592348	0.650353	0	-3.48905	1	1
ENSG00000079277	MKNK1	ENST00000496619.5,ENST00000484301.5,ENST00000465783.5,ENST00000486716.5,ENST00000525888.5,ENST00000474868.1,ENST00000532897.5,ENST00000342571.7,ENST00000529170.5,ENST00000477883.1,ENST00000532783.5,ENST00000460098.1,ENST00000528077.5,ENST00000470237.5,ENST00000528237.5,ENST00000480531.5,ENST00000531355.5,ENST00000341183.9,ENST00000468852.2,ENST00000371946.8,ENST00000531769.5,ENST00000428112.6,ENS…	nonsense_mediated_decay,processed_transcript,retained_intron,protein_coding	0.000116697	0.000438248	0.476536	5.2055	0.00156391	0.00807461
ENSG00000142961	MOB3C	ENST00000477318.1,ENST00000319928.7,ENST00000371940.1,ENST00000271139.12	processed_transcript,protein_coding	1.36592e-08	8.40964e-08	0.995417	3.11701	1.76259e-06	1.65719e-05
ENSG00000123472	ATPAF1	ENST00000532925.5,ENST00000487193.1,ENST00000576409.5,ENST00000460928.1,ENST00000329231.8,ENST00000371937.8,ENST00000574428.5,ENST00000525633.1,ENST00000529214.5,ENST00000474020.5,ENST00000534216.5,ENST00000526821.5,ENST00000492233.5,ENST00000542495.5	nonsense_mediated_decay,processed_transcript,retained_intron,protein_coding	1.06336e-07	5.91041e-07	-0.671599	6.15673	1.53929e-06	1.46585e-05
ENSG00000233647	NENFP1	ENST00000419476.2	processed_pseudogene	0.763475	0.797054	-0.566295	-1.53806	0.508819	0.913496
ENSG00000186118	TEX38	ENST00000564071.1,ENST00000415500.1,ENST00000334122.4,ENST00000564373.1	protein_coding	0.321343	0.455699	0	-3.48905	1	1
ENSG00000159658	EFCAB14	ENST00000371933.7,ENST00000484461.1,ENST00000481623.1,ENST00000459797.1,ENST00000487741.6,ENST00000479745.5	nonsense_mediated_decay,processed_transcript,retained_intron,protein_coding	3.12622e-05	0.000127703	-0.365849	6.9788	0.00685529	0.0297314
ENSG00000154198	CYP4Z2P	ENST00000423332.1,ENST00000505841.5	transcribed_unprocessed_pseudogene,processed_transcript	0.583764	0.650353	0	-3.48905	1	1
ENSG00000261593	CYP4A27P	ENST00000567218.1	unprocessed_pseudogene	0.265855	0.39878	-3.15491	-3.16709	0.568043	0.930194
ENSG00000225154	RP11-184J23.2	ENST00000445574.2	processed_pseudogene	0.252539	0.385792	0	-3.48905	1	1
ENSG00000225506	CYP4A22-AS1	ENST00000444042.2	lincRNA	0.0432236	0.0942759	0.832306	-0.653045	0.158293	0.404716
ENSG00000162365	CYP4A22	ENST00000371891.7,ENST00000485117.1,ENST00000294337.7,ENST00000620131.1,ENST00000371890.7,ENST00000490948.5,ENST00000619754.4	processed_transcript,protein_coding	0.270348	0.401876	-3.13341	-3.16841	0.568021	0.930194
ENSG00000225514	MTND1P34	ENST00000438556.1	transcribed_processed_pseudogene	0.406594	0.546451	-0.792934	-3.03081	1	1
ENSG00000162366	PDZK1IP1	ENST00000371885.1,ENST00000489919.1,ENST00000491793.1,ENST00000294338.6	processed_transcript,protein_coding	0.495415	0.622246	0	-3.48905	1	1
ENSG00000162367	TAL1	ENST00000465912.1,ENST00000464796.5,ENST00000371884.6,ENST00000294339.3,ENST00000459729.1,ENST00000481091.1	processed_transcript,protein_coding	0.101989	0.192327	-2.98799	-2.24332	0.0367921	0.125376
ENSG00000123473	STIL	ENST00000436811.1,ENST00000396221.6,ENST00000337817.9,ENST00000371877.7,ENST00000447475.6,ENST00000418131.1,ENST00000413565.1,ENST00000360380.7,ENST00000433827.2	retained_intron,protein_coding	2.33733e-31	7.12439e-30	-1.43766	7.0586	1.49336e-25	9.792e-24
ENSG00000162368	CMPK1	ENST00000371871.8,ENST00000450808.2,ENST00000471289.2,ENST00000371873.9,ENST00000371870.3	nonsense_mediated_decay,retained_intron,protein_coding	0.000134357	0.000499625	-0.395301	7.09241	0.00343244	0.0162188
ENSG00000186790	FOXE3	ENST00000335071.3	protein_coding	0.050327	0.107307	0.618686	-1.68296	0.593699	0.957292
ENSG00000186564	FOXD2	ENST00000334793.5	protein_coding	0.0413175	0.0906852	-0.673408	0.0933318	0.139721	0.36523
ENSG00000229554	RPL21P24	ENST00000413752.2	processed_pseudogene	0.583764	0.650353	0	-3.48905	1	1
ENSG00000269113	TRABD2B	ENST00000435576.2,ENST00000606738.2	processed_transcript,protein_coding	0.217587	0.350288	-1.07227	-2.09763	0.368845	0.729302
ENSG00000226133	RP4-683M8.2	ENST00000635446.1,ENST00000439795.1,ENST00000456803.5	lincRNA	0.058681	0.122313	0	-3.48905	1	1
ENSG00000242267	SKINT1L	ENST00000452503.1,ENST00000604015.1,ENST00000401057.7,ENST00000453388.1	processed_transcript,transcribed_unitary_pseudogene	0.486892	0.61965	0.914107	-1.84263	0.438148	0.828476
ENSG00000117834	SLC5A9	ENST00000527929.1,ENST00000438567.6,ENST00000425816.5,ENST00000493837.6,ENST00000532322.5,ENST00000236495.9,ENST00000533824.5,ENST00000441260.2,ENST00000525901.1,ENST00000471020.1	nonsense_mediated_decay,processed_transcript,retained_intron,protein_coding	0.46648	0.603943	0	-3.48905	1	1
ENSG00000132122	SPATA6	ENST00000463938.5,ENST00000603831.5,ENST00000487543.2,ENST00000371843.7,ENST00000371847.7,ENST00000371841.1,ENST00000471975.2,ENST00000487629.1,ENST00000490850.1,ENST00000465990.5,ENST00000396199.7	nonsense_mediated_decay,processed_transcript,protein_coding	0.0472328	0.101619	-0.0438051	2.90296	0.855141	1
ENSG00000224986	PPP1R8P1	ENST00000452549.2	processed_pseudogene	0.151203	0.263996	1.80217	-1.78706	0.0816596	0.241252
ENSG00000235105	RP11-329A14.1	ENST00000412769.1	processed_pseudogene	0.0585398	0.122069	-1.07483	-1.28449	0.139252	0.364839
ENSG00000162373	BEND5	ENST00000371833.3,ENST00000476096.1,ENST00000489956.1,ENST00000463562.1,ENST00000480399.1,ENST00000476079.5	processed_transcript,retained_intron,protein_coding	0.557899	0.650353	0	-3.48905	1	1
ENSG00000215887	ZNF859P	ENST00000502859.1	unprocessed_pseudogene	0.594918	0.650353	-2.30497	-3.31911	1	1
ENSG00000233595	MTND2P29	ENST00000438595.2	processed_pseudogene	0.495415	0.622246	0	-3.48905	1	1
ENSG00000234080	RP11-183G22.1	ENST00000423464.1	processed_pseudogene	0.0777096	0.154996	1.85765	-1.16322	0.0142302	0.0559606
ENSG00000229316	HMGB1P45	ENST00000435986.1	processed_pseudogene	0.69958	0.739569	-1.038	-1.90625	0.31635	0.678349
ENSG00000225671	FCF1P6	ENST00000456841.2	processed_pseudogene	0.922871	0.935431	-0.640843	-2.4895	0.778531	1
ENSG00000142700	DMRTA2	ENST00000404795.3,ENST00000418121.5	protein_coding	0.133626	0.239069	0.595908	-2.31861	0.7996	1
ENSG00000185104	FAF1	ENST00000396153.6,ENST00000472808.1,ENST00000487898.1,ENST00000494400.5,ENST00000371778.5	nonsense_mediated_decay,processed_transcript,protein_coding	7.89198e-11	6.09186e-10	-0.708212	6.85835	2.01762e-07	2.20334e-06
ENSG00000230585	PHBP12	ENST00000453979.2	processed_pseudogene	0.583764	0.650353	0	-3.48905	1	1
ENSG00000123080	CDKN2C	ENST00000396148.1,ENST00000262662.5,ENST00000371761.3	protein_coding	2.606e-10	1.89999e-09	-1.51961	2.46022	6.48777e-10	1.02638e-08
ENSG00000213478	CFL1P2	ENST00000440986.1	processed_pseudogene	0.0824615	0.162688	-0.863533	-2.68337	0.748426	1
ENSG00000203356	LINC01562	ENST00000366181.2	lincRNA	0.622804	0.674071	-0.803084	-3.03016	1	1
ENSG00000123091	RNF11	ENST00000486691.1,ENST00000494873.1,ENST00000242719.3	processed_transcript,protein_coding	0.00269141	0.00798481	-0.19074	6.73729	0.161788	0.411179
ENSG00000233406	RP11-296A18.5	ENST00000480705.1	processed_pseudogene	0.284464	0.417704	0.71796	0.407069	0.0800984	0.237495
ENSG00000085831	TTC39A	ENST00000371747.7,ENST00000527205.1,ENST00000431927.5,ENST00000371750.9,ENST00000524442.1,ENST00000532836.5,ENST00000447632.6,ENST00000525906.1,ENST00000530004.5,ENST00000262675.11,ENST00000262676.9,ENST00000439482.5,ENST00000411642.6,ENST00000422925.5,ENST00000401051.7,ENST00000413473.6,ENST00000380849.6,ENST00000534098.1	processed_transcript,protein_coding	0.00418391	0.0119337	0.205191	4.05969	0.242074	0.551678
ENSG00000085832	EPS15	ENST00000371727.5,ENST00000493793.1,ENST00000471391.1,ENST00000486505.5,ENST00000464478.5,ENST00000371733.7,ENST00000478657.1,ENST00000465467.1,ENST00000371730.6	nonsense_mediated_decay,processed_transcript,retained_intron,protein_coding	0.000899873	0.00292091	0.3078	6.89109	0.02319	0.0849248
ENSG00000232027	RP11-275F13.3	ENST00000422197.2	processed_pseudogene	0.583764	0.650353	0	-3.48905	1	1
ENSG00000227742	CALR4P	ENST00000431943.1	unitary_pseudogene	0.404208	0.543798	0.0354215	-3.16702	1	1
ENSG00000117859	OSBPL9	ENST00000462759.5,ENST00000524620.1,ENST00000481937.5,ENST00000534040.5,ENST00000489990.5,ENST00000447887.5,ENST00000528603.5,ENST00000371714.5,ENST00000531061.1,ENST00000532975.5,ENST00000625138.1,ENST00000475697.5,ENST00000533884.5,ENST00000473207.6,ENST00000531828.5,ENST00000361556.9,ENST00000531819.5,ENST00000526917.5,ENST00000484890.5,ENST00000435274.6,ENST00000527631.5,ENST00000467064.5,ENS…	nonsense_mediated_decay,processed_transcript,retained_intron,protein_coding	0.00433121	0.0123096	0.172618	7.14108	0.200653	0.488149
ENSG00000236973	GAPDHP51	ENST00000426454.2	processed_pseudogene	0.0372421	0.0830004	0	-3.48905	1	1
ENSG00000232846	SLC25A6P3	ENST00000424829.1	processed_pseudogene	0.082629	0.162987	2.0846	-2.23947	0.130823	0.348746
ENSG00000078618	NRDC	ENST00000544028.5,ENST00000475715.1,ENST00000539524.5,ENST00000468722.1,ENST00000497358.1,ENST00000473805.5,ENST00000354831.11,ENST00000475310.5,ENST00000352171.11,ENST00000485608.5,ENST00000483007.1,ENST00000440943.5,ENST00000491410.1,ENST00000464385.1	processed_transcript,protein_coding	0.050374	0.107387	0.106123	7.93299	0.426916	0.812484
ENSG00000169213	RAB3B	ENST00000371655.3	protein_coding	6.52211e-19	9.70135e-18	-0.429588	6.5036	0.00178252	0.00907367
ENSG00000229032	RP11-91A18.1	ENST00000422551.1	processed_pseudogene	0.0882541	0.17175	-4.36756	-2.78982	0.124857	0.336188
ENSG00000117862	TXNDC12	ENST00000471493.1,ENST00000469458.5,ENST00000610127.1,ENST00000472624.5,ENST00000371626.8	nonsense_mediated_decay,processed_transcript,protein_coding	2.18088e-05	9.11472e-05	-0.328181	6.946	0.0153771	0.0597662
ENSG00000198841	KTI12	ENST00000371614.1	protein_coding	5.48912e-06	2.49206e-05	-0.644391	3.31866	0.00125127	0.00661225
ENSG00000134717	BTF3L4	ENST00000533836.1,ENST00000524414.5,ENST00000484036.1,ENST00000477828.6,ENST00000489308.6,ENST00000313334.12,ENST00000472944.6,ENST00000526132.5	nonsense_mediated_decay,processed_transcript,retained_intron,protein_coding	1.62687e-06	7.87345e-06	-0.545206	6.38402	8.06651e-05	0.000561291
ENSG00000157077	ZFYVE9	ENST00000469134.1,ENST00000371591.1,ENST00000287727.7,ENST00000361625.5,ENST00000357206.6	processed_transcript,retained_intron,protein_coding	0.0183052	0.0445903	0.144325	6.2344	0.298894	0.648616
ENSG00000228407	RP4-800M22.1	ENST00000414059.2	processed_pseudogene	0.173789	0.293997	-1.47215	-1.68549	0.101358	0.286624
ENSG00000223429	RP4-800M22.2	ENST00000412785.1	processed_pseudogene	0.57229	0.650353	2.34095	-3.31904	1	1
ENSG00000224255	PDCL3P6	ENST00000429744.2	processed_pseudogene	0.620672	0.672003	1.02767	-1.96328	0.407743	0.783728
ENSG00000213735	ANAPC10P1	ENST00000395991.2	processed_pseudogene	0.630174	0.681005	-0.0144877	-0.933348	1	1
ENSG00000154222	CC2D1B	ENST00000494789.1,ENST00000450942.2,ENST00000492426.1,ENST00000460261.5,ENST00000485966.1,ENST00000491136.6,ENST00000438021.5,ENST00000470844.5,ENST00000284376.7,ENST00000460370.1,ENST00000371586.6	processed_transcript,retained_intron,protein_coding	7.13875e-06	3.18854e-05	0.651078	5.00963	2.37577e-05	0.00018269
ENSG00000224680	PLA2G12AP1	ENST00000497678.2	processed_pseudogene	0.098851	0.187704	0.78663	-1.48658	0.418805	0.800352
ENSG00000085840	ORC1	ENST00000371566.1,ENST00000371568.7	protein_coding	1.97042e-80	3.53964e-78	-2.51093	5.92404	3.28183e-62	1.48706e-59
ENSG00000134748	PRPF38A	ENST00000474048.1,ENST00000257181.9,ENST00000487160.1	processed_transcript,protein_coding	2.27212e-19	3.48494e-18	-0.866268	6.62335	3.11173e-10	5.11749e-09
ENSG00000134744	ZCCHC11	ENST00000524582.1,ENST00000257177.8,ENST00000355809.4,ENST00000497120.1,ENST00000528457.5,ENST00000473856.5,ENST00000481528.1,ENST00000474453.6,ENST00000466440.1,ENST00000481133.1,ENST00000471623.1,ENST00000484723.6,ENST00000531722.5,ENST00000528642.5,ENST00000494469.5,ENST00000371544.7,ENST00000470626.1,ENST00000469810.1,ENST00000527941.5,ENST00000470212.1,ENST00000371541.5	nonsense_mediated_decay,processed_transcript,retained_intron,protein_coding	3.32398e-05	0.00013529	0.167851	6.36696	0.224666	0.520569
ENSG00000272371	RP11-25O10.2	ENST00000607321.1	lincRNA	0.00108004	0.00346113	1.05305	-0.932085	0.106467	0.298012
ENSG00000236290	EEF1GP7	ENST00000422983.1	processed_pseudogene	0.583764	0.650353	0	-3.48905	1	1
ENSG00000182183	FAM159A	ENST00000401050.7,ENST00000424164.1,ENST00000517870.1,ENST00000440303.5	processed_transcript,protein_coding	0.231735	0.364634	0	-3.48905	1	1
ENSG00000162377	COA7	ENST00000371538.4,ENST00000486918.1	processed_transcript,protein_coding	6.43502e-12	5.54215e-11	-0.583098	5.96102	3.45738e-05	0.00025764
ENSG00000233664	NDUFS5P3	ENST00000450668.1	processed_pseudogene	0.562857	0.650353	-2.29241	-3.31978	1	1
ENSG00000162378	ZYG11B	ENST00000294353.6,ENST00000545132.5	protein_coding	0.00825738	0.0219803	-0.121821	6.53024	0.375066	0.738194
ENSG00000228929	RPS13P2	ENST00000437890.1	processed_pseudogene	0.160189	0.276348	0.305144	3.90055	0.088598	0.257318
ENSG00000203995	ZYG11A	ENST00000371528.1,ENST00000612017.4,ENST00000371532.5	protein_coding	0.025867	0.0603425	-3.67802	-3.03023	0.343945	0.692924
ENSG00000121310	ECHDC2	ENST00000493896.2,ENST00000371522.8,ENST00000467988.2,ENST00000498544.5,ENST00000476477.6,ENST00000358358.9,ENST00000492992.1,ENST00000487866.5,ENST00000495920.5,ENST00000536120.5,ENST00000460612.5,ENST00000479593.5,ENST00000371520.5,ENST00000539680.1,ENST00000487040.1,ENST00000480312.6,ENST00000488268.5,ENST00000544531.5,ENST00000542552.1,ENST00000486170.2,ENST00000479183.6,ENST00000463923.5,ENS…	nonsense_mediated_decay,processed_transcript,retained_intron,protein_coding	7.39815e-18	1.02138e-16	0.931207	4.08812	1.1159e-07	1.27695e-06
ENSG00000230953	RP4-631H13.6	ENST00000420575.2	processed_pseudogene	0.00170503	0.00524978	-2.03003	-2.68218	0.322252	0.681477
ENSG00000116171	SCP2	ENST00000478631.6,ENST00000371514.7,ENST00000408941.7,ENST00000529363.2,ENST00000407246.6,ENST00000371509.8,ENST00000528311.5,ENST00000484100.5,ENST00000430330.6,ENST00000528809.1,ENST00000371513.9,ENST00000640998.1,ENST00000478274.6,ENST00000473584.1,ENST00000533119.1,ENST00000435345.6,ENST00000488965.1	nonsense_mediated_decay,processed_transcript,protein_coding	0.0309233	0.0706716	-0.376274	5.89824	0.00764366	0.0327344
ENSG00000236360	RP11-334A14.2	ENST00000414168.1	processed_pseudogene	0.592312	0.650353	-0.259484	0.121804	0.593645	0.957292
ENSG00000174348	PODN	ENST00000618387.1,ENST00000471210.1,ENST00000490650.1,ENST00000471285.1,ENST00000312553.9,ENST00000371500.7,ENST00000395871.6	processed_transcript,protein_coding	0.164435	0.282116	0.0354215	-3.16702	1	1
ENSG00000162383	SLC1A7	ENST00000371494.8,ENST00000611397.4,ENST00000620288.4,ENST00000488036.5,ENST00000620347.4,ENST00000371491.4	processed_transcript,protein_coding	0.57229	0.650353	2.34095	-3.31904	1	1
ENSG00000157184	CPT2	ENST00000635888.1,ENST00000638135.1,ENST00000636867.1,ENST00000637726.1,ENST00000371486.3,ENST00000636673.1,ENST00000636935.1,ENST00000468572.2,ENST00000635862.1,ENST00000637252.1,ENST00000636239.1,ENST00000636891.1	nonsense_mediated_decay,retained_intron,protein_coding	3.01406e-08	1.783e-07	-0.792431	4.25385	3.5367e-06	3.14501e-05
ENSG00000162384	C1orf123	ENST00000470385.5,ENST00000474227.1,ENST00000489755.1,ENST00000602807.1,ENST00000478839.1,ENST00000294360.4,ENST00000483739.5	processed_transcript,retained_intron,protein_coding	0.0299347	0.0686291	0.273093	4.6493	0.0895711	0.259644
ENSG00000162385	MAGOH	ENST00000462941.1,ENST00000495868.1,ENST00000371466.4,ENST00000371470.7	processed_transcript,protein_coding	4.1504e-16	5.022e-15	-0.79006	5.76569	3.52695e-08	4.38112e-07
ENSG00000157193	LRP8	ENST00000475501.1,ENST00000459674.5,ENST00000496580.1,ENST00000347547.6,ENST00000481431.1,ENST00000306052.10,ENST00000480045.5,ENST00000465675.5,ENST00000529670.5,ENST00000354412.7,ENST00000460214.5,ENST00000371454.6	nonsense_mediated_decay,processed_transcript,retained_intron,protein_coding	3.54975e-09	2.32206e-08	0.410615	6.65846	0.00267497	0.0130352
ENSG00000225030	RP4-784A16.3	ENST00000450469.1	sense_intronic	0.0357295	0.0802065	1.88821	-1.73318	0.0587338	0.184471
ENSG00000225675	LINC01771	ENST00000445039.2	lincRNA	0.0792498	0.157406	-1.47039	-1.68604	0.101385	0.286624
ENSG00000236253	SLC25A3P1	ENST00000566461.1,ENST00000566100.1,ENST00000562700.1,ENST00000569142.1,ENST00000563752.5,ENST00000443844.3	transcribed_processed_pseudogene,processed_transcript	0.320054	0.454531	0.883714	-3.02943	1	1
ENSG00000174332	GLIS1	ENST00000628545.1,ENST00000312233.4	protein_coding	0.497257	0.624198	-0.149929	-2.09834	1	1
ENSG00000058804	NDC1	ENST00000480952.1,ENST00000371429.3	processed_transcript,protein_coding	1.05391e-58	9.69564e-57	-1.77647	6.94821	2.79287e-37	3.80219e-35
ENSG00000229687	RP4-654H19.2	ENST00000433953.2	processed_pseudogene	0.592348	0.650353	0	-3.48905	1	1
ENSG00000058799	YIPF1	ENST00000371399.5,ENST00000465897.5,ENST00000480151.5,ENST00000472983.1,ENST00000072644.6,ENST00000464950.6,ENST00000469457.5	nonsense_mediated_decay,processed_transcript,protein_coding	0.820937	0.847052	0.112286	4.35749	0.50793	0.913359
ENSG00000211452	DIO1	ENST00000524406.5,ENST00000530084.5,ENST00000613679.4,ENST00000388876.3,ENST00000529329.1,ENST00000529589.5,ENST00000532493.5,ENST00000610607.4,ENST00000525202.5,ENST00000526329.1,ENST00000527060.5,ENST00000617230.2,ENST00000322679.10,ENST00000525044.5,ENST00000528946.5,ENST00000361921.7,ENST00000534069.5	nonsense_mediated_decay,processed_transcript,retained_intron,protein_coding	0.117666	0.215676	0	-3.48905	1	1
ENSG00000081870	HSPB11	ENST00000371376.1,ENST00000488884.1,ENST00000371378.6,ENST00000489675.1,ENST00000194214.9,ENST00000371377.3	processed_transcript,protein_coding	2.90352e-13	2.80905e-12	-0.874518	5.32785	4.99549e-09	7.00823e-08
ENSG00000116212	LRRC42	ENST00000477905.1,ENST00000319223.8,ENST00000371370.7,ENST00000444987.1,ENST00000371368.5	processed_transcript,protein_coding	7.42525e-08	4.18691e-07	-0.507449	6.10789	0.000283283	0.00175514
ENSG00000219102	HNRNPA3P12	ENST00000437410.2	processed_pseudogene	0.141783	0.250971	-0.762424	-0.93876	0.250444	0.567405
ENSG00000203985	LDLRAD1	ENST00000545928.5,ENST00000420619.5,ENST00000371360.1,ENST00000371362.7	protein_coding	3.5114e-15	3.97326e-14	1.78726	-1.05546	0.0103561	0.0424351
ENSG00000116209	TMEM59	ENST00000371344.5,ENST00000440019.5,ENST00000420738.5,ENST00000371341.5,ENST00000234831.9,ENST00000470395.1,ENST00000371337.3,ENST00000452421.5,ENST00000371348.5	processed_transcript,protein_coding	1.66097e-14	1.77617e-13	0.7902	6.95608	6.17216e-09	8.55229e-08
ENSG00000116205	TCEANC2	ENST00000234827.5,ENST00000498272.1,ENST00000391366.3,ENST00000371331.1	processed_transcript,protein_coding	6.87919e-05	0.000266622	-0.778568	4.06893	9.45931e-06	7.8549e-05
ENSG00000225183	RP4-758J24.4	ENST00000444055.1	processed_pseudogene	0.130961	0.235286	-1.35413	-1.96794	0.209228	0.494169
ENSG00000256407	RP11-446E24.4	ENST00000311841.7,ENST00000525949.1,ENST00000637610.1	nonsense_mediated_decay,processed_transcript	0.673107	0.716585	0.052523	-2.90404	1	1
ENSG00000157211	CDCP2	ENST00000371330.1,ENST00000530059.2	protein_coding	0.0953604	0.182388	0	-3.48905	1	1
ENSG00000215883	CYB5RL	ENST00000421415.5,ENST00000420054.5,ENST00000462299.1,ENST00000534324.5,ENST00000493530.2,ENST00000490863.5,ENST00000287899.13,ENST00000497820.1,ENST00000528287.5	nonsense_mediated_decay,retained_intron,protein_coding	1.52696e-27	3.81539e-26	-1.74339	3.35361	2.35047e-17	8.09966e-16
ENSG00000116221	MRPL37	ENST00000490670.1,ENST00000360840.9,ENST00000336230.10,ENST00000398219.2,ENST00000605337.5,ENST00000487096.5	processed_transcript,protein_coding	4.63109e-23	9.07066e-22	-0.944176	6.62476	7.37306e-12	1.47748e-10
ENSG00000157216	SSBP3	ENST00000448572.1,ENST00000371319.7,ENST00000326956.11,ENST00000426150.5,ENST00000357475.8,ENST00000610401.4,ENST00000371320.7,ENST00000420121.5,ENST00000444533.5,ENST00000533946.5,ENST00000528787.1,ENST00000528930.5,ENST00000530618.1,ENST00000417664.6,ENST00000533209.5,ENST00000525990.1	processed_transcript,retained_intron,protein_coding	0.0031361	0.00918206	0.438587	1.73595	0.125373	0.337009
ENSG00000235741	RP5-866L20.1	ENST00000433377.1	lincRNA	0.594918	0.650353	-2.30497	-3.31911	1	1
ENSG00000227453	HNRNPA1P63	ENST00000427917.1	processed_pseudogene	0.593016	0.650353	-0.239212	-2.40223	1	1
ENSG00000162390	ACOT11	ENST00000343744.6,ENST00000479837.1,ENST00000498228.1,ENST00000481208.5,ENST00000371316.3	processed_transcript,protein_coding	1.56556e-15	1.80924e-14	0.936718	4.67634	6.63495e-09	9.16009e-08
ENSG00000184313	MROH7	ENST00000438846.5,ENST00000440047.5,ENST00000478097.1,ENST00000371287.3,ENST00000409996.5,ENST00000472987.5,ENST00000421030.6,ENST00000493533.1,ENST00000395690.6,ENST00000422659.5,ENST00000440217.5,ENST00000339553.9,ENST00000413188.5	nonsense_mediated_decay,processed_transcript,retained_intron,protein_coding	0.00137415	0.00431459	2.69363	-1.53025	0.00465582	0.0211596
ENSG00000271723	MROH7-TTC4	ENST00000414150.6,ENST00000460155.1,ENST00000606515.5,ENST00000425300.6	nonsense_mediated_decay,retained_intron	0.311788	0.447177	3.20526	-3.16593	0.568062	0.930194
ENSG00000243725	TTC4	ENST00000486091.1,ENST00000371281.3,ENST00000371284.9,ENST00000486621.1	processed_transcript,retained_intron,protein_coding	0.121359	0.220711	-0.177715	1.73884	0.545666	0.930194
ENSG00000162396	PARS2	ENST00000371279.3	protein_coding	0.0316801	0.072173	-0.0855301	3.59502	0.668039	1
ENSG00000006555	TTC22	ENST00000474654.1,ENST00000448308.2,ENST00000488771.1,ENST00000371276.8,ENST00000371274.8	retained_intron,protein_coding	0.844841	0.868235	0.224	0.681228	0.599683	0.964749
ENSG00000162398	LEXM	ENST00000371273.3,ENST00000358193.7	protein_coding	0.0607366	0.125975	-0.86937	-2.6805	0.748152	1
ENSG00000116133	DHCR24	ENST00000436604.1,ENST00000371269.7,ENST00000535035.5	protein_coding	1.38944e-24	2.92524e-23	0.845275	8.50361	2.57517e-10	4.27445e-09
ENSG00000143001	TMEM61	ENST00000371268.3	protein_coding	1.5087e-11	1.24803e-10	2.26866	0.302719	2.97374e-07	3.16438e-06
ENSG00000169174	PCSK9	ENST00000490692.1,ENST00000302118.5	processed_transcript,protein_coding	1.76906e-92	4.1313e-90	1.94651	5.68399	2.78256e-39	4.26645e-37
ENSG00000162402	USP24	ENST00000484447.5,ENST00000480962.1,ENST00000294383.6,ENST00000482197.1,ENST00000512504.1,ENST00000472566.1,ENST00000634589.1	nonsense_mediated_decay,processed_transcript,retained_intron,protein_coding	0.00663973	0.0181078	-0.0419677	7.65043	0.754415	1
ENSG00000231090	RP11-101C11.1	ENST00000451250.1	lincRNA	0.559671	0.650353	-2.29241	-3.31978	1	1
ENSG00000231095	GYG1P3	ENST00000449769.1	processed_pseudogene	0.688381	0.730106	0.904109	-3.02958	1	1
ENSG00000234810	RP11-90C4.1	ENST00000634769.1,ENST00000422374.1,ENST00000424357.1	lincRNA	0.000826572	0.00269943	0	-3.48905	1	1
ENSG00000229871	RPSAP20	ENST00000441455.1	processed_pseudogene	0.28765	0.420876	0	-3.48905	1	1
ENSG00000260971	RP11-504A18.1	ENST00000569425.3	lincRNA	0.679605	0.722211	0.0596385	-2.90354	1	1
ENSG00000162407	PLPP3	ENST00000461655.1,ENST00000476206.1,ENST00000371250.3,ENST00000472957.1,ENST00000459962.1	processed_transcript,protein_coding	6.1259e-07	3.12828e-06	0.343298	2.42832	0.148025	0.383566
ENSG00000236776	RPL21P23	ENST00000446654.1	processed_pseudogene	0.145575	0.256531	3.20526	-3.16593	0.568062	0.930194
ENSG00000224980	RPL23AP85	ENST00000421838.1	processed_pseudogene	0.231735	0.364634	0	-3.48905	1	1
ENSG00000225475	RP11-377K22.2	ENST00000442812.1	processed_pseudogene	0.00845908	0.0224739	0.677838	3.16965	0.000930819	0.00507794
ENSG00000162409	PRKAA2	ENST00000371244.8,ENST00000610361.1	protein_coding	2.6146e-10	1.90535e-09	0.422858	3.60247	0.024722	0.0896806
ENSG00000187889	C1orf168	ENST00000493000.5,ENST00000484327.1,ENST00000343433.6,ENST00000371240.3,ENST00000497991.1	processed_transcript,retained_intron,protein_coding	0.0102728	0.0267014	0	-3.48905	1	1
ENSG00000173406	DAB1	ENST00000371230.1,ENST00000489267.1,ENST00000420954.6,ENST00000485760.5,ENST00000332102.10,ENST00000371232.8,ENST00000371236.6,ENST00000473821.1,ENST00000371231.5,ENST00000414851.6,ENST00000477280.1	processed_transcript,protein_coding	0.488633	0.61965	0	-3.48905	1	1
ENSG00000236888	RPS20P5	ENST00000434808.1	processed_pseudogene	0.341587	0.476465	-0.863559	-2.68113	0.748212	1
ENSG00000229887	HNRNPA1P6	ENST00000394002.4,ENST00000631770.1	transcribed_unprocessed_pseudogene,processed_transcript	0.0419609	0.091898	-0.243462	-1.28136	0.77068	1
ENSG00000223416	RPS26P15	ENST00000488067.1	processed_pseudogene	0.535643	0.650353	-0.160756	0.888257	0.670623	1
ENSG00000162600	OMA1	ENST00000419242.5,ENST00000456980.5,ENST00000421528.6,ENST00000460671.1,ENST00000453710.1,ENST00000482274.2,ENST00000426139.5,ENST00000467509.5,ENST00000467063.1,ENST00000476933.1,ENST00000371226.7	processed_transcript,protein_coding	0.000206099	0.000743901	-0.293999	4.48561	0.0732178	0.222171
ENSG00000270209	RP4-592A1.4	ENST00000604022.1	processed_pseudogene	0.583764	0.650353	0	-3.48905	1	1
ENSG00000184292	TACSTD2	ENST00000371225.3	protein_coding	7.45185e-79	1.27096e-76	2.04831	3.09524	1.33857e-20	6.12935e-19
ENSG00000185839	RP4-592A1.2	ENST00000427762.1	processed_pseudogene	0.0116262	0.0298082	-0.789954	0.604031	0.0428156	0.142158
ENSG00000162601	MYSM1	ENST00000481973.1,ENST00000489282.1,ENST00000472487.5,ENST00000401044.7,ENST00000622766.1,ENST00000466774.5,ENST00000493821.5,ENST00000483003.5	processed_transcript,protein_coding	0.791772	0.821175	-0.124023	7.10958	0.358348	0.714274
ENSG00000283445	RP11-63G10.4	ENST00000636386.1,ENST00000637377.1	lincRNA	0.0206204	0.049507	-4.84442	-2.58208	0.0446378	0.146631
ENSG00000177606	JUN	ENST00000371222.3	protein_coding	7.32895e-118	3.04794e-115	3.14232	5.54549	1.53627e-83	2.11999e-80
ENSG00000234807	LINC01135	ENST00000419531.2	lincRNA	0.00022964	0.000822031	1.85279	-1.52859	0.0402633	0.135501
ENSG00000272226	RP11-63G10.3	ENST00000607372.1	lincRNA	0.485102	0.61965	-2.29241	-3.31978	1	1
ENSG00000231740	RP11-63G10.2	ENST00000424592.1	lincRNA	0.265855	0.39878	-3.15491	-3.16709	0.568043	0.930194
ENSG00000232453	RP4-794H19.1	ENST00000634763.1,ENST00000635492.1,ENST00000423408.5,ENST00000427292.1,ENST00000634986.1	lincRNA	0.455098	0.593638	-1.45019	-2.16883	0.236507	0.5425
ENSG00000237352	LINC01358	ENST00000634569.1,ENST00000447329.5,ENST00000634502.1,ENST00000635072.1,ENST00000449812.2,ENST00000625548.1,ENST00000631169.2,ENST00000438195.5,ENST00000635571.1,ENST00000635515.1,ENST00000424308.1	lincRNA	0.0119715	0.0306108	2.37766	-2.58083	0.211869	0.496451
ENSG00000228121	PHBP3	ENST00000412562.1	processed_pseudogene	0.194231	0.31969	-1.21356	-2.0312	0.278744	0.61321
ENSG00000224609	HSD52	ENST00000585367.5,ENST00000631064.2,ENST00000624265.3,ENST00000623433.3,ENST00000587839.2,ENST00000625069.3,ENST00000436225.1,ENST00000592607.4,ENST00000624582.3,ENST00000425914.6	lincRNA,retained_intron	0.308106	0.442888	0	-3.48905	1	1
ENSG00000270457	RP11-467C18.1	ENST00000604999.1	lincRNA	0.188076	0.311891	-1.71055	-2.78926	0.474151	0.865255
ENSG00000172456	FGGY	ENST00000462744.5,ENST00000493891.5,ENST00000474476.5,ENST00000371212.5,ENST00000634399.1,ENST00000475949.5,ENST00000485720.1,ENST00000634606.1,ENST00000495718.5,ENST00000582567.1,ENST00000424725.2,ENST00000466791.5,ENST00000634364.1,ENST00000635297.1,ENST00000480847.1,ENST00000583635.1,ENST00000472783.5,ENST00000371218.8,ENST00000430447.5,ENST00000476939.5,ENST00000303721.11,ENST00000471169.5,EN…	nonsense_mediated_decay,processed_transcript,retained_intron,protein_coding	1.68094e-06	8.11829e-06	0.616842	2.82452	0.00535642	0.0239952
ENSG00000134709	HOOK1	ENST00000491135.1,ENST00000455990.5,ENST00000371208.3,ENST00000474695.1,ENST00000466803.1,ENST00000465876.5	processed_transcript,protein_coding	0.00145367	0.00453753	-0.378891	6.44192	0.0059598	0.0262756
ENSG00000134716	CYP2J2	ENST00000466095.5,ENST00000469406.5,ENST00000371204.3,ENST00000468257.1,ENST00000492633.5	processed_transcript,protein_coding	0.00788571	0.0211132	-0.620773	-0.150699	0.225652	0.522467
ENSG00000162598	C1orf87	ENST00000450089.6,ENST00000486478.5,ENST00000488027.5,ENST00000371201.3,ENST00000491817.2	processed_transcript,protein_coding	0.429717	0.570282	-0.441018	-1.84664	0.699971	1
ENSG00000226476	LINC01748	ENST00000634281.1,ENST00000634836.1,ENST00000635616.1,ENST00000635048.1,ENST00000439156.2	lincRNA	0.289837	0.423117	-3.68667	-3.02958	0.343875	0.692924
ENSG00000231252	RP11-436K8.1	ENST00000635290.1,ENST00000634701.1,ENST00000423403.1	lincRNA	0.259706	0.393571	-3.68667	-3.02958	0.343875	0.692924
ENSG00000162599	NFIA	ENST00000485903.6,ENST00000371185.6,ENST00000371189.8,ENST00000371191.5,ENST00000482020.1,ENST00000371184.6,ENST00000407417.7,ENST00000371187.7,ENST00000357977.5,ENST00000476646.5,ENST00000496712.1,ENST00000479364.1,ENST00000403491.7,ENST00000493627.1	processed_transcript,protein_coding	2.13049e-21	3.74303e-20	-1.28603	5.3388	1.36766e-17	4.81681e-16
ENSG00000270742	RP4-802A10.1	ENST00000603233.1	sense_intronic	0.225176	0.358588	-2.26014	-2.09964	0.0615519	0.191814
ENSG00000223920	RP11-430G17.1	ENST00000416440.2	processed_pseudogene	0.592348	0.650353	0	-3.48905	1	1
ENSG00000162604	TM2D1	ENST00000472989.5,ENST00000294613.9,ENST00000606498.5,ENST00000496465.1,ENST00000468586.5,ENST00000371178.5,ENST00000488410.5,ENST00000494926.5,ENST00000371180.6,ENST00000371177.2,ENST00000472357.1,ENST00000488206.5	nonsense_mediated_decay,processed_transcript,retained_intron,protein_coding	0.682032	0.724384	-0.196972	4.48088	0.231692	0.534535
ENSG00000271200	RP11-430G17.3	ENST00000605725.1	lincRNA	0.384747	0.522782	1.41088	-2.23947	0.324617	0.682795
ENSG00000132849	PATJ	ENST00000613764.4,ENST00000484562.5,ENST00000459752.5,ENST00000635137.1,ENST00000493967.1,ENST00000371158.6,ENST00000472512.2,ENST00000635023.1,ENST00000316485.11,ENST00000635214.1,ENST00000307297.8,ENST00000484937.5,ENST00000494842.2,ENST00000490547.2,ENST00000465798.2,ENST00000488913.1	nonsense_mediated_decay,processed_transcript,retained_intron,protein_coding	1.68146e-19	2.60314e-18	0.698778	7.52478	2.11544e-07	2.30188e-06
ENSG00000236646	LAMTOR5P1	ENST00000444290.1	processed_pseudogene	0.247097	0.380561	-0.640843	-2.4895	0.778531	1
ENSG00000234204	PIGPP2	ENST00000411569.1	processed_pseudogene	0.57229	0.650353	2.34095	-3.31904	1	1
ENSG00000240563	L1TD1	ENST00000498273.1	protein_coding	0.0157279	0.0390228	4.10489	-2.90375	0.206431	0.491502
ENSG00000132854	KANK4	ENST00000354381.3,ENST00000371150.5,ENST00000371153.8,ENST00000317477.8	protein_coding	0.495415	0.622246	0	-3.48905	1	1
ENSG00000162607	USP1	ENST00000371146.5,ENST00000452143.5,ENST00000339950.4,ENST00000442679.5	protein_coding	1.00076e-41	4.91619e-40	-1.68808	6.70914	1.68306e-33	1.76193e-31
ENSG00000116641	DOCK7	ENST00000634223.1,ENST00000479983.1,ENST00000340370.10,ENST00000404627.3,ENST00000634495.2,ENST00000634912.1,ENST00000637431.1,ENST00000634652.1,ENST00000637487.1,ENST00000634264.1,ENST00000635983.1,ENST00000454575.6,ENST00000637144.1,ENST00000635827.1,ENST00000614472.5,ENST00000636635.1,ENST00000637208.1,ENST00000251157.10,ENST00000489185.1,ENST00000635123.1,ENST00000634929.1,ENST00000636167.1,E…	nonsense_mediated_decay,processed_transcript,retained_intron,protein_coding	3.73458e-05	0.000150628	0.0325965	7.25073	0.809319	1
ENSG00000270549	RP11-293K19.1	ENST00000604867.1	processed_pseudogene	0.583764	0.650353	0	-3.48905	1	1
ENSG00000213703	RP5-849H19.2	ENST00000258651.4	processed_pseudogene	0.431709	0.572168	0.482499	-0.903663	0.538325	0.930194
ENSG00000125703	ATG4C	ENST00000414558.2,ENST00000371120.7,ENST00000317868.8,ENST00000371118.1,ENST00000443289.5	protein_coding	1.36042e-12	1.24927e-11	-1.38554	3.94256	3.34943e-14	8.61011e-13
ENSG00000224209	LINC00466	ENST00000418086.1,ENST00000635555.1,ENST00000635458.1,ENST00000447183.3,ENST00000634725.1,ENST00000455304.6,ENST00000436475.2,ENST00000634576.1,ENST00000635218.1,ENST00000432537.2	lincRNA,retained_intron	0.00367356	0.0106023	-0.782708	-0.766159	0.196308	0.479652
ENSG00000187140	FOXD3	ENST00000371116.3	protein_coding	0.872719	0.892444	0.273579	-1.39846	0.877834	1
ENSG00000236674	RP4-792G4.3	ENST00000455736.1	processed_pseudogene	0.359957	0.496341	2.35099	-3.31852	1	1
ENSG00000088035	ALG6	ENST00000371108.8,ENST00000494765.1,ENST00000462390.1,ENST00000263440.4,ENST00000603108.5,ENST00000487136.2,ENST00000465969.5	nonsense_mediated_decay,processed_transcript,protein_coding	0.000394564	0.0013555	-0.802804	3.88171	9.97609e-06	8.23e-05
ENSG00000142856	ITGB3BP	ENST00000476508.5,ENST00000271002.14,ENST00000371092.7,ENST00000489099.5,ENST00000463803.5,ENST00000461681.5,ENST00000489863.5,ENST00000465781.5,ENST00000460394.5,ENST00000460251.5,ENST00000462285.5,ENST00000492655.1,ENST00000478538.1,ENST00000478138.1	nonsense_mediated_decay,processed_transcript,protein_coding	3.04967e-37	1.22534e-35	-1.96758	5.54572	3.42497e-38	4.95137e-36
ENSG00000203965	EFCAB7	ENST00000371088.4,ENST00000461039.1,ENST00000496956.1,ENST00000493605.1,ENST00000480886.1,ENST00000460678.6	processed_transcript,protein_coding	2.29163e-09	1.53444e-08	-1.17326	3.95563	9.19502e-11	1.62581e-09
ENSG00000116652	DLEU2L	ENST00000371086.3	sense_intronic	2.32272e-14	2.45356e-13	-1.51917	2.48296	5.20096e-10	8.38089e-09
ENSG00000079739	PGM1	ENST00000371083.4,ENST00000540265.5,ENST00000371084.7,ENST00000483707.1,ENST00000473117.2	processed_transcript,protein_coding	4.04708e-06	1.86867e-05	0.551021	5.74419	0.000117308	0.000788606
ENSG00000185483	ROR1	ENST00000371079.5,ENST00000545203.2,ENST00000371080.5,ENST00000482426.1	processed_transcript,protein_coding	1.08822e-08	6.77407e-08	-0.820533	3.03429	0.000104401	0.000711288
ENSG00000177452	RP4-597J3.1	ENST00000418154.1	processed_pseudogene	0.850749	0.873568	0.0543103	-2.90518	1	1
ENSG00000228056	CFL1P3	ENST00000440942.1	processed_pseudogene	0.594918	0.650353	-2.30497	-3.31911	1	1
ENSG00000177414	UBE2U	ENST00000371076.7,ENST00000371077.9,ENST00000608956.1,ENST00000611228.4,ENST00000464349.1,ENST00000608020.5	processed_transcript,protein_coding	0.171603	0.291353	-4.04652	-2.90661	0.206839	0.491502
ENSG00000158966	CACHD1	ENST00000486580.1,ENST00000470527.1,ENST00000495994.5,ENST00000290039.5	processed_transcript,retained_intron,protein_coding	1.77782e-05	7.52865e-05	-0.581018	4.21803	0.00067813	0.00383878
ENSG00000162437	RAVER2	ENST00000294428.7,ENST00000418058.1,ENST00000371072.8	nonsense_mediated_decay,protein_coding	0.0440826	0.095806	-0.206213	6.57535	0.132501	0.351872
ENSG00000162434	JAK1	ENST00000494904.1,ENST00000342505.4,ENST00000471473.1,ENST00000465376.5,ENST00000481702.1,ENST00000467764.1	processed_transcript,protein_coding	0.000196742	0.000712521	0.474303	6.62203	0.00053528	0.00310659
ENSG00000234784	RP11-182I10.1	ENST00000442855.2	processed_pseudogene	0.592348	0.650353	0	-3.48905	1	1
ENSG00000226891	LINC01359	ENST00000436350.2,ENST00000447748.5,ENST00000635626.1,ENST00000634775.1,ENST00000415842.5,ENST00000444349.5,ENST00000634799.1,ENST00000635398.1,ENST00000634604.1	lincRNA,retained_intron	0.000283265	0.000999146	2.61745	-1.57884	0.00677196	0.0294289
ENSG00000185031	SLC2A3P2	ENST00000331747.6	processed_pseudogene	0.0103881	0.0269773	2.12013	-2.68141	0.322112	0.681477
ENSG00000272506	RP4-535B20.4	ENST00000607528.1	lincRNA	0.068844	0.140242	4.11578	-2.90275	0.206291	0.491502
ENSG00000231485	RP4-535B20.1	ENST00000448344.1	lincRNA	0.0986196	0.18737	2.38119	-2.58035	0.21181	0.496451
ENSG00000235804	RP4-535B20.2	ENST00000416486.2	processed_pseudogene	0.233414	0.366572	-3.15491	-3.16709	0.568043	0.930194
ENSG00000234496	MRPS21P1	ENST00000453850.2	processed_pseudogene	0.757417	0.791573	0.891825	-3.02893	1	1
ENSG00000162433	AK4	ENST00000546702.5,ENST00000327299.7,ENST00000545314.5,ENST00000479060.1,ENST00000497030.5,ENST00000474968.5,ENST00000395334.6,ENST00000470888.6	processed_transcript,protein_coding	2.62839e-17	3.48451e-16	-1.16505	5.61013	1.72741e-15	5.10636e-14
ENSG00000231622	RPS29P7	ENST00000439662.1	processed_pseudogene	0.195518	0.32125	-1.71166	-2.79039	0.474252	0.865255
ENSG00000116675	DNAJC6	ENST00000263441.11,ENST00000371069.4,ENST00000498720.1,ENST00000494710.6,ENST00000463018.5,ENST00000472787.1,ENST00000483402.1,ENST00000395325.7	processed_transcript,protein_coding	0.213663	0.345215	-0.210015	4.04454	0.233354	0.537959
ENSG00000213625	LEPROT	ENST00000371065.8,ENST00000488747.5,ENST00000475108.5,ENST00000484243.1,ENST00000497874.5,ENST00000613538.1	processed_transcript,protein_coding	1.70424e-11	1.40443e-10	0.653935	5.41237	9.68228e-06	8.01623e-05
ENSG00000116678	LEPR	ENST00000371058.1,ENST00000616738.4,ENST00000344610.12,ENST00000349533.10,ENST00000371059.7,ENST00000471762.1,ENST00000462765.5,ENST00000371060.7	processed_transcript,protein_coding	1.05553e-07	5.86795e-07	0.563362	4.31114	0.000851868	0.00469788
ENSG00000237852	RP4-630A11.3	ENST00000429871.1	sense_intronic	0.0827563	0.163185	-1.32805	-2.90525	0.69313	1
ENSG00000184588	PDE4B	ENST00000423207.6,ENST00000480109.2,ENST00000534463.5,ENST00000528771.5,ENST00000491340.2,ENST00000371045.9,ENST00000341517.8,ENST00000531358.1,ENST00000532040.1,ENST00000412480.6,ENST00000526197.5,ENST00000531025.5,ENST00000526666.1,ENST00000524999.1,ENST00000483863.2,ENST00000490695.1,ENST00000329654.8,ENST00000371048.7	processed_transcript,retained_intron,protein_coding	8.29437e-08	4.6545e-07	-0.391368	7.63059	0.00351865	0.0165719
ENSG00000118473	SGIP1	ENST00000480548.5,ENST00000484988.2,ENST00000371039.5,ENST00000424320.5,ENST00000371037.8,ENST00000468570.1,ENST00000487507.1,ENST00000320161.10,ENST00000435165.2,ENST00000237247.10,ENST00000497055.1,ENST00000483060.1,ENST00000493564.1,ENST00000468286.5	processed_transcript,protein_coding	8.34548e-08	4.68146e-07	-4.22124	-1.45271	0.000110935	0.000749583
ENSG00000152760	TCTEX1D1	ENST00000528352.1,ENST00000489510.1,ENST00000448074.1,ENST00000491611.1,ENST00000525663.5,ENST00000282670.6	nonsense_mediated_decay,processed_transcript,retained_intron,protein_coding	0.594918	0.650353	-2.30497	-3.31911	1	1
ENSG00000172410	INSL5	ENST00000304526.2	protein_coding	0.0426762	0.0932293	4.12122	-2.90225	0.206221	0.491502
ENSG00000152763	WDR78	ENST00000371023.7,ENST00000493572.1,ENST00000531980.5,ENST00000491297.6,ENST00000474506.1,ENST00000488333.2,ENST00000371022.3,ENST00000464352.6,ENST00000469450.1,ENST00000532629.1,ENST00000371026.7,ENST00000531552.1	nonsense_mediated_decay,processed_transcript,protein_coding	2.28651e-33	7.6958e-32	1.48312	3.68891	9.08401e-15	2.50028e-13
ENSG00000198160	MIER1	ENST00000401042.7,ENST00000355356.3,ENST00000371014.5,ENST00000401041.5,ENST00000357692.6,ENST00000479067.1,ENST00000371012.6,ENST00000493357.1,ENST00000355977.10,ENST00000371016.5,ENST00000371018.7	processed_transcript,protein_coding	0.324783	0.459015	-0.158455	6.7952	0.244261	0.55601
ENSG00000116704	SLC35D1	ENST00000235345.5	protein_coding	1.18764e-09	8.15002e-09	-0.209594	4.66494	0.19215	0.471011
ENSG00000203963	C1orf141	ENST00000371006.5,ENST00000371007.6,ENST00000371004.6,ENST00000448166.6,ENST00000621590.4,ENST00000475209.6,ENST00000603691.1,ENST00000544837.5	nonsense_mediated_decay,retained_intron,protein_coding	0.570506	0.650353	2.35099	-3.31852	1	1
ENSG00000162594	IL23R	ENST00000395227.2,ENST00000473881.2,ENST00000347310.9,ENST00000425614.3,ENST00000637002.1	nonsense_mediated_decay,protein_coding	0.280095	0.413048	2.34095	-3.31904	1	1
ENSG00000081985	IL12RB2	ENST00000544434.5,ENST00000441640.3,ENST00000541374.5,ENST00000371000.5,ENST00000465396.1,ENST00000262345.5	processed_transcript,protein_coding	0.00768334	0.0206223	0	-3.48905	1	1
ENSG00000142864	SERBP1	ENST00000484880.1,ENST00000462814.1,ENST00000370990.5,ENST00000370995.6,ENST00000370994.8,ENST00000490406.1,ENST00000493607.1,ENST00000361219.10	processed_transcript,protein_coding	3.29441e-25	7.19533e-24	-0.974556	9.31889	2.81928e-13	6.67113e-12
ENSG00000232048	HNRNPCP9	ENST00000426952.2	processed_pseudogene	0.542378	0.650353	2.34095	-3.31904	1	1
ENSG00000116717	GADD45A	ENST00000370985.3,ENST00000460575.1,ENST00000617962.1,ENST00000484245.1,ENST00000370986.8	processed_transcript,protein_coding	6.19567e-59	5.73458e-57	1.09697	4.84225	4.50765e-12	9.3157e-11
ENSG00000172380	GNG12	ENST00000494936.1,ENST00000370982.3	processed_transcript,protein_coding	0.230293	0.36395	-0.310029	7.10176	0.0216794	0.0801468
ENSG00000235055	RP4-609E1.2	ENST00000435784.2	processed_pseudogene	0.311788	0.447177	3.20526	-3.16593	0.568062	0.930194
ENSG00000162595	DIRAS3	ENST00000370981.1	protein_coding	2.61532e-05	0.000107981	-0.959354	-0.15369	0.0550935	0.175636
ENSG00000228431	ARL5AP3	ENST00000439327.1	processed_pseudogene	0.583764	0.650353	0	-3.48905	1	1
ENSG00000116729	WLS	ENST00000370971.1,ENST00000533537.5,ENST00000262348.8,ENST00000471243.2,ENST00000497187.5,ENST00000370973.2,ENST00000498615.1,ENST00000527864.1,ENST00000370976.7,ENST00000354777.6,ENST00000491076.1,ENST00000530486.5,ENST00000491811.5,ENST00000534713.5	nonsense_mediated_decay,processed_transcript,protein_coding	0.195437	0.3212	-0.0679743	5.32005	0.651994	1
ENSG00000234383	CTBP2P8	ENST00000422584.1	processed_pseudogene	0.525773	0.648649	0.223591	-0.557981	0.677339	1
ENSG00000229133	RPS7P4	ENST00000444127.1	processed_pseudogene	0.618496	0.669862	0.091729	0.0224138	0.872858	1
ENSG00000237622	ELOCP18	ENST00000434209.1	processed_pseudogene	0.337567	0.472159	-2.30497	-3.31911	1	1
ENSG00000229440	RP5-1033K19.2	ENST00000421309.1	processed_pseudogene	0.416452	0.556302	-3.14415	-3.16775	0.568032	0.930194
ENSG00000116745	RPE65	ENST00000262340.5	protein_coding	0.0208615	0.0500105	2.58059	-2.48752	0.139154	0.364791
ENSG00000024526	DEPDC1	ENST00000525124.1,ENST00000488146.5,ENST00000489862.1,ENST00000370966.9,ENST00000456315.6	nonsense_mediated_decay,retained_intron,protein_coding	3.10257e-129	1.65247e-126	-2.06593	7.22625	2.56449e-49	6.179e-47
ENSG00000223883	LINC01707	ENST00000425517.1	lincRNA	5.05481e-05	0.000199764	0	-3.48905	1	1
ENSG00000229639	LINC01758	ENST00000448001.1	lincRNA	0.471465	0.607934	0	-3.48905	1	1
ENSG00000033122	LRRC7	ENST00000441830.1,ENST00000565615.1,ENST00000608470.5,ENST00000608815.5,ENST00000609498.5,ENST00000607936.5,ENST00000035383.9,ENST00000310961.9,ENST00000415775.2,ENST00000588515.5,ENST00000370958.5,ENST00000608744.5,ENST00000609072.5	nonsense_mediated_decay,processed_transcript,retained_intron,protein_coding	0.576206	0.650353	0.355887	-2.40189	1	1
ENSG00000229359	PIN1P1	ENST00000439639.2,ENST00000412108.1	transcribed_processed_pseudogene,processed_transcript	0.461517	0.599231	0	-3.48905	1	1
ENSG00000066557	LRRC40	ENST00000370952.3	protein_coding	1.02668e-21	1.84104e-20	-1.20653	5.36777	8.46469e-16	2.57237e-14
ENSG00000116754	SRSF11	ENST00000484162.5,ENST00000486667.5,ENST00000469170.5,ENST00000481648.5,ENST00000370951.5,ENST00000463116.1,ENST00000463859.5,ENST00000395136.6,ENST00000370949.1,ENST00000475204.5,ENST00000463877.1,ENST00000489188.1,ENST00000460795.5,ENST00000461935.1,ENST00000370950.7,ENST00000473950.5	nonsense_mediated_decay,processed_transcript,protein_coding	0.00953866	0.0250029	-0.107262	8.1331	0.420996	0.803686
ENSG00000118454	ANKRD13C	ENST00000464236.1,ENST00000490846.5,ENST00000262346.6,ENST00000370944.8,ENST00000498735.1	processed_transcript,protein_coding	0.00412879	0.0117984	-0.419335	5.91516	0.00291957	0.0140713
ENSG00000197568	HHLA3	ENST00000525653.1,ENST00000531950.1,ENST00000370940.5,ENST00000361764.8,ENST00000463058.5,ENST00000359875.9,ENST00000486110.1	nonsense_mediated_decay,processed_transcript,protein_coding	5.27001e-05	0.000207566	0.618279	0.95664	0.0774349	0.230566
ENSG00000116761	CTH	ENST00000482383.1,ENST00000346806.2,ENST00000464926.1,ENST00000411986.6,ENST00000370938.7	processed_transcript,protein_coding	0.0001717	0.000627802	0.0878671	3.70476	0.646632	1
ENSG00000271992	RP11-42O15.3	ENST00000607679.1	lincRNA	0.00657407	0.017948	2.58675	-2.48656	0.139076	0.364791
ENSG00000233020	RP11-42O15.2	ENST00000456361.1	processed_pseudogene	0.446158	0.585853	-0.813239	-3.02951	1	1
ENSG00000237033	CASP3P1	ENST00000446037.2	processed_pseudogene	0.597633	0.650353	-2.29241	-3.31978	1	1
ENSG00000050628	PTGER3	ENST00000351052.9,ENST00000354608.9,ENST00000306666.9,ENST00000497146.5,ENST00000356595.8,ENST00000370924.4,ENST00000370931.7,ENST00000370932.6,ENST00000628037.2,ENST00000460330.5,ENST00000361210.6,ENST00000479353.5	nonsense_mediated_decay,protein_coding	0.0203956	0.0490138	0.978928	-2.68162	0.748259	1
ENSG00000132485	ZRANB2	ENST00000611683.1,ENST00000479947.1,ENST00000254821.10,ENST00000473260.1,ENST00000487510.1,ENST00000477096.1,ENST00000370920.7	processed_transcript,protein_coding	1.54865e-08	9.49039e-08	-0.459726	7.59204	0.000614258	0.00351854
ENSG00000229956	ZRANB2-AS2	ENST00000600103.1,ENST00000628450.2,ENST00000628683.2,ENST00000627902.2,ENST00000627548.2,ENST00000413421.5,ENST00000625896.2,ENST00000630994.2,ENST00000630350.2,ENST00000626344.2,ENST00000628797.2,ENST00000599146.5,ENST00000630885.2,ENST00000628670.2,ENST00000627516.2,ENST00000594152.5,ENST00000411721.1,ENST00000583678.5,ENST00000628635.2,ENST00000626510.2,ENST00000634641.1,ENST00000630926.2	lincRNA	0.000925063	0.00299627	0.577842	0.201748	0.182217	0.452868
ENSG00000172260	NEGR1	ENST00000357731.9,ENST00000467479.1,ENST00000474357.1,ENST00000306821.3,ENST00000478526.1	processed_transcript,protein_coding	0.266467	0.39878	0	-3.48905	1	1
ENSG00000233994	GDI2P2	ENST00000445131.2	processed_pseudogene	0.919732	0.932697	-0.338614	-0.604929	0.599161	0.964011
ENSG00000227207	RPL31P12	ENST00000422587.2	processed_pseudogene	0.592928	0.650353	-2.30497	-3.31911	1	1
ENSG00000229636	KRT8P21	ENST00000430398.2	processed_pseudogene	0.693985	0.734843	0.186106	-1.6311	1	1
ENSG00000162620	LRRIQ3	ENST00000370911.7,ENST00000354431.8,ENST00000468759.1,ENST00000417067.5,ENST00000463724.1,ENST00000370909.6,ENST00000444984.1,ENST00000415760.5,ENST00000395089.5,ENST00000495179.1	nonsense_mediated_decay,processed_transcript,retained_intron,protein_coding	0.0277557	0.064196	-0.339594	1.4863	0.275322	0.610511
ENSG00000254685	FPGT	ENST00000472069.1,ENST00000370894.9,ENST00000529485.5,ENST00000482102.2,ENST00000534056.5,ENST00000524915.5,ENST00000370898.7,ENST00000467578.6	nonsense_mediated_decay,processed_transcript,protein_coding	2.38177e-10	1.74608e-09	-0.840726	4.01737	2.14118e-06	1.97942e-05
ENSG00000259030	FPGT-TNNI3K	ENST00000370895.5,ENST00000533006.1,ENST00000370893.1,ENST00000370899.7,ENST00000557284.6,ENST00000534632.5	processed_transcript,protein_coding	0.0029847	0.00878114	-0.557922	-0.0137265	0.254039	0.573964
ENSG00000116783	TNNI3K	ENST00000525480.2,ENST00000534020.5,ENST00000526236.5,ENST00000530184.1,ENST00000465473.1,ENST00000370889.2,ENST00000497284.1,ENST00000326637.7	processed_transcript,retained_intron,protein_coding	0.0158384	0.0392553	1.40607	-2.2404	0.324702	0.682795
ENSG00000178965	ERICH3	ENST00000614534.1,ENST00000479666.1,ENST00000433746.2,ENST00000420661.6,ENST00000326665.9	nonsense_mediated_decay,processed_transcript,protein_coding	0.128502	0.231525	3.72476	-3.02886	0.343798	0.692924
ENSG00000272864	RP11-17E13.2	ENST00000608748.1	lincRNA	0.635203	0.684903	0.607319	-2.31673	0.799512	1
ENSG00000116791	CRYZ	ENST00000441120.1,ENST00000340866.9,ENST00000370871.7,ENST00000417775.5,ENST00000370870.5,ENST00000370872.7,ENST00000492102.1	processed_transcript,protein_coding	6.67193e-21	1.13158e-19	-1.25613	5.29598	9.60859e-17	3.12655e-15
ENSG00000162623	TYW3	ENST00000486467.1,ENST00000467646.1,ENST00000479111.5,ENST00000485401.5,ENST00000457880.6,ENST00000449696.3,ENST00000370867.7,ENST00000483990.1	processed_transcript,protein_coding	1.72431e-10	1.28494e-09	-0.636834	6.75246	3.13559e-06	2.81304e-05
ENSG00000261213	RP11-510C10.4	ENST00000565735.1	lincRNA	0.570506	0.650353	2.35099	-3.31852	1	1
ENSG00000162624	LHX8	ENST00000607240.1,ENST00000294638.9,ENST00000356261.3	retained_intron,protein_coding	0.57229	0.650353	2.34095	-3.31904	1	1
ENSG00000137968	SLC44A5	ENST00000370855.5,ENST00000469525.1,ENST00000370859.7	processed_transcript,protein_coding	1.27804e-75	2.01036e-73	0.763443	3.49452	7.66013e-05	0.000534976
ENSG00000213579	RP4-595K12.1	ENST00000413677.1	processed_pseudogene	0.282725	0.415915	-0.568245	-1.79028	0.573385	0.935915
ENSG00000230863	RP4-595K12.2	ENST00000446582.2	processed_pseudogene	0.249937	0.384019	-0.762871	-2.03056	0.520073	0.927192
ENSG00000117054	ACADM	ENST00000528016.1,ENST00000473018.2,ENST00000529059.5,ENST00000526930.1,ENST00000370841.8,ENST00000532509.5,ENST00000525881.5,ENST00000526129.5,ENST00000534334.5,ENST00000530953.6,ENST00000481374.1,ENST00000532207.5,ENST00000526196.5,ENST00000534146.5,ENST00000420607.6,ENST00000541113.5,ENST00000525808.5,ENST00000370834.9	nonsense_mediated_decay,processed_transcript,retained_intron,protein_coding	0.000670152	0.00222181	-0.287573	6.36053	0.0374335	0.127233
ENSG00000181227	DLSTP1	ENST00000444241.1	processed_pseudogene	0.322903	0.45729	0.137637	-1.06152	1	1
ENSG00000137955	RABGGTB	ENST00000489450.1,ENST00000461653.5,ENST00000471759.5,ENST00000473406.5,ENST00000462042.5,ENST00000496055.5,ENST00000467748.1,ENST00000470201.5,ENST00000319942.7,ENST00000370826.3,ENST00000485459.5,ENST00000491266.5,ENST00000497648.1,ENST00000459697.1	processed_transcript,protein_coding	0.866537	0.887437	-0.124555	7.928	0.351075	0.70296
ENSG00000057468	MSH4	ENST00000263187.3	protein_coding	7.24143e-111	2.49821e-108	2.39335	3.74121	2.96453e-33	3.02014e-31
ENSG00000225605	RP11-550H2.1	ENST00000436121.2,ENST00000635455.1	lincRNA	3.08748e-44	1.68282e-42	3.04584	-0.135501	6.7531e-08	7.99912e-07
ENSG00000230027	RP11-550H2.2	ENST00000434540.1	lincRNA	1.76303e-13	1.74175e-12	2.08147	-1.89956	0.0625833	0.194529
ENSG00000184005	ST6GALNAC3	ENST00000464140.1,ENST00000328299.3,ENST00000621530.1	processed_transcript,protein_coding	8.17124e-07	4.11245e-06	-1.73028	1.26336	1.5992e-07	1.78035e-06
ENSG00000272855	RP5-1102E8.3	ENST00000608243.1	lincRNA	0.333846	0.468031	-0.803084	-3.03016	1	1
ENSG00000226415	TPI1P1	ENST00000420977.1	processed_pseudogene	1.66614e-09	1.13109e-08	-0.983951	2.78014	1.3554e-05	0.000108743
ENSG00000237552	RP11-415A20.1	ENST00000427806.1	lincRNA	0.53482	0.650353	0.573348	-2.78784	1	1
ENSG00000117069	ST6GALNAC5	ENST00000496845.1,ENST00000488940.1,ENST00000480428.1,ENST00000477717.5,ENST00000318803.6	nonsense_mediated_decay,processed_transcript,protein_coding	0.00514891	0.0144163	0.782793	1.73177	0.00619481	0.0272168
ENSG00000142892	PIGK	ENST00000478391.1,ENST00000487906.5,ENST00000445065.5,ENST00000370812.7,ENST00000359130.1	nonsense_mediated_decay,processed_transcript,protein_coding	1.86397e-23	3.71801e-22	-1.22074	5.74792	3.25339e-17	1.10234e-15
ENSG00000226084	RP4-706A16.3	ENST00000471722.1	processed_pseudogene	0.000219964	0.000790564	-0.0877158	4.58717	0.593567	0.957292
ENSG00000228187	RP11-363H12.1	ENST00000458048.1	processed_pseudogene	0.16046	0.276706	-3.14415	-3.16775	0.568032	0.930194
ENSG00000154027	AK5	ENST00000531672.1,ENST00000354567.6,ENST00000466393.1,ENST00000478255.1,ENST00000530826.1,ENST00000344720.9,ENST00000317704.8,ENST00000524494.1,ENST00000478407.1,ENST00000527263.1,ENST00000466114.1,ENST00000465146.5,ENST00000469394.1	nonsense_mediated_decay,processed_transcript,retained_intron,protein_coding	0.0249648	0.0585346	0.0500307	-2.68267	1	1
ENSG00000036549	ZZZ3	ENST00000458763.2,ENST00000370801.7,ENST00000476195.5,ENST00000463166.5,ENST00000481346.5,ENST00000474746.1,ENST00000414381.5,ENST00000476275.5,ENST00000469944.1,ENST00000370798.5,ENST00000433749.5	processed_transcript,protein_coding	0.525064	0.647906	0.00809553	7.46707	0.952828	1
ENSG00000077254	USP33	ENST00000525113.5,ENST00000481579.5,ENST00000524536.5,ENST00000370793.5,ENST00000528150.1,ENST00000498328.1,ENST00000477949.1,ENST00000527390.1,ENST00000530709.5,ENST00000461986.5,ENST00000531637.5,ENST00000357428.5,ENST00000462192.1,ENST00000524778.1,ENST00000533928.1,ENST00000472462.1,ENST00000370792.7,ENST00000370794.7	nonsense_mediated_decay,processed_transcript,retained_intron,protein_coding	0.00414276	0.0118349	-0.229485	6.93072	0.0901467	0.260198
ENSG00000232672	ACTG1P21	ENST00000431536.1	processed_pseudogene	0.029415	0.0675755	-3.15491	-3.16709	0.568043	0.930194
ENSG00000180488	MIGA1	ENST00000370791.7,ENST00000443751.3,ENST00000476203.2,ENST00000477627.2	retained_intron,protein_coding	0.309833	0.444906	0.078502	5.31029	0.600473	0.965816
ENSG00000219201	RP11-181C21.4	ENST00000427577.1	processed_pseudogene	0.686392	0.728377	-0.471636	0.617452	0.224985	0.52116
ENSG00000235613	NSRP1P1	ENST00000444067.2	processed_pseudogene	0.614163	0.665859	0.194675	0.579543	0.667224	1
ENSG00000232015	HSPE1P25	ENST00000455484.2	processed_pseudogene	0.616741	0.668247	0.15382	-1.27877	1	1
ENSG00000162614	NEXN	ENST00000470735.1,ENST00000440324.5,ENST00000401035.7,ENST00000464998.1,ENST00000342754.5,ENST00000334785.11,ENST00000330010.12,ENST00000480732.2	processed_transcript,retained_intron,protein_coding	5.15539e-06	2.34863e-05	1.20842	-0.00720379	0.0108627	0.0442009
ENSG00000162613	FUBP1	ENST00000492724.1,ENST00000480673.5,ENST00000294623.8,ENST00000421641.1,ENST00000492405.5,ENST00000488814.5,ENST00000489495.5,ENST00000370767.5,ENST00000483894.5,ENST00000474632.5,ENST00000470287.1,ENST00000487684.1,ENST00000370768.6	nonsense_mediated_decay,processed_transcript,protein_coding	2.39119e-26	5.58845e-25	-1.12769	8.32402	5.39329e-17	1.78945e-15
ENSG00000162616	DNAJB4	ENST00000477671.2,ENST00000476396.1,ENST00000370763.5,ENST00000426517.1,ENST00000484662.1,ENST00000487931.1	processed_transcript,protein_coding	1.93556e-08	1.17078e-07	-0.75827	5.79733	1.10466e-07	1.26457e-06
ENSG00000137960	GIPC2	ENST00000476882.1,ENST00000370759.3	processed_transcript,protein_coding	0.58691	0.650353	-1.02014	-1.73881	0.26889	0.599884
ENSG00000213560	RP11-386I14.3	ENST00000448345.2	processed_pseudogene	0.841929	0.865447	-0.486873	-2.78904	1	1
ENSG00000137959	IFI44L	ENST00000459784.5,ENST00000476521.5,ENST00000452835.1,ENST00000450498.1,ENST00000370751.9,ENST00000476876.5,ENST00000462041.1,ENST00000474002.1,ENST00000486882.5,ENST00000494910.1	processed_transcript,retained_intron,protein_coding	0.327761	0.462276	-2.30497	-3.31911	1	1
ENSG00000137965	IFI44	ENST00000476911.1,ENST00000470323.5,ENST00000438486.1,ENST00000485662.1,ENST00000467790.5,ENST00000370747.8,ENST00000495254.5,ENST00000472152.5,ENST00000446486.1	processed_transcript,protein_coding	0.0554246	0.116631	-1.74555	-1.53576	0.0404272	0.135902
ENSG00000238015	RP4-641G12.3	ENST00000427236.2	processed_pseudogene	0.57229	0.650353	2.34095	-3.31904	1	1
ENSG00000235400	RP4-641G12.4	ENST00000444644.1	processed_pseudogene	0.617659	0.669052	0.43353	-2.58083	1	1
ENSG00000162618	ADGRL4	ENST00000640664.1,ENST00000401034.7,ENST00000370742.3	nonsense_mediated_decay,protein_coding	0.00955135	0.0250297	4.41872	-2.78721	0.124678	0.336188
ENSG00000230787	PSAT1P3	ENST00000439132.1	processed_pseudogene	0.0223221	0.0530513	0.386082	-0.37943	0.445601	0.834888
ENSG00000232676	ADH5P2	ENST00000425922.1	processed_pseudogene	0.275964	0.408492	0.594824	-2.78862	1	1
ENSG00000235756	RP11-339A11.1	ENST00000416270.2	processed_pseudogene	0.510636	0.635996	2.35099	-3.31852	1	1
ENSG00000236407	HMGB1P18	ENST00000438801.1	processed_pseudogene	0.330851	0.465122	2.34095	-3.31904	1	1
ENSG00000213559	HNRNPA1P64	ENST00000411674.2	processed_pseudogene	0.519559	0.64373	-0.108403	-1.09567	0.893163	1
ENSG00000234108	RP11-115A15.2	ENST00000447525.1	processed_pseudogene	0.451034	0.590161	2.34095	-3.31904	1	1
ENSG00000224326	RP5-933B4.1	ENST00000437080.1	lincRNA	0.532272	0.650353	-2.30497	-3.31911	1	1
ENSG00000234184	LINC01781	ENST00000443565.1,ENST00000418041.5,ENST00000443104.5	lincRNA	0.270348	0.401876	-3.13341	-3.16841	0.568021	0.930194
ENSG00000227937	MTND2P30	ENST00000456663.1	processed_pseudogene	0.231735	0.364634	0	-3.48905	1	1
ENSG00000229752	RPL7P10	ENST00000417407.1	processed_pseudogene	0.51749	0.642242	0.789198	-0.485065	0.161416	0.410456
ENSG00000235089	RP3-445O10.1	ENST00000426688.1	processed_pseudogene	0.271906	0.403815	1.52291	-2.48711	0.391339	0.760891
ENSG00000117114	ADGRL2	ENST00000370727.5,ENST00000370725.5,ENST00000464551.1,ENST00000468283.1,ENST00000402328.2,ENST00000469377.6,ENST00000370721.5,ENST00000319517.10,ENST00000370728.5,ENST00000492666.1,ENST00000498776.1,ENST00000472424.1,ENST00000370713.5,ENST00000464775.5,ENST00000370715.5,ENST00000370717.6,ENST00000370723.5,ENST00000449420.5,ENST00000473719.5,ENST00000359929.7,ENST00000370730.5,ENST00000627151.2	processed_transcript,protein_coding	4.32531e-06	1.98988e-05	-1.10582	0.0819058	0.0111264	0.0451303
ENSG00000224494	HNRNPA3P14	ENST00000444546.1	processed_pseudogene	0.0457428	0.0988473	-1.054	-1.90329	0.316051	0.678159
ENSG00000227288	RP5-837I24.1	ENST00000448213.2	processed_pseudogene	0.0157589	0.0390869	4.41872	-2.78721	0.124678	0.336188
ENSG00000227960	RP5-837I24.6	ENST00000439024.1	sense_intronic	0.550367	0.650353	0	-3.48905	1	1
ENSG00000234683	RP5-837I24.5	ENST00000438968.1	processed_pseudogene	0.818847	0.845182	-0.226365	-1.68295	0.859204	1
ENSG00000215875	ST13P20	ENST00000447996.2	transcribed_processed_pseudogene	0.136762	0.243673	0	-3.48905	1	1
ENSG00000233008	LINC01725	ENST00000419733.1,ENST00000457273.5,ENST00000417975.1,ENST00000417565.5,ENST00000413975.5	lincRNA	0.268954	0.401395	-3.14415	-3.16775	0.568032	0.930194
ENSG00000137941	TTLL7	ENST00000610996.1,ENST00000464289.1,ENST00000485638.5,ENST00000477524.5,ENST00000467670.1,ENST00000474957.5,ENST00000488014.5,ENST00000472688.5,ENST00000482783.1,ENST00000474702.1,ENST00000480174.5,ENST00000260505.12,ENST00000472937.1,ENST00000480533.1	nonsense_mediated_decay,processed_transcript,protein_coding	0.000274646	0.000970773	0.250136	5.30358	0.0938149	0.268615
ENSG00000233061	TTLL7-IT1	ENST00000455929.1	sense_intronic	0.00188407	0.00575263	-0.478577	0.168074	0.294312	0.641331
ENSG00000271576	RP11-486G15.2	ENST00000605506.1	lincRNA	0.00696978	0.0189178	-0.352119	1.59331	0.232942	0.537132
ENSG00000142875	PRKACB	ENST00000417530.5,ENST00000446538.5,ENST00000413538.5,ENST00000370685.7,ENST00000370689.6,ENST00000610457.1,ENST00000470673.5,ENST00000370680.5,ENST00000370688.7,ENST00000436133.5,ENST00000614872.4,ENST00000370682.7,ENST00000394838.6,ENST00000370684.5,ENST00000610703.4,ENST00000432111.5,ENST00000467507.1,ENST00000394839.6,ENST00000450730.5	processed_transcript,protein_coding	1.75525e-17	2.3454e-16	-0.90534	8.25034	1.47199e-11	2.83375e-10
ENSG00000213540	RP11-486G15.1	ENST00000448052.1	processed_pseudogene	0.0831702	0.163767	1.17248	-0.532949	0.0275188	0.0982066
ENSG00000226970	RP11-82H13.2	ENST00000441775.1	processed_pseudogene	0.801392	0.82962	0.0604206	-1.0961	1	1
ENSG00000203943	SAMD13	ENST00000479082.1,ENST00000370670.2,ENST00000394834.7,ENST00000370669.5,ENST00000463429.1,ENST00000370668.7,ENST00000370671.7,ENST00000454967.1,ENST00000370673.7	retained_intron,protein_coding	1.23889e-11	1.03642e-10	-0.107486	3.02732	0.633011	1
ENSG00000249237	RP11-376N17.4	ENST00000510918.5,ENST00000505585.5,ENST00000506295.1	processed_transcript,transcribed_unitary_pseudogene	0.557183	0.650353	0.0532449	-0.965745	1	1
ENSG00000240520	UOX	ENST00000638373.1,ENST00000640983.1,ENST00000483236.2,ENST00000471089.5,ENST00000638856.1	processed_transcript,transcribed_unitary_pseudogene	0.604465	0.656822	-0.0631274	0.181274	0.940876	1
ENSG00000137976	DNASE2B	ENST00000370665.3,ENST00000370662.3	protein_coding	3.87264e-09	2.52403e-08	2.09336	-0.460119	0.00028163	0.00174525
ENSG00000117133	RPF1	ENST00000370656.5,ENST00000370654.5	protein_coding	5.5083e-16	6.60713e-15	-0.809174	6.93118	2.78458e-09	4.0429e-08
ENSG00000174021	GNG5	ENST00000370641.3,ENST00000370645.8,ENST00000487806.5	processed_transcript,protein_coding	0.373378	0.510879	0.0158793	4.87253	0.923944	1
ENSG00000122432	SPATA1	ENST00000484939.1,ENST00000485121.5,ENST00000460286.1,ENST00000473108.1,ENST00000490879.7,ENST00000468437.1	processed_transcript,protein_coding	0.000299194	0.00105045	1.56218	0.276188	0.000230044	0.00145317
ENSG00000117151	CTBS	ENST00000370630.5,ENST00000370625.1,ENST00000477677.5,ENST00000465118.6	nonsense_mediated_decay,processed_transcript,protein_coding	3.53217e-05	0.000143054	0.29335	4.4663	0.0757075	0.227813
ENSG00000180869	LINC01555	ENST00000370624.1	lincRNA	0.0220887	0.0525706	0	-3.48905	1	1
ENSG00000232622	RP11-484D4.3	ENST00000418010.1	processed_pseudogene	0.518038	0.642242	0	-3.48905	1	1
ENSG00000117155	SSX2IP	ENST00000460500.1,ENST00000490476.1,ENST00000476905.6,ENST00000342203.7,ENST00000459708.1,ENST00000481102.5,ENST00000603677.1,ENST00000422026.1,ENST00000605755.5,ENST00000437941.6	nonsense_mediated_decay,retained_intron,protein_coding	3.2337e-20	5.23583e-19	-1.0426	7.13249	1.93156e-14	5.12142e-13
ENSG00000171517	LPAR3	ENST00000491034.1,ENST00000370611.3,ENST00000440886.1	processed_transcript,protein_coding	0.00215563	0.00650976	-0.0473084	5.55677	0.749203	1
ENSG00000153898	MCOLN2	ENST00000284027.5,ENST00000530971.1,ENST00000370608.7,ENST00000463065.5,ENST00000531325.5,ENST00000531874.1	nonsense_mediated_decay,processed_transcript,retained_intron,protein_coding	1.18423e-07	6.54744e-07	-1.04746	2.8707	2.30234e-06	2.11616e-05
ENSG00000162643	WDR63	ENST00000484007.1,ENST00000528899.5,ENST00000370596.5,ENST00000464801.1,ENST00000294664.10,ENST00000326813.12	nonsense_mediated_decay,protein_coding	2.15627e-91	4.88524e-89	-0.45091	1.32807	0.149348	0.386435
ENSG00000055732	MCOLN3	ENST00000370589.6,ENST00000474447.1,ENST00000370587.5,ENST00000475312.1,ENST00000341115.8,ENST00000490600.6	nonsense_mediated_decay,processed_transcript,protein_coding	0.00573055	0.0158779	0.0835744	5.22908	0.58125	0.94587
ENSG00000097096	SYDE2	ENST00000341460.5,ENST00000234668.6	retained_intron,protein_coding	0.0161318	0.0398945	0.17524	3.92874	0.326527	0.685691
ENSG00000162642	C1orf52	ENST00000471115.5,ENST00000294661.8,ENST00000493514.1,ENST00000344356.5	processed_transcript,protein_coding	0.0567292	0.118931	-0.223262	5.56277	0.124829	0.336188
ENSG00000142867	BCL10	ENST00000370580.5,ENST00000620248.1	protein_coding	3.58476e-27	8.72032e-26	0.350194	5.15051	0.0207474	0.0773132
ENSG00000153904	DDAH1	ENST00000633113.1,ENST00000284031.12,ENST00000535924.6,ENST00000483110.5,ENST00000426972.7,ENST00000539042.3	processed_transcript,protein_coding	3.71286e-07	1.93874e-06	-0.758786	5.88134	8.73566e-08	1.01534e-06
ENSG00000282057	RP4-621F18.2	ENST00000467666.2,ENST00000488557.6,ENST00000467530.5,ENST00000498304.5,ENST00000472448.1	lincRNA	0.149678	0.261996	1.32681	-2.02773	0.278551	0.61321
ENSG00000272691	RP11-290M5.4	ENST00000609367.1	lincRNA	0.630992	0.681549	2.35099	-3.31852	1	1
ENSG00000142871	CYR61	ENST00000451137.6,ENST00000480413.1	processed_transcript,protein_coding	1.06247e-74	1.60475e-72	0.693688	3.37808	0.000417205	0.00249182
ENSG00000230285	RP11-290M5.2	ENST00000426794.1	lincRNA	0.592348	0.650353	0	-3.48905	1	1
ENSG00000117174	ZNHIT6	ENST00000370574.3,ENST00000431532.6	protein_coding	0.00454709	0.0128557	-0.349967	5.11576	0.0213565	0.0792037
ENSG00000171502	COL24A1	ENST00000473734.1,ENST00000370571.6,ENST00000485434.1,ENST00000496682.2,ENST00000426639.5	nonsense_mediated_decay,processed_transcript,protein_coding	0.21896	0.351995	-1.11445	-0.656702	0.0455439	0.148962
ENSG00000122417	ODF2L	ENST00000463933.5,ENST00000479890.5,ENST00000478286.2,ENST00000534092.5,ENST00000394733.2,ENST00000473792.2,ENST00000488879.6,ENST00000294678.6,ENST00000476054.5,ENST00000317336.11,ENST00000472144.5,ENST00000486557.1,ENST00000460698.6,ENST00000462648.5,ENST00000524695.5,ENST00000370566.7,ENST00000480440.5,ENST00000472368.1,ENST00000531412.5,ENST00000359242.7,ENST00000496592.5,ENST00000486215.1	nonsense_mediated_decay,processed_transcript,retained_intron,protein_coding	1.77674e-08	1.0814e-07	0.344079	6.18488	0.0134475	0.0531994
ENSG00000137975	CLCA2	ENST00000490884.1,ENST00000370565.4,ENST00000498802.1	processed_transcript,protein_coding	1.3111e-05	5.64993e-05	-4.62091	-2.68288	0.0764871	0.228369
ENSG00000016490	CLCA1	ENST00000394711.1,ENST00000234701.7	protein_coding	0.574374	0.650353	2.35099	-3.31852	1	1
ENSG00000016602	CLCA4	ENST00000496322.1,ENST00000370563.3	processed_transcript,protein_coding	0.252539	0.385792	0	-3.48905	1	1
ENSG00000153923	CLCA3P	ENST00000490028.5,ENST00000284054.7,ENST00000466454.1	transcribed_unprocessed_pseudogene,processed_transcript	0.402013	0.541445	-2.25836	-2.58464	0.212339	0.496451
ENSG00000097033	SH3GLB1	ENST00000370558.8,ENST00000602603.1,ENST00000482504.1,ENST00000535010.5,ENST00000616170.4	retained_intron,protein_coding	0.180071	0.301382	0.0697747	6.39351	0.614309	0.9839
ENSG00000230721	RP4-612B15.2	ENST00000447415.1	processed_pseudogene	0.130214	0.234099	0.694394	0.159682	0.111564	0.310106
ENSG00000183291	SELENOF	ENST00000401030.4,ENST00000469566.5,ENST00000616787.4,ENST00000497861.5,ENST00000611507.4,ENST00000467557.1,ENST00000331835.9,ENST00000370554.5	nonsense_mediated_decay,processed_transcript,protein_coding	0.000618587	0.00206438	-0.364304	7.46125	0.00670241	0.0291683
ENSG00000153936	HS2ST1	ENST00000370550.9,ENST00000370551.8,ENST00000591456.1	protein_coding	6.47101e-07	3.29509e-06	-0.651054	5.86969	4.34183e-06	3.8229e-05
ENSG00000267561	RP5-1052I5.2	ENST00000370548.3	protein_coding	0.151065	0.263847	3.18807	-3.16695	0.568045	0.930194
ENSG00000235251	RP11-384B12.2	ENST00000420734.1	processed_pseudogene	0.14118	0.250078	-0.563215	-1.53628	0.508727	0.913386
ENSG00000225568	RP11-384B12.3	ENST00000440164.1	processed_pseudogene	0.373463	0.510973	0.524173	-0.62994	0.33014	0.691556
ENSG00000267272	LINC01140	ENST00000484933.6,ENST00000476432.5,ENST00000590653.5,ENST00000461990.1,ENST00000471417.5,ENST00000469312.6,ENST00000589455.5,ENST00000467438.1,ENST00000587165.1,ENST00000490006.6,ENST00000619924.1	lincRNA	0.129477	0.232965	-0.449684	-1.84639	0.699957	1
ENSG00000143013	LMO4	ENST00000489303.1,ENST00000370542.1,ENST00000495705.5,ENST00000370544.9	processed_transcript,protein_coding	7.21901e-05	0.000278974	0.108711	5.27231	0.469456	0.865255
ENSG00000237959	RPL36AP10	ENST00000421785.1	processed_pseudogene	0.434337	0.574762	0	-3.48905	1	1
ENSG00000065243	PKN2	ENST00000370513.9,ENST00000316005.11,ENST00000449189.1,ENST00000495119.1,ENST00000436111.1,ENST00000370521.7	processed_transcript,protein_coding	0.026359	0.061297	-0.206205	7.74907	0.123325	0.336029
ENSG00000241975	ELOCP19	ENST00000411919.1	processed_pseudogene	0.327795	0.462289	0.536427	0.535408	0.185725	0.460243
ENSG00000137947	GTF2B	ENST00000494819.5,ENST00000471471.1,ENST00000370500.9,ENST00000486078.1,ENST00000448623.5,ENST00000471296.5,ENST00000418217.1	processed_transcript,protein_coding	6.53474e-06	2.9356e-05	-0.333628	5.92118	0.0178107	0.0677758
ENSG00000235308	RP11-82K18.2	ENST00000450381.1	processed_pseudogene	0.592348	0.650353	0	-3.48905	1	1
ENSG00000137944	KYAT3	ENST00000260508.8,ENST00000370491.7,ENST00000370486.1,ENST00000446900.6	processed_transcript,protein_coding	0.000101003	0.000382623	-0.368894	4.93465	0.0173059	0.0661284
ENSG00000213516	RBMXL1	ENST00000413769.1,ENST00000321792.5,ENST00000399794.6	protein_coding	0.00169836	0.00523189	-0.488022	4.8363	0.00185317	0.00940182
ENSG00000117226	GBP3	ENST00000564037.1,ENST00000370481.8,ENST00000568006.1,ENST00000461384.6,ENST00000564665.1,ENST00000493594.6,ENST00000445969.1,ENST00000370482.6,ENST00000489444.6,ENST00000475853.2,ENST00000235878.5	nonsense_mediated_decay,processed_transcript,retained_intron,protein_coding	2.06309e-05	8.65461e-05	1.18813	1.35234	0.000140434	0.000926231
ENSG00000117228	GBP1	ENST00000370473.4,ENST00000484970.1,ENST00000469194.1,ENST00000468959.1,ENST00000493139.1,ENST00000479889.1,ENST00000459831.1,ENST00000495131.1	processed_transcript,protein_coding	0.412972	0.552699	3.19666	-3.16644	0.568054	0.930194
ENSG00000234518	PTGES3P1	ENST00000439531.1	processed_pseudogene	0.000694586	0.00229705	-0.746857	1.99626	0.00534994	0.0239733
ENSG00000162645	GBP2	ENST00000464839.5,ENST00000493802.5,ENST00000463660.1,ENST00000370466.3	nonsense_mediated_decay,processed_transcript,protein_coding	2.01345e-07	1.08323e-06	2.26108	0.145312	2.13556e-06	1.97542e-05
ENSG00000162654	GBP4	ENST00000355754.6,ENST00000481397.1,ENST00000471938.1	processed_transcript,protein_coding	0.142911	0.252657	0	-3.48905	1	1
ENSG00000154451	GBP5	ENST00000370459.7,ENST00000471171.1,ENST00000490568.1,ENST00000443807.1,ENST00000481145.1	processed_transcript,retained_intron,protein_coding	0.301227	0.435183	-1.054	-1.90329	0.316051	0.678159
ENSG00000238081	RP4-620F22.3	ENST00000446360.1	processed_pseudogene	0.241447	0.37498	3.20526	-3.16593	0.568062	0.930194
ENSG00000197147	LRRC8B	ENST00000639264.1,ENST00000330947.6,ENST00000439853.5,ENST00000449440.5,ENST00000358200.5,ENST00000640258.1	protein_coding	1.6508e-05	7.02503e-05	-0.683798	5.58149	2.60847e-06	2.36814e-05
ENSG00000230735	RP11-413E1.4	ENST00000429074.1	sense_intronic	0.65937	0.70557	-0.909573	-1.96698	0.407924	0.783728
ENSG00000171488	LRRC8C	ENST00000416805.1,ENST00000479252.1,ENST00000370454.8,ENST00000482063.1	nonsense_mediated_decay,processed_transcript,protein_coding	1.00625e-18	1.4808e-17	-1.30176	5.35677	4.99259e-18	1.81739e-16
ENSG00000231613	RP5-943J3.1	ENST00000432395.1	sense_intronic	0.718423	0.75642	-0.857728	-2.68288	0.748379	1
ENSG00000272931	RP5-943J3.2	ENST00000609194.1	lincRNA	0.0649733	0.133477	-0.631949	-2.49074	0.778591	1
ENSG00000171492	LRRC8D	ENST00000394593.7,ENST00000525774.5,ENST00000532201.5,ENST00000527156.1,ENST00000414841.1,ENST00000337338.9,ENST00000441269.2	protein_coding	0.00080661	0.00263992	-0.187291	5.13337	0.218385	0.508783
ENSG00000272672	RP11-302M6.5	ENST00000608671.1	lincRNA	0.176915	0.297326	2.5929	-2.4856	0.138998	0.364791
ENSG00000228175	GEMIN8P4	ENST00000380526.2	processed_pseudogene	0.0883974	0.171952	-0.499324	-0.363585	0.395669	0.766544
ENSG00000162664	ZNF326	ENST00000340281.8,ENST00000394583.7,ENST00000370447.3,ENST00000361911.9	nonsense_mediated_decay,protein_coding	1.86553e-05	7.87371e-05	-0.513159	6.16839	0.000232682	0.00146739
ENSG00000233593	RP4-665J23.1	ENST00000635959.1,ENST00000634619.1,ENST00000635581.1,ENST00000606660.1,ENST00000435649.2,ENST00000637260.1,ENST00000636917.1,ENST00000443802.1,ENST00000455680.5	lincRNA,retained_intron	0.519503	0.643686	0.360568	1.00501	0.285694	0.625492
ENSG00000225446	LINC01763	ENST00000425185.2	lincRNA	0.279698	0.412742	-2.29241	-3.31978	1	1
ENSG00000272094	RP4-665J23.4	ENST00000606898.1	lincRNA	0.00876573	0.0231851	2.35099	-3.31852	1	1
ENSG00000232882	PHKA1P1	ENST00000420457.1	processed_pseudogene	0.0891556	0.17315	1.71638	-0.961152	0.0128772	0.0513852
ENSG00000122482	ZNF644	ENST00000495966.1,ENST00000479798.1,ENST00000498303.5,ENST00000621077.1,ENST00000467231.5,ENST00000370440.5,ENST00000482467.1,ENST00000474405.1,ENST00000347275.9,ENST00000337393.9,ENST00000361321.5,ENST00000482709.1	processed_transcript,protein_coding	0.477975	0.613697	-0.101534	7.69291	0.448513	0.839321
ENSG00000232393	RPL5P6	ENST00000425640.1	processed_pseudogene	0.45348	0.592852	-0.0793748	-1.7358	1	1
ENSG00000162669	HFM1	ENST00000455133.1,ENST00000427444.1,ENST00000370425.7,ENST00000497520.1,ENST00000430465.1,ENST00000488023.1,ENST00000448819.5,ENST00000462405.5,ENST00000481900.5	processed_transcript,retained_intron,protein_coding	2.20345e-07	1.18084e-06	-0.0895711	0.465386	0.845702	1
ENSG00000215873	FEN1P1	ENST00000401028.2	processed_pseudogene	0.109827	0.20393	-4.06703	-2.90468	0.206563	0.491502
ENSG00000097046	CDC7	ENST00000426137.1,ENST00000234626.10,ENST00000486509.1,ENST00000497611.1,ENST00000428239.5	processed_transcript,protein_coding	5.69045e-47	3.39404e-45	-2.15333	5.1517	3.31832e-41	5.59671e-39
ENSG00000241318	WDR82P2	ENST00000444540.3	processed_pseudogene	0.965946	0.971514	0.0354215	-3.16702	1	1
ENSG00000229067	RP11-91I11.1	ENST00000439897.1	processed_pseudogene	0.0701063	0.142394	2.12435	-2.68092	0.322023	0.681477
ENSG00000203914	HSP90B3P	ENST00000415545.2	processed_pseudogene	0.0448651	0.0972482	0.980035	-0.376819	0.0702424	0.214191
ENSG00000069702	TGFBR3	ENST00000533370.1,ENST00000533089.5,ENST00000470600.1,ENST00000468996.2,ENST00000532540.5,ENST00000417833.2,ENST00000370399.6,ENST00000212355.8,ENST00000529608.1,ENST00000525962.5,ENST00000465892.6	nonsense_mediated_decay,processed_transcript,retained_intron,protein_coding	6.09375e-17	7.84231e-16	-0.654331	4.32427	0.000107116	0.000727176
ENSG00000137948	BRDT	ENST00000448194.5,ENST00000355011.7,ENST00000450792.5,ENST00000370389.6,ENST00000484781.1,ENST00000423434.5,ENST00000476711.5,ENST00000399546.6,ENST00000457265.1,ENST00000449584.5,ENST00000394530.7,ENST00000402388.1,ENST00000362005.7,ENST00000548992.5,ENST00000427104.5,ENST00000426141.5,ENST00000484833.5,ENST00000470955.5,ENST00000461218.5,ENST00000552654.1,ENST00000440509.5	processed_transcript,protein_coding	0.0833659	0.164078	-0.793255	-3.02965	1	1
ENSG00000172031	EPHX4	ENST00000480758.1,ENST00000370383.4	processed_transcript,protein_coding	0.136368	0.243101	-0.282617	1.22302	0.383712	0.751912
ENSG00000233228	LPCAT2BP	ENST00000420263.1	unitary_pseudogene	0.546113	0.650353	0.0354215	-3.16702	1	1
ENSG00000230667	SETSIP	ENST00000596516.2,ENST00000485873.2	protein_coding	0.000240234	0.000857626	-1.10749	1.25984	0.000658191	0.00374055
ENSG00000284413	BTBD8	ENST00000370382.7,ENST00000342818.4	retained_intron,protein_coding	0.849874	0.872787	0.448101	-2.02966	0.831042	1
ENSG00000224678	GAPDHP46	ENST00000424043.3	processed_pseudogene	0.209271	0.339347	-0.466535	-2.78982	1	1
ENSG00000233401	PRKAR1AP1	ENST00000441422.1	processed_pseudogene	0.1152	0.21209	0.375402	-1.78898	0.851534	1
ENSG00000273487	RP4-621B10.8	ENST00000609675.1	lincRNA	0.2385	0.372556	1.38907	-2.23954	0.324623	0.682795
ENSG00000203910	C1orf146	ENST00000370375.7,ENST00000370373.2	protein_coding	0.495415	0.622246	0	-3.48905	1	1
ENSG00000233125	ACTBP12	ENST00000435871.1	processed_pseudogene	0.155124	0.269294	0	-3.48905	1	1
ENSG00000174842	GLMN	ENST00000463560.1,ENST00000495852.6,ENST00000370360.7,ENST00000471465.1,ENST00000495106.5,ENST00000487911.1	nonsense_mediated_decay,retained_intron,protein_coding	4.42817e-17	5.74508e-16	-1.39393	4.18061	2.49783e-15	7.27053e-14
ENSG00000122484	RPAP2	ENST00000484158.1,ENST00000610020.1,ENST00000477322.1	processed_transcript,retained_intron,protein_coding	0.000215292	0.000775058	0.324677	6.73635	0.0172371	0.0659024
ENSG00000162676	GFI1	ENST00000294702.5,ENST00000427103.5,ENST00000370332.5,ENST00000483490.1	processed_transcript,protein_coding	0.324373	0.458606	-0.412248	2.44484	0.0813665	0.240808
ENSG00000067208	EVI5	ENST00000492513.5,ENST00000370331.5,ENST00000474806.1,ENST00000540033.2,ENST00000466778.2,ENST00000491940.5,ENST00000468580.5,ENST00000492613.1	processed_transcript,protein_coding	0.00417554	0.011914	0.369797	6.09978	0.00810069	0.0344149
ENSG00000223787	RP4-593M8.1	ENST00000413730.2	processed_pseudogene	0.00730168	0.0197129	1.4672	-1.96322	0.209007	0.49404
ENSG00000229992	HMGB3P9	ENST00000441799.1	processed_pseudogene	0.0190773	0.0462336	1.62134	-0.394163	0.00312882	0.0149493
ENSG00000234202	RP11-330C7.4	ENST00000429959.2	processed_pseudogene	0.198131	0.324665	0.0614237	-2.90468	1	1
ENSG00000122406	RPL5	ENST00000461952.1,ENST00000497519.1,ENST00000470843.5,ENST00000315741.5,ENST00000370321.7	nonsense_mediated_decay,retained_intron,protein_coding	4.88525e-05	0.000193416	0.0549103	11.1699	0.677668	1
ENSG00000154511	FAM69A	ENST00000370310.4,ENST00000613047.4,ENST00000616709.4,ENST00000613902.4,ENST00000615519.4	protein_coding	0.000113123	0.000425565	-1.19349	2.3437	1.3514e-06	1.29833e-05
ENSG00000229052	RP11-386I23.1	ENST00000602631.1,ENST00000418249.2	transcribed_processed_pseudogene,processed_transcript	0.385225	0.523339	-2.29241	-3.31978	1	1
ENSG00000143033	MTF2	ENST00000474314.6,ENST00000476037.5,ENST00000497976.5,ENST00000540243.5,ENST00000473430.5,ENST00000471953.5,ENST00000370298.8,ENST00000494963.5,ENST00000487263.5,ENST00000489480.1,ENST00000467953.5,ENST00000370303.4,ENST00000545708.5,ENST00000468457.1	processed_transcript,retained_intron,protein_coding	2.34679e-11	1.90804e-10	-0.952366	6.35317	7.92054e-12	1.57907e-10
ENSG00000117500	TMED5	ENST00000370282.7,ENST00000370280.1,ENST00000370290.7,ENST00000479918.5,ENST00000483033.1	nonsense_mediated_decay,processed_transcript,protein_coding	0.000203405	0.000734701	-0.358583	7.02929	0.0079983	0.0340371
ENSG00000122483	CCDC18	ENST00000370276.5,ENST00000448243.5,ENST00000401026.7,ENST00000528942.1,ENST00000343253.11,ENST00000455267.1,ENST00000447456.1,ENST00000421014.2,ENST00000481180.5,ENST00000479653.5	nonsense_mediated_decay,processed_transcript,retained_intron,protein_coding	3.14788e-23	6.22988e-22	-0.834544	5.75728	6.04097e-09	8.37815e-08
ENSG00000237003	RP4-612C19.1	ENST00000413542.1	processed_pseudogene	0.179544	0.300666	2.94147	-2.31713	0.057347	0.18143
ENSG00000225297	RP4-612C19.2	ENST00000426104.1	processed_pseudogene	0.316783	0.451589	3.18807	-3.16695	0.568045	0.930194
ENSG00000223745	CCDC18-AS1	ENST00000411670.5,ENST00000440778.5,ENST00000449305.5,ENST00000432741.5,ENST00000452347.5,ENST00000421202.5,ENST00000450843.5,ENST00000445076.1,ENST00000457387.1,ENST00000436200.2,ENST00000438777.5	lincRNA	2.42706e-31	7.3757e-30	1.33997	4.31623	6.92449e-15	1.9304e-13
ENSG00000229567	RP4-717I23.2	ENST00000423010.1	processed_pseudogene	0.0450992	0.097672	1.66975	-0.756843	0.00707058	0.0305821
ENSG00000117505	DR1	ENST00000481583.1,ENST00000370272.8,ENST00000370267.1	processed_transcript,protein_coding	2.84424e-15	3.23523e-14	-0.830304	7.32538	8.42904e-10	1.31229e-08
ENSG00000229635	RP4-713B5.2	ENST00000452808.1	processed_pseudogene	0.547835	0.650353	0.0485987	-3.16768	1	1
ENSG00000137942	FNBP1L	ENST00000603526.1,ENST00000370253.6,ENST00000424449.2,ENST00000604705.5,ENST00000260506.12,ENST00000271234.11	retained_intron,protein_coding	0.00173318	0.00532998	0.0662489	7.08624	0.624332	0.99685
ENSG00000137936	BCAR3	ENST00000538653.1,ENST00000469315.1,ENST00000466632.1,ENST00000539242.5,ENST00000370243.1,ENST00000479503.2,ENST00000370247.7,ENST00000490377.1,ENST00000260502.10,ENST00000370244.5	processed_transcript,retained_intron,protein_coding	2.15021e-52	1.56919e-50	1.34346	4.90267	2.52713e-17	8.6887e-16
ENSG00000230439	RP11-488P3.1	ENST00000433544.1	sense_intronic	4.70402e-31	1.40699e-29	0.154102	-0.401099	0.772967	1
ENSG00000260464	RP4-561L24.3	ENST00000565336.1	lincRNA	0.414443	0.554154	-1.10863	-2.31955	0.441993	0.829634
ENSG00000067334	DNTTIP2	ENST00000496535.6,ENST00000462746.6,ENST00000436063.6,ENST00000496672.1,ENST00000359208.6,ENST00000528680.1,ENST00000460191.1	nonsense_mediated_decay,processed_transcript,retained_intron,protein_coding	3.05216e-12	2.70384e-11	-0.704583	7.29094	1.84238e-07	2.02362e-06
ENSG00000023909	GCLM	ENST00000370238.7,ENST00000462183.1,ENST00000467772.1,ENST00000615724.1	processed_transcript,protein_coding	0.00118389	0.0037659	-0.399496	5.78494	0.00505253	0.0227581
ENSG00000198691	ABCA4	ENST00000465352.1,ENST00000472033.1,ENST00000484388.1,ENST00000470771.1,ENST00000536513.5,ENST00000460514.1,ENST00000370225.3	processed_transcript,protein_coding	0.000616142	0.00205713	-1.27047	-1.16945	0.0655902	0.202281
ENSG00000137962	ARHGAP29	ENST00000370217.3,ENST00000546444.1,ENST00000482481.1,ENST00000260526.10,ENST00000552844.5	nonsense_mediated_decay,processed_transcript,retained_intron,protein_coding	0.00148659	0.00463217	0.137672	9.45343	0.297785	0.646718
ENSG00000226835	RP11-148B18.1	ENST00000418242.2,ENST00000413103.2	lincRNA	0.588059	0.650353	-0.068163	-1.6326	1	1
ENSG00000178596	GAPDHP29	ENST00000429913.2	processed_pseudogene	0.92067	0.933555	0.0485987	-3.16768	1	1
ENSG00000236098	RP11-148B18.4	ENST00000414039.1	lincRNA	0.233656	0.366839	-0.706683	-0.968432	0.300295	0.651233
ENSG00000232918	RP11-366L18.1	ENST00000442943.2	processed_pseudogene	0.653803	0.701025	-2.30497	-3.31911	1	1
ENSG00000117528	ABCD3	ENST00000464165.1,ENST00000370214.8,ENST00000468860.1,ENST00000484213.1,ENST00000493416.5,ENST00000315713.5	processed_transcript,protein_coding	1.51715e-28	3.9982e-27	-1.33881	6.73215	4.19277e-22	2.16845e-20
ENSG00000117525	F3	ENST00000478217.5,ENST00000480356.1,ENST00000334047.11,ENST00000370207.4	processed_transcript,protein_coding	2.73107e-61	2.69196e-59	-0.102326	5.78502	0.47482	0.866082
ENSG00000223675	RP11-86H7.6	ENST00000413541.1	lincRNA	0.594918	0.650353	-2.30497	-3.31911	1	1
ENSG00000224081	SLC44A3-AS1	ENST00000414374.1,ENST00000635408.1,ENST00000634870.1,ENST00000432162.5,ENST00000418366.2,ENST00000424711.1,ENST00000422162.5,ENST00000424505.2,ENST00000435559.1,ENST00000456551.1,ENST00000421997.5,ENST00000634861.1,ENST00000634339.1,ENST00000635184.1,ENST00000442418.5,ENST00000634937.1,ENST00000635440.1,ENST00000532087.1,ENST00000452922.5	transcribed_processed_pseudogene,processed_transcript,retained_intron	0.00294299	0.00866934	0.247859	2.09512	0.348501	0.69882
ENSG00000232857	KATNBL1P2	ENST00000433311.2	processed_pseudogene	0.023164	0.0547607	3.20526	-3.16593	0.568062	0.930194
ENSG00000143036	SLC44A3	ENST00000422520.6,ENST00000532670.1,ENST00000532427.5,ENST00000529450.5,ENST00000446120.6,ENST00000467909.5,ENST00000530397.1,ENST00000271227.10,ENST00000475883.5,ENST00000527077.5	nonsense_mediated_decay,processed_transcript,protein_coding	0.0105509	0.0273563	-0.170055	2.98175	0.434295	0.824048
ENSG00000117519	CNN3	ENST00000487539.1,ENST00000370206.8,ENST00000545882.5,ENST00000474409.1,ENST00000394202.8,ENST00000415017.1,ENST00000461018.5	processed_transcript,protein_coding	0.135144	0.241286	0.0807407	8.02044	0.545395	0.930194
ENSG00000172339	ALG14	ENST00000495856.1,ENST00000507727.2,ENST00000370205.5	processed_transcript,protein_coding	6.6512e-22	1.20624e-20	-1.14917	3.57721	2.55053e-09	3.71197e-08
ENSG00000152078	TMEM56	ENST00000455656.1,ENST00000456991.5,ENST00000370203.8,ENST00000463375.1	processed_transcript,protein_coding	1.21957e-08	7.54997e-08	-1.07232	4.66682	4.19045e-11	7.65912e-10
ENSG00000271092	TMEM56-RWDD3	ENST00000604534.5,ENST00000604203.1	protein_coding	0.490501	0.62114	-0.395893	-0.968597	0.526625	0.930194
ENSG00000231992	RP11-57H12.2	ENST00000434207.1	sense_intronic	0.729268	0.766167	-0.911999	-1.96641	0.407896	0.783728
ENSG00000122481	RWDD3	ENST00000473397.1,ENST00000263893.10,ENST00000495272.5,ENST00000460571.1,ENST00000370202.4,ENST00000497058.5,ENST00000492639.5	processed_transcript,protein_coding	0.39694	0.535849	0.257093	2.43168	0.290823	0.635017
ENSG00000233907	LINC01761	ENST00000424943.1	lincRNA	0.597633	0.650353	-2.29241	-3.31978	1	1
ENSG00000228971	RP11-286B14.1	ENST00000411798.1,ENST00000456933.1,ENST00000440116.2	lincRNA	0.550367	0.650353	0	-3.48905	1	1
ENSG00000271252	RP11-286B14.2	ENST00000603401.1	lincRNA	0.583764	0.650353	0	-3.48905	1	1
ENSG00000225923	RP4-736I12.1	ENST00000439625.1	processed_pseudogene	0.597633	0.650353	-2.29241	-3.31978	1	1
ENSG00000234422	UBE2WP1	ENST00000362030.3	processed_pseudogene	0.16944	0.288348	1.42553	-2.90447	0.693051	1
ENSG00000228502	EEF1A1P11	ENST00000415278.1	processed_pseudogene	1.15422e-18	1.69117e-17	0.960129	5.20944	2.27938e-10	3.82107e-09
ENSG00000234226	NDUFS5P2	ENST00000484004.2	processed_pseudogene	0.594918	0.650353	-2.30497	-3.31911	1	1
ENSG00000137970	RPL7P9	ENST00000468715.1	processed_pseudogene	0.00152007	0.00472681	-0.094661	7.24642	0.482901	0.877612
ENSG00000117569	PTBP2	ENST00000459735.5,ENST00000426398.2,ENST00000462433.1,ENST00000370198.5,ENST00000476783.5,ENST00000609116.5,ENST00000476419.5,ENST00000482253.5,ENST00000460706.5,ENST00000492905.5,ENST00000370197.5	processed_transcript,protein_coding	0.00243366	0.00727915	-0.42752	5.1063	0.00498094	0.0224723
ENSG00000188641	DPYD	ENST00000370192.7,ENST00000306031.5,ENST00000474241.1,ENST00000460019.1	processed_transcript,retained_intron,protein_coding	7.24978e-06	3.23379e-05	-1.05739	1.22458	0.00102818	0.00554275
ENSG00000232542	DPYD-IT1	ENST00000424982.1	sense_intronic	0.594918	0.650353	-2.30497	-3.31911	1	1
ENSG00000228057	SEC63P1	ENST00000425785.1	processed_pseudogene	0.54768	0.650353	1.03442	-1.35683	0.221959	0.516004
ENSG00000233557	NFU1P2	ENST00000448700.2	processed_pseudogene	0.594918	0.650353	-2.30497	-3.31911	1	1
ENSG00000226053	LINC01776	ENST00000418344.1	lincRNA	0.262812	0.397228	3.18807	-3.16695	0.568045	0.930194
ENSG00000162627	SNX7	ENST00000454199.1,ENST00000528824.1,ENST00000306121.7,ENST00000529992.5,ENST00000473868.5	nonsense_mediated_decay,processed_transcript,protein_coding	6.99008e-08	3.95328e-07	-0.381548	5.21276	0.0112675	0.045591
ENSG00000227034	RP11-234N17.1	ENST00000457507.1	processed_pseudogene	0.360968	0.497283	0.686198	-0.731837	0.261596	0.587063
ENSG00000117600	PLPPR4	ENST00000370184.1,ENST00000457765.5,ENST00000370185.7	protein_coding	1.4202e-07	7.76445e-07	-3.20858	-0.291377	8.90829e-08	1.03421e-06
ENSG00000224445	LINC01708	ENST00000635551.1,ENST00000438829.2,ENST00000634316.1	lincRNA	0.00868281	0.0229898	2.35099	-3.31852	1	1
ENSG00000156869	FRRS1	ENST00000370176.2,ENST00000287474.9,ENST00000492943.1,ENST00000489209.2	processed_transcript,retained_intron,protein_coding	8.91e-07	4.45339e-06	-0.584698	4.27574	0.000580114	0.00334505
ENSG00000231996	RP4-581O6.1	ENST00000412047.1	processed_pseudogene	0.294861	0.428065	3.20526	-3.16593	0.568062	0.930194
ENSG00000162688	AGL	ENST00000361915.7,ENST00000370165.7,ENST00000477753.1,ENST00000370161.6,ENST00000637337.1,ENST00000361302.7,ENST00000294724.8,ENST00000370163.7	nonsense_mediated_decay,processed_transcript,retained_intron,protein_coding	3.04943e-09	2.01168e-08	-0.625915	6.83087	4.33687e-06	3.81964e-05
ENSG00000117620	SLC35A3	ENST00000422078.1,ENST00000638988.1,ENST00000640726.1,ENST00000639807.1,ENST00000639088.1,ENST00000638371.1,ENST00000640715.1,ENST00000427993.7,ENST00000640732.1,ENST00000638876.1,ENST00000640360.1,ENST00000639221.1,ENST00000640600.1,ENST00000370153.6,ENST00000532693.5,ENST00000533028.7,ENST00000639994.1,ENST00000370155.9,ENST00000638929.1,ENST00000638336.1,ENST00000465289.6,ENST00000640178.1,ENS…	nonsense_mediated_decay,processed_transcript,retained_intron,protein_coding	0.0167387	0.0412276	-0.22998	5.61557	0.11207	0.311228
ENSG00000283761	RP4-714D9.5	ENST00000638968.1,ENST00000638779.1,ENST00000639171.1,ENST00000640357.1,ENST00000638792.1,ENST00000640238.1,ENST00000639037.1,ENST00000639040.1	nonsense_mediated_decay,protein_coding	0.00867561	0.022973	0.300836	0.35616	0.493669	0.8912
ENSG00000156875	MFSD14A	ENST00000421661.1,ENST00000370152.7	retained_intron,protein_coding	0.083194	0.163803	0.287695	2.46238	0.223509	0.518497
ENSG00000156876	SASS6	ENST00000462159.1,ENST00000287482.5	processed_transcript,protein_coding	3.05248e-41	1.4663e-39	-1.92021	5.36944	2.33572e-35	2.81389e-33
ENSG00000122435	TRMT13	ENST00000370139.1,ENST00000370141.6,ENST00000482437.5,ENST00000493651.1,ENST00000370143.5	nonsense_mediated_decay,processed_transcript,protein_coding	0.000166015	0.000608334	-0.467628	5.26401	0.00179367	0.00912586
ENSG00000122477	LRRC39	ENST00000370137.5,ENST00000342895.7,ENST00000370138.1,ENST00000620882.4	protein_coding	0.000789228	0.00258582	0.795642	1.75615	0.00530479	0.023785
ENSG00000137992	DBT	ENST00000370132.8,ENST00000370131.3	protein_coding	0.000361244	0.00125109	-0.410136	5.62326	0.00456195	0.0208234
ENSG00000225169	BRI3P1	ENST00000440440.1	processed_pseudogene	0.207928	0.337621	0.0354215	-3.16702	1	1
ENSG00000137996	RTCA	ENST00000370128.8,ENST00000370126.1,ENST00000498617.5,ENST00000260563.4,ENST00000483474.1	processed_transcript,protein_coding	0.0328859	0.0746454	-0.256654	5.8231	0.0707816	0.215662
ENSG00000215871	RP5-837M10.1	ENST00000401024.2	processed_pseudogene	0.0144645	0.0362256	0.0354215	-3.16702	1	1
ENSG00000079335	CDC14A	ENST00000370124.7,ENST00000361544.10,ENST00000635056.1,ENST00000455467.5,ENST00000336454.3,ENST00000469387.1	processed_transcript,protein_coding	0.00731372	0.0197437	-0.0418115	3.87748	0.824863	1
ENSG00000234332	BCAS2P2	ENST00000425064.1	processed_pseudogene	0.103152	0.193968	0.522845	-2.16692	0.816593	1
ENSG00000181656	GPR88	ENST00000315033.4	protein_coding	0.54718	0.650353	1.44403	-2.90297	0.692901	1
ENSG00000213421	RP11-84O12.2	ENST00000455141.2	processed_pseudogene	0.338593	0.473074	0.689248	-1.78725	0.57318	0.935915
ENSG00000224685	RP11-84O12.3	ENST00000435130.1	processed_pseudogene	0.241447	0.37498	3.20526	-3.16593	0.568062	0.930194
ENSG00000162694	EXTL2	ENST00000494907.1,ENST00000416479.1,ENST00000450240.2,ENST00000480774.1,ENST00000370114.7,ENST00000370113.7,ENST00000535414.5	processed_transcript,protein_coding	2.48212e-11	2.01268e-10	-0.642907	5.44764	1.28076e-05	0.000103219
ENSG00000162695	SLC30A7	ENST00000370111.4,ENST00000357650.8,ENST00000370112.8	protein_coding	0.848227	0.871331	-0.0909761	5.98847	0.517687	0.925805
ENSG00000230946	HNRNPA1P68	ENST00000425806.2	processed_pseudogene	0.362696	0.49921	-1.0949	-2.31982	0.442023	0.829634
ENSG00000117543	DPH5	ENST00000490732.5,ENST00000464270.5,ENST00000466807.5,ENST00000492067.5,ENST00000488176.1,ENST00000498372.5,ENST00000476507.1,ENST00000477293.5,ENST00000481982.1,ENST00000370105.7,ENST00000488789.5,ENST00000481871.5,ENST00000370109.7,ENST00000427040.2,ENST00000342173.11	processed_transcript,protein_coding	1.41869e-12	1.30081e-11	0.0437294	6.12477	0.755372	1
ENSG00000233184	RP11-421L21.3	ENST00000451213.1	retained_intron	0.180363	0.301775	0.338116	1.74482	0.226963	0.52494
ENSG00000170989	S1PR1	ENST00000475289.1,ENST00000475821.1,ENST00000305352.6	processed_transcript,protein_coding	0.0924166	0.177982	-3.66071	-3.03153	0.344086	0.692924
ENSG00000228399	RP4-575N6.2	ENST00000455561.1	processed_pseudogene	0.926465	0.938334	0.423109	-1.53203	0.741672	1
ENSG00000173810	PPIAP7	ENST00000454070.2	processed_pseudogene	0.0124923	0.0318112	0	-3.48905	1	1
ENSG00000226715	LINC01709	ENST00000415532.2,ENST00000635702.1	lincRNA	0.597633	0.650353	-2.29241	-3.31978	1	1
ENSG00000183298	RPSAP19	ENST00000431241.1	processed_pseudogene	0.0802964	0.15911	0.177476	2.61522	0.438651	0.828476
ENSG00000162699	DNAJA1P5	ENST00000440278.2	processed_pseudogene	0.336009	0.470325	-0.792934	-3.03081	1	1
ENSG00000060718	COL11A1	ENST00000370096.7,ENST00000447608.1,ENST00000475980.1,ENST00000427239.5,ENST00000465209.1,ENST00000470170.1,ENST00000358392.6,ENST00000461720.5,ENST00000353414.8,ENST00000635193.1,ENST00000512756.5,ENST00000639098.1	nonsense_mediated_decay,processed_transcript,retained_intron,protein_coding	0.111274	0.206213	0.883714	-3.02943	1	1
ENSG00000185946	RNPC3	ENST00000531883.5,ENST00000533099.5,ENST00000525323.1,ENST00000524631.5,ENST00000533834.1,ENST00000423855.6,ENST00000524641.1,ENST00000527062.5,ENST00000532117.1	nonsense_mediated_decay,retained_intron,protein_coding	4.57767e-06	2.10057e-05	0.329877	5.00866	0.0321296	0.111976
ENSG00000240038	AMY2B	ENST00000481821.1,ENST00000462971.1,ENST00000477657.5,ENST00000361355.8,ENST00000453959.5,ENST00000491397.1,ENST00000435302.5,ENST00000610648.1	nonsense_mediated_decay,processed_transcript,protein_coding	1.76807e-15	2.03399e-14	1.48936	1.66656	6.04563e-07	6.14255e-06
ENSG00000243480	AMY2A	ENST00000622339.4,ENST00000414303.6,ENST00000423678.1,ENST00000497748.1	processed_transcript,protein_coding	0.313943	0.449174	3.20526	-3.16593	0.568062	0.930194
ENSG00000174876	AMY1B	ENST00000464691.1,ENST00000425410.1,ENST00000330330.9,ENST00000446703.5,ENST00000370080.7	processed_transcript,protein_coding	0.628345	0.679342	2.34095	-3.31904	1	1
ENSG00000225191	RP11-97C18.1	ENST00000441083.1	processed_pseudogene	0.913798	0.927609	0.883714	-3.02943	1	1
ENSG00000215869	RP11-364B6.2	ENST00000401022.2,ENST00000634580.1,ENST00000634888.1,ENST00000418362.1,ENST00000634997.1	transcribed_processed_pseudogene,processed_transcript	0.76137	0.795212	-0.863559	-2.68113	0.748212	1
ENSG00000228347	FTLP17	ENST00000432567.1	processed_pseudogene	0.88833	0.905906	-0.645031	-2.48998	0.778555	1
ENSG00000225036	CDK4P1	ENST00000454213.1	processed_pseudogene	0.557899	0.650353	0	-3.48905	1	1
ENSG00000227850	SEPT2P1	ENST00000419651.1	processed_pseudogene	0.131404	0.235928	-1.48121	-1.68374	0.10127	0.286583
ENSG00000237897	RP11-90H3.2	ENST00000433990.1	processed_pseudogene	0.716419	0.754519	0.737518	-1.63291	0.487364	0.881468
ENSG00000232952	RP11-90H3.1	ENST00000415279.1	processed_pseudogene	0.54651	0.650353	-0.18908	1.02465	0.61579	0.985855
ENSG00000233047	LINC01677	ENST00000417385.1,ENST00000635342.1,ENST00000635713.1,ENST00000635636.1,ENST00000429080.1,ENST00000446693.5	lincRNA	0.570506	0.650353	2.35099	-3.31852	1	1
ENSG00000230932	RP5-947P14.2	ENST00000415580.2	processed_pseudogene	0.320054	0.454531	0.883714	-3.02943	1	1
ENSG00000232551	MTCO1P14	ENST00000441695.2	processed_pseudogene	0.550367	0.650353	0	-3.48905	1	1
ENSG00000198890	PRMT6	ENST00000370078.1	protein_coding	0.000870112	0.00283127	-0.65165	2.87329	0.00296554	0.0142679
ENSG00000224550	RP11-270C12.3	ENST00000416095.1	processed_pseudogene	0.0944778	0.181238	-0.110823	-1.16856	0.88977	1
ENSG00000134215	VAV3	ENST00000533398.5,ENST00000527011.5,ENST00000529413.5,ENST00000490388.2,ENST00000524574.5,ENST00000415432.6,ENST00000530671.1,ENST00000525460.5,ENST00000370056.8,ENST00000529809.5,ENST00000343258.8,ENST00000525231.5,ENST00000469325.5,ENST00000479977.6,ENST00000529033.5	nonsense_mediated_decay,processed_transcript,retained_intron,protein_coding	0.488633	0.61965	0	-3.48905	1	1
ENSG00000226822	RP11-356N1.2	ENST00000634935.1,ENST00000635340.1,ENST00000419428.2,ENST00000634635.1,ENST00000451023.1	lincRNA	0.270348	0.401876	-3.13341	-3.16841	0.568021	0.930194
ENSG00000085491	SLC25A24	ENST00000370041.4,ENST00000264128.13,ENST00000565488.5,ENST00000569674.1	nonsense_mediated_decay,protein_coding	0.00013136	0.000489082	-0.224208	6.38317	0.104455	0.293544
ENSG00000196427	NBPF4	ENST00000613157.2,ENST00000415641.7	protein_coding	0.209099	0.33912	0	-3.48905	1	1
ENSG00000238122	RP11-483I13.2	ENST00000438965.1	lincRNA	0.557899	0.650353	0	-3.48905	1	1
ENSG00000224698	RP11-131J3.1	ENST00000419814.1	lincRNA	0.265855	0.39878	-3.15491	-3.16709	0.568043	0.930194
ENSG00000227832	ST13P21	ENST00000453250.1	processed_pseudogene	0.308106	0.442888	0	-3.48905	1	1
ENSG00000226483	RP5-964H19.2	ENST00000428364.2	processed_pseudogene	0.523398	0.646164	0	-3.48905	1	1
ENSG00000162636	FAM102B	ENST00000370035.7,ENST00000483371.1,ENST00000405454.1	retained_intron,protein_coding	0.000503048	0.00170124	-0.0088843	5.97265	0.952065	1
ENSG00000134186	PRPF38B	ENST00000370021.1,ENST00000370025.8,ENST00000467302.5,ENST00000485810.1,ENST00000370022.9	processed_transcript,protein_coding	7.18009e-08	4.05545e-07	-0.560121	7.20681	3.35427e-05	0.000250387
ENSG00000143107	FNDC7	ENST00000445274.1,ENST00000370017.7	protein_coding	3.77427e-05	0.000152088	1.9707	-1.96201	0.0882403	0.256717
ENSG00000116266	STXBP3	ENST00000495245.1,ENST00000485167.1,ENST00000469338.1,ENST00000472099.1,ENST00000486601.5,ENST00000483586.5,ENST00000370008.3	processed_transcript,retained_intron,protein_coding	5.37522e-05	0.000211464	0.215411	5.42566	0.144119	0.374984
ENSG00000162641	AKNAD1	ENST00000369994.5,ENST00000477908.1,ENST00000474186.5,ENST00000603450.1,ENST00000466413.1,ENST00000472781.2,ENST00000369995.7,ENST00000370001.7,ENST00000461774.5	nonsense_mediated_decay,processed_transcript,retained_intron,protein_coding	0.000159445	0.000586169	-2.02799	-1.36265	0.0112276	0.0454598
ENSG00000121957	GPSM2	ENST00000446797.1,ENST00000435475.5,ENST00000264126.7,ENST00000441735.1,ENST00000435987.5,ENST00000406462.6	protein_coding	5.28612e-38	2.18938e-36	-1.47665	6.4392	7.59594e-26	5.03505e-24
ENSG00000121940	CLCC1	ENST00000348264.6,ENST00000356970.6,ENST00000369976.5,ENST00000369970.7,ENST00000369968.6,ENST00000473062.1,ENST00000482889.1,ENST00000369969.6,ENST00000302500.4	processed_transcript,protein_coding	0.496711	0.623616	0.0332674	5.42105	0.825567	1
ENSG00000085433	WDR47	ENST00000530772.5,ENST00000400794.7,ENST00000361054.7,ENST00000529074.1,ENST00000369965.8,ENST00000528747.1,ENST00000531337.1,ENST00000357672.7,ENST00000369962.7	protein_coding	7.68653e-06	3.41763e-05	-0.0216817	5.07722	0.891066	1
ENSG00000237349	RP5-1065J22.2	ENST00000439282.1	processed_pseudogene	0.239454	0.373757	-0.135654	-1.96469	1	1
ENSG00000244716	RP11-20O24.4	ENST00000414070.1	processed_pseudogene	0.00635604	0.0174044	0.420943	3.90634	0.0190006	0.0715859
ENSG00000228665	RP11-20O24.1	ENST00000434429.2	processed_pseudogene	0.62957	0.680424	-0.124292	-1.24383	0.886125	1
ENSG00000228054	RANP5	ENST00000427731.2	processed_pseudogene	0.510636	0.635996	2.35099	-3.31852	1	1
ENSG00000197780	TAF13	ENST00000338366.5,ENST00000461096.6	nonsense_mediated_decay,protein_coding	3.69477e-07	1.92996e-06	-0.168533	4.89391	0.281103	0.617109
ENSG00000215717	TMEM167B	ENST00000473828.1,ENST00000479160.1,ENST00000338272.8	processed_transcript,protein_coding	0.189906	0.314171	0.00662954	4.20972	0.975456	1
ENSG00000270066	SCARNA2	ENST00000602755.1	lincRNA	1.6486e-14	1.7648e-13	0.671527	7.69871	5.76198e-07	5.874e-06
ENSG00000251484	RP5-1065J22.4	ENST00000429752.3	processed_pseudogene	0.000729477	0.00240328	0	-3.48905	1	1
ENSG00000179902	C1orf194	ENST00000369942.2,ENST00000369949.8,ENST00000462402.5,ENST00000460065.2,ENST00000369948.7,ENST00000369945.7	nonsense_mediated_decay,retained_intron,protein_coding	0.319284	0.453926	0.904109	-3.02958	1	1
ENSG00000116299	KIAA1324	ENST00000369938.5,ENST00000527996.5,ENST00000529753.5,ENST00000527501.1,ENST00000369939.7,ENST00000490758.6,ENST00000534476.5,ENST00000533374.1,ENST00000464345.1,ENST00000526264.5,ENST00000533147.5,ENST00000457623.6,ENST00000369936.2,ENST00000531664.5	nonsense_mediated_decay,processed_transcript,retained_intron,protein_coding	1.49577e-44	8.22647e-43	1.93506	-0.578047	0.00109326	0.00585778
ENSG00000031698	SARS	ENST00000468588.1,ENST00000482384.1,ENST00000234677.6,ENST00000471705.1,ENST00000477544.5,ENST00000369923.4	processed_transcript,protein_coding	0.00143899	0.0044968	0.453462	7.98054	0.000689298	0.00389562
ENSG00000143126	CELSR2	ENST00000459940.1,ENST00000489018.1,ENST00000498157.1,ENST00000271332.3	processed_transcript,protein_coding	6.49322e-19	9.66313e-18	0.553364	3.46892	0.00444222	0.0203043
ENSG00000134222	PSRC1	ENST00000429031.5,ENST00000471740.1,ENST00000459765.1,ENST00000418914.2,ENST00000474126.2,ENST00000409138.6,ENST00000369904.7,ENST00000409267.5,ENST00000369909.6,ENST00000369907.7,ENST00000492431.1,ENST00000369903.6	retained_intron,protein_coding	1.72839e-69	2.27152e-67	-1.67407	4.60344	1.54215e-23	8.78392e-22
ENSG00000221986	MYBPHL	ENST00000357155.1,ENST00000489706.5,ENST00000477962.1	processed_transcript,protein_coding	0.00177043	0.00543684	0.883714	-3.02943	1	1
ENSG00000134243	SORT1	ENST00000256637.7,ENST00000495777.5,ENST00000538502.5,ENST00000482236.5,ENST00000471996.1,ENST00000483508.5,ENST00000485149.1,ENST00000466471.1,ENST00000493736.5,ENST00000633956.1	nonsense_mediated_decay,processed_transcript,retained_intron,protein_coding	0.000233989	0.00083681	-0.399219	6.43105	0.00377441	0.0176027
ENSG00000143106	PSMA5	ENST00000271308.8,ENST00000477897.1,ENST00000538610.5,ENST00000491287.1,ENST00000484563.1,ENST00000490870.5	processed_transcript,protein_coding	5.10601e-15	5.71162e-14	-0.859214	7.10082	2.50997e-10	4.17994e-09
ENSG00000143028	SYPL2	ENST00000475497.1,ENST00000369872.3	processed_transcript,protein_coding	0.0513225	0.109187	-1.15196	0.0133725	0.0106905	0.0436639
ENSG00000162650	ATXN7L2	ENST00000459635.1,ENST00000604728.5,ENST00000497545.5,ENST00000369870.7,ENST00000369869.1,ENST00000463678.5	nonsense_mediated_decay,processed_transcript,retained_intron,protein_coding	5.6082e-06	2.54043e-05	-0.518107	2.55308	0.0251636	0.091043
ENSG00000174151	CYB561D1	ENST00000527072.5,ENST00000430195.2,ENST00000496961.5,ENST00000420578.6,ENST00000533024.5,ENST00000369868.7,ENST00000310611.8,ENST00000393709.3,ENST00000528785.1	protein_coding	0.0831624	0.163763	0.409539	2.83359	0.0607622	0.190108
ENSG00000181754	AMIGO1	ENST00000369864.4,ENST00000369862.1	protein_coding	0.584609	0.650353	0.312527	-2.24053	1	1
ENSG00000156097	GPR61	ENST00000618721.4,ENST00000533959.1,ENST00000616874.1,ENST00000527748.5,ENST00000404129.6,ENST00000526744.1,ENST00000469383.2	nonsense_mediated_decay,processed_transcript,protein_coding	0.339843	0.47438	-1.63159	-2.40331	0.276106	0.610511
ENSG00000065135	GNAI3	ENST00000369851.5	protein_coding	2.46056e-10	1.79957e-09	-0.692607	7.99656	2.34856e-07	2.53556e-06
ENSG00000134183	GNAT2	ENST00000622865.1,ENST00000351050.7	protein_coding	0.225145	0.358576	0.337683	-1.68326	0.85921	1
ENSG00000116337	AMPD2	ENST00000528454.5,ENST00000256578.7,ENST00000369840.6,ENST00000528667.5,ENST00000486282.6,ENST00000474459.5,ENST00000526301.5,ENST00000532851.1,ENST00000531203.5,ENST00000342115.8,ENST00000467071.1,ENST00000524975.1,ENST00000534144.1,ENST00000527846.5,ENST00000469039.2,ENST00000531734.5,ENST00000528270.5,ENST00000393688.7,ENST00000525415.1,ENST00000476688.2,ENST00000459643.2,ENST00000529299.2,ENS…	nonsense_mediated_decay,processed_transcript,retained_intron,protein_coding	0.21783	0.350641	0.234268	4.96007	0.13089	0.348765
ENSG00000235045	RPL7P8	ENST00000411964.2	processed_pseudogene	0.395508	0.534343	1.47599	-1.96245	0.208972	0.49404
ENSG00000168765	GSTM4	ENST00000493171.5,ENST00000336075.6,ENST00000369833.5,ENST00000326729.9,ENST00000479578.5,ENST00000369836.8,ENST00000485640.5,ENST00000464733.5,ENST00000461767.5,ENST00000495742.5,ENST00000493395.1,ENST00000478397.5,ENST00000638994.1	processed_transcript,protein_coding	0.514377	0.639343	-0.214293	2.84479	0.336395	0.692924
ENSG00000213366	GSTM2	ENST00000369831.6,ENST00000442650.5,ENST00000481656.2,ENST00000568786.1,ENST00000369829.2,ENST00000369827.7,ENST00000241337.8,ENST00000472225.6,ENST00000476040.6,ENST00000464206.5,ENST00000496578.3,ENST00000467579.7,ENST00000414179.6,ENST00000460717.7	processed_transcript,retained_intron,protein_coding	8.11273e-05	0.00031141	1.15945	-0.0407754	0.0116151	0.0468165
ENSG00000134184	GSTM1	ENST00000369819.2,ENST00000369823.6,ENST00000349334.7,ENST00000490171.1,ENST00000476065.6,ENST00000309851.9,ENST00000483399.6,ENST00000490021.2	processed_transcript,retained_intron,protein_coding	0.873213	0.892829	-0.813239	-3.02951	1	1
ENSG00000134201	GSTM5	ENST00000492718.1,ENST00000369812.6,ENST00000429410.2,ENST00000369813.5,ENST00000256593.7,ENST00000483153.1	processed_transcript,protein_coding	0.661079	0.706963	2.34095	-3.31904	1	1
ENSG00000134202	GSTM3	ENST00000361066.6,ENST00000486823.5,ENST00000488824.1,ENST00000256594.7,ENST00000540225.2,ENST00000476321.5	processed_transcript,protein_coding	0.592348	0.650353	0	-3.48905	1	1
ENSG00000198758	EPS8L3	ENST00000489465.1,ENST00000482453.1,ENST00000472325.5,ENST00000361965.8,ENST00000475725.1,ENST00000477568.1,ENST00000498743.1,ENST00000369805.7,ENST00000494151.1,ENST00000361852.8	nonsense_mediated_decay,processed_transcript,protein_coding	0.021188	0.0507012	2.26216	-1.27377	0.00553693	0.0246481
ENSG00000261055	RP11-195M16.3	ENST00000565955.1	lincRNA	0.17622	0.296452	0	-3.48905	1	1
ENSG00000184371	CSF1	ENST00000488198.5,ENST00000527192.5,ENST00000525659.5,ENST00000369802.7,ENST00000357302.8,ENST00000329608.10,ENST00000369801.1,ENST00000526001.1,ENST00000420111.6	processed_transcript,protein_coding	4.23759e-09	2.75008e-08	-0.246562	0.894281	0.522988	0.930194
ENSG00000168710	AHCYL1	ENST00000369799.9,ENST00000359172.3,ENST00000393614.8,ENST00000481423.1,ENST00000475081.1,ENST00000469401.1	processed_transcript,protein_coding	5.21465e-05	0.000205706	-0.52058	6.457	0.000158954	0.00103711
ENSG00000143093	STRIP1	ENST00000369795.7,ENST00000461054.1,ENST00000369796.5,ENST00000473429.5,ENST00000539541.1,ENST00000535003.5,ENST00000485775.5,ENST00000489059.1,ENST00000540970.1	nonsense_mediated_decay,retained_intron,protein_coding	0.0799657	0.158581	0.32792	5.92703	0.0198295	0.0743122
ENSG00000186150	UBL4B	ENST00000334179.4	protein_coding	0.110533	0.205016	2.37766	-2.58083	0.211869	0.496451
ENSG00000197106	SLC6A17	ENST00000465159.1,ENST00000331565.4	processed_transcript,protein_coding	0.000153494	0.000565869	0.529211	4.15963	0.00214363	0.0107019
ENSG00000116396	KCNC4	ENST00000636402.1,ENST00000369787.7,ENST00000459877.1,ENST00000413138.7,ENST00000469655.5,ENST00000438661.2,ENST00000412512.2,ENST00000489935.1	nonsense_mediated_decay,processed_transcript,retained_intron,protein_coding	2.22004e-13	2.17273e-12	0.660206	4.21625	0.000121375	0.000813066
ENSG00000282852	RP5-1003J2.4	ENST00000634283.1	processed_pseudogene	0.0430283	0.0939105	4.11578	-2.90275	0.206291	0.491502
ENSG00000162775	RBM15	ENST00000369784.7,ENST00000617047.1,ENST00000602849.1,ENST00000618772.4,ENST00000487146.6	protein_coding	0.000828903	0.00270646	-0.498776	6.36219	0.000310819	0.00190745
ENSG00000224699	LAMTOR5-AS1	ENST00000626643.2	retained_intron	0.528719	0.64994	0.846157	-1.578	0.395799	0.766544
ENSG00000168679	SLC16A4	ENST00000437429.6,ENST00000541986.5,ENST00000528649.5,ENST00000467986.2,ENST00000461647.6,ENST00000472422.6,ENST00000369781.8,ENST00000492412.2,ENST00000497687.1,ENST00000369779.8	nonsense_mediated_decay,processed_transcript,protein_coding	0.000423008	0.00144716	1.46645	-0.677849	0.0137469	0.0542989
ENSG00000134248	LAMTOR5	ENST00000602858.5,ENST00000602318.5,ENST00000464240.1,ENST00000614544.1,ENST00000256644.8,ENST00000483260.5,ENST00000531779.1,ENST00000474861.6	retained_intron,protein_coding	0.0593426	0.123489	-0.355146	5.71636	0.0132436	0.052516
ENSG00000143125	PROK1	ENST00000271331.3	protein_coding	0.668267	0.713033	0.0459602	-3.16651	1	1
ENSG00000240194	CYMP	ENST00000462836.2,ENST00000420853.1,ENST00000474680.5	processed_transcript,transcribed_unitary_pseudogene	0.550367	0.650353	0	-3.48905	1	1
ENSG00000237415	NRBF2P3	ENST00000432731.2	processed_pseudogene	0.835905	0.860041	0.709511	-2.09496	0.655923	1
ENSG00000143119	CD53	ENST00000471220.5,ENST00000464329.1,ENST00000497404.1,ENST00000476408.1,ENST00000271324.5	processed_transcript,protein_coding	0.528591	0.64994	0	-3.48905	1	1
ENSG00000121931	LRIF1	ENST00000369763.4,ENST00000494675.5,ENST00000485275.2	protein_coding	0.0574154	0.120052	0.0755987	6.10828	0.589323	0.955883
ENSG00000225672	CCNT2P1	ENST00000423082.1	processed_pseudogene	0.592348	0.650353	0	-3.48905	1	1
ENSG00000156171	DRAM2	ENST00000463682.1,ENST00000490780.5,ENST00000461449.5,ENST00000496430.6,ENST00000539140.5,ENST00000484310.5,ENST00000462092.5,ENST00000286692.8,ENST00000477769.1,ENST00000480600.6,ENST00000477588.5	nonsense_mediated_decay,processed_transcript,protein_coding	0.0255504	0.0596864	-0.109645	5.08175	0.475167	0.866454
ENSG00000134255	CEPT1	ENST00000615636.4,ENST00000357172.8,ENST00000478042.5,ENST00000467362.1,ENST00000473474.5,ENST00000480324.5,ENST00000483427.1,ENST00000498239.5,ENST00000545121.5,ENST00000476865.5,ENST00000460443.5	processed_transcript,protein_coding	0.478492	0.614289	-0.329533	5.6544	0.0222567	0.0819515
ENSG00000162777	DENND2D	ENST00000369752.5,ENST00000473682.5,ENST00000488786.1,ENST00000463713.5,ENST00000473822.5,ENST00000468692.1,ENST00000477586.5,ENST00000357640.8	processed_transcript,protein_coding	0.00467914	0.0131923	0.301542	5.09665	0.0478645	0.155647
ENSG00000064886	CHI3L2	ENST00000526684.1,ENST00000466741.5,ENST00000524472.5,ENST00000497587.6,ENST00000530597.1,ENST00000529459.1,ENST00000467038.6,ENST00000445067.6,ENST00000528451.5,ENST00000474304.6,ENST00000369748.8,ENST00000369744.6,ENST00000533831.6,ENST00000497220.5,ENST00000477185.6,ENST00000486561.6,ENST00000472825.2	processed_transcript,retained_intron,protein_coding	0.0367841	0.0821669	2.34095	-3.31904	1	1
ENSG00000173947	PIFO	ENST00000484512.1,ENST00000468395.1,ENST00000369737.4,ENST00000369738.8	processed_transcript,protein_coding	0.137116	0.24419	-0.468471	0.331231	0.266614	0.596477
ENSG00000234020	CHIAP3	ENST00000423668.1	unprocessed_pseudogene	0.557899	0.650353	0	-3.48905	1	1
ENSG00000236012	HIGD1AP12	ENST00000427832.2	processed_pseudogene	0.223036	0.355946	-4.36191	-2.79046	0.124901	0.336188
ENSG00000227179	PGCP1	ENST00000411951.1,ENST00000436252.5	transcribed_unprocessed_pseudogene,processed_transcript	0.021982	0.0523479	-2.30497	-3.31911	1	1
ENSG00000085465	OVGP1	ENST00000481495.1,ENST00000494622.1,ENST00000369732.3	processed_transcript,protein_coding	2.26596e-17	3.01191e-16	1.12497	2.48677	2.71252e-06	2.45599e-05
ENSG00000233337	UBE2FP3	ENST00000436366.1	processed_pseudogene	0.518038	0.642242	0	-3.48905	1	1
ENSG00000116455	WDR77	ENST00000235090.9,ENST00000449340.1,ENST00000459665.1,ENST00000497278.5	processed_transcript,protein_coding	2.57116e-20	4.18541e-19	-1.01217	5.3429	1.35618e-11	2.6241e-10
ENSG00000116459	ATP5F1	ENST00000468818.1,ENST00000483994.1,ENST00000369722.7,ENST00000493119.5,ENST00000464154.1,ENST00000369721.8	processed_transcript,protein_coding	7.56202e-25	1.60993e-23	-0.914985	8.0299	9.90748e-12	1.95059e-10
ENSG00000143110	C1orf162	ENST00000369718.3,ENST00000464591.1,ENST00000343534.9	processed_transcript,protein_coding	4.43843e-05	0.000176733	-0.921969	-1.49227	0.25541	0.575862
ENSG00000116473	RAP1A	ENST00000494982.1,ENST00000369709.3,ENST00000356415.5,ENST00000433097.5	processed_transcript,protein_coding	0.00030807	0.00107974	-0.56854	5.77657	6.82904e-05	0.000481251
ENSG00000231346	LINC01160	ENST00000453988.1,ENST00000441004.5,ENST00000450155.5	lincRNA	0.0970938	0.185051	0	-3.48905	1	1
ENSG00000215867	KRT18P57	ENST00000443599.2	processed_pseudogene	0.276756	0.409469	1.80254	-2.78826	0.474062	0.865255
ENSG00000197852	FAM212B	ENST00000534365.1,ENST00000527570.1,ENST00000527660.1,ENST00000527621.1,ENST00000357260.5,ENST00000412270.1,ENST00000444059.2	processed_transcript,protein_coding	8.56981e-129	4.4857e-126	0.759658	3.02114	0.000359003	0.00217241
ENSG00000064703	DDX20	ENST00000475700.1,ENST00000534200.1,ENST00000369702.4,ENST00000524894.1,ENST00000533164.5	nonsense_mediated_decay,retained_intron,protein_coding	3.7686e-14	3.92087e-13	-0.947275	5.83456	3.26589e-11	6.06045e-10
ENSG00000171385	KCND3	ENST00000315987.6,ENST00000302127.4,ENST00000369697.5	protein_coding	0.0642879	0.132203	0.821672	0.273816	0.0512816	0.164991
ENSG00000231437	LINC01750	ENST00000428461.1,ENST00000438293.1,ENST00000442751.1	lincRNA	0.455923	0.593897	2.34095	-3.31904	1	1
ENSG00000234388	TXNP3	ENST00000454560.2	processed_pseudogene	0.488633	0.61965	0	-3.48905	1	1
ENSG00000143079	CTTNBP2NL	ENST00000441739.1,ENST00000502356.3,ENST00000271277.10,ENST00000607039.1	processed_transcript,protein_coding	0.0399973	0.088234	0.21571	6.28821	0.119739	0.328737
ENSG00000134245	WNT2B	ENST00000256640.9,ENST00000478360.1,ENST00000369686.9,ENST00000369684.4	processed_transcript,protein_coding	1.17404e-10	8.91515e-10	0.899907	2.27459	0.000308534	0.00189381
ENSG00000007341	ST7L	ENST00000467335.5,ENST00000418497.5,ENST00000360743.8,ENST00000459630.5,ENST00000369664.1,ENST00000490715.5,ENST00000492274.1,ENST00000470683.1,ENST00000343210.11,ENST00000497457.5,ENST00000479436.5,ENST00000361846.7,ENST00000477332.5,ENST00000358039.8,ENST00000485753.5,ENST00000490067.5,ENST00000463235.5,ENST00000497235.5,ENST00000498383.5,ENST00000470519.5,ENST00000480988.5,ENST00000369669.5,EN…	nonsense_mediated_decay,processed_transcript,protein_coding	3.20327e-06	1.49659e-05	0.252773	4.47297	0.125142	0.336508
ENSG00000116489	CAPZA1	ENST00000498626.1,ENST00000263168.3,ENST00000485542.5,ENST00000476820.1,ENST00000476936.5,ENST00000466066.1	processed_transcript,protein_coding	1.05888e-16	1.33833e-15	-0.827495	8.86389	5.43497e-10	8.7348e-09
ENSG00000235299	MRPL53P1	ENST00000414323.2	processed_pseudogene	0.550367	0.650353	0	-3.48905	1	1
ENSG00000155363	MOV10	ENST00000369645.5,ENST00000369644.5,ENST00000495374.5,ENST00000468624.5,ENST00000413052.6,ENST00000465579.1,ENST00000490413.1,ENST00000486416.1,ENST00000357443.2,ENST00000479858.1,ENST00000481711.1,ENST00000475429.5,ENST00000494319.1,ENST00000488160.5,ENST00000482545.5,ENST00000471160.5,ENST00000496577.5	processed_transcript,protein_coding	0.0457753	0.0988893	0.243748	5.74725	0.0881741	0.256717
ENSG00000155366	RHOC	ENST00000534717.5,ENST00000468093.5,ENST00000484054.3,ENST00000369632.6,ENST00000339083.11,ENST00000369636.6,ENST00000285735.6,ENST00000478447.1,ENST00000436685.6,ENST00000369637.5,ENST00000414971.1,ENST00000484280.6,ENST00000369638.6,ENST00000425265.6,ENST00000528831.5,ENST00000369633.6,ENST00000527563.1,ENST00000473074.1,ENST00000369642.7	nonsense_mediated_decay,retained_intron,protein_coding	4.77204e-09	3.08506e-08	0.789062	5.47114	8.27455e-08	9.66181e-07
ENSG00000155367	PPM1J	ENST00000486709.1,ENST00000482367.1,ENST00000309276.10,ENST00000471106.5,ENST00000464951.1	nonsense_mediated_decay,retained_intron,protein_coding	0.0252204	0.0590519	-0.0234138	0.759191	0.955047	1
ENSG00000184599	FAM19A3	ENST00000361886.3,ENST00000369630.7	protein_coding	0.0737783	0.148603	-1.32317	-1.586	0.121027	0.331343
ENSG00000215866	LINC01356	ENST00000401018.5,ENST00000433505.5,ENST00000449572.2	lincRNA	0.266467	0.39878	0	-3.48905	1	1
ENSG00000228040	RP3-522D1.2	ENST00000416137.1	processed_pseudogene	0.630598	0.681389	-0.124216	-1.16843	0.889768	1
ENSG00000155380	SLC16A1	ENST00000478835.1,ENST00000538576.5,ENST00000443580.5,ENST00000369626.7,ENST00000458229.5,ENST00000481750.1,ENST00000429288.1	processed_transcript,protein_coding	3.26563e-10	2.36107e-09	-0.632609	7.84756	2.37946e-06	2.17847e-05
ENSG00000238198	RP11-31F15.2	ENST00000421157.1	lincRNA	0.114369	0.210912	4.42772	-2.78622	0.124611	0.336188
ENSG00000198799	LRIG2	ENST00000470000.1,ENST00000361127.5,ENST00000466161.1,ENST00000492207.5,ENST00000466069.5	processed_transcript,protein_coding	2.96575e-06	1.3892e-05	0.357894	5.8233	0.0117233	0.0472027
ENSG00000237278	RLIMP2	ENST00000427891.2	processed_pseudogene	0.0976885	0.185927	2.38119	-2.58035	0.21181	0.496451
ENSG00000233839	RP11-389O22.4	ENST00000457967.1	processed_pseudogene	0.10254	0.193187	2.36347	-2.58118	0.211911	0.496451
ENSG00000236887	RP11-389O22.5	ENST00000412567.1	processed_pseudogene	0.715462	0.753637	0.0487337	-2.68155	1	1
ENSG00000081026	MAGI3	ENST00000369617.8,ENST00000477955.1,ENST00000486456.1,ENST00000369615.5,ENST00000369611.4,ENST00000307546.13	processed_transcript,protein_coding	0.196904	0.323125	-0.239441	4.93882	0.122669	0.335264
ENSG00000232499	RP11-512F24.1	ENST00000424736.2	processed_pseudogene	0.323706	0.458046	-1.06645	-0.687145	0.0686793	0.210525
ENSG00000238256	MTND5P20	ENST00000448677.1	processed_pseudogene	0.597633	0.650353	-2.29241	-3.31978	1	1
ENSG00000116793	PHTF1	ENST00000412670.1,ENST00000357783.6,ENST00000472612.5,ENST00000446739.1,ENST00000481652.1,ENST00000369604.5,ENST00000369600.5,ENST00000493212.1,ENST00000486855.1,ENST00000474926.5,ENST00000393357.6,ENST00000369598.5	processed_transcript,protein_coding	0.0102054	0.0265625	-0.584778	4.13135	0.000727176	0.00408252
ENSG00000232450	RP4-730K3.3	ENST00000413412.1	transcribed_processed_pseudogene	0.631445	0.681819	-0.0933925	-0.424027	0.921644	1
ENSG00000081019	RSBN1	ENST00000369581.2,ENST00000261441.9,ENST00000615321.1,ENST00000616024.4,ENST00000476412.5,ENST00000612242.4	nonsense_mediated_decay,processed_transcript,protein_coding	0.000160172	0.000588416	-0.440724	5.67603	0.00219778	0.0109471
ENSG00000134242	PTPN22	ENST00000529045.1,ENST00000460620.5,ENST00000538253.5,ENST00000469077.1,ENST00000532224.5,ENST00000528414.5,ENST00000525799.1,ENST00000534519.1,ENST00000420377.6,ENST00000484147.5,ENST00000359785.9	nonsense_mediated_decay,processed_transcript,retained_intron,protein_coding	0.0154091	0.0383165	0.770344	-1.4883	0.418894	0.800352
ENSG00000188761	BCL2L15	ENST00000488450.1,ENST00000471267.1,ENST00000486485.1,ENST00000393320.3,ENST00000393316.7,ENST00000369580.3	processed_transcript,retained_intron,protein_coding	7.64332e-09	4.83022e-08	-0.551814	-0.0184188	0.254285	0.57435
ENSG00000134262	AP4B1	ENST00000489499.5,ENST00000484201.5,ENST00000462591.1,ENST00000369569.5,ENST00000369567.5,ENST00000472122.1,ENST00000369571.2,ENST00000369564.5,ENST00000432415.5,ENST00000460653.1,ENST00000489092.5,ENST00000479801.1,ENST00000256658.8,ENST00000479285.5	processed_transcript,protein_coding	0.00037376	0.0012909	-0.489573	4.09246	0.00503187	0.0226785
ENSG00000118655	DCLRE1B	ENST00000466480.1,ENST00000369563.3	processed_transcript,protein_coding	1.42257e-30	4.1647e-29	-1.27665	4.75726	2.87111e-15	8.30134e-14
ENSG00000235527	HIPK1-AS1	ENST00000427953.5,ENST00000426237.2	retained_intron	0.896632	0.913017	-0.0937211	-0.559952	1	1
ENSG00000163349	HIPK1	ENST00000626993.2,ENST00000369558.5,ENST00000426820.6,ENST00000369561.8,ENST00000340480.8,ENST00000503968.1,ENST00000369555.6,ENST00000361587.3,ENST00000369559.8,ENST00000514621.5,ENST00000369553.5	protein_coding	0.0569177	0.119189	-0.255191	6.37529	0.0645625	0.199598
ENSG00000116774	OLFML3	ENST00000491700.1,ENST00000369551.5,ENST00000320334.4,ENST00000633022.1,ENST00000393300.6	processed_transcript,protein_coding	0.0127585	0.0324131	1.28211	-1.84433	0.240775	0.549839
ENSG00000270780	RP4-590F24.1	ENST00000604433.1	processed_pseudogene	0.314749	0.449986	0	-3.48905	1	1
ENSG00000197323	TRIM33	ENST00000358465.6,ENST00000478032.1,ENST00000476908.1,ENST00000448034.5,ENST00000369543.6,ENST00000492227.1	processed_transcript,protein_coding	8.99573e-06	3.96029e-05	-0.0594658	7.69564	0.657331	1
ENSG00000226984	RP4-591B8.2	ENST00000427409.1	processed_pseudogene	0.871347	0.891341	0.577358	-1.57997	0.611988	0.980849
ENSG00000225650	EIF2S2P5	ENST00000457635.2	processed_pseudogene	0.76806	0.801125	0.0485987	-3.16768	1	1
ENSG00000236480	PKMP1	ENST00000455804.1	processed_pseudogene	0.337835	0.472392	0.0252241	-0.0123117	1	1
ENSG00000116752	BCAS2	ENST00000369541.3,ENST00000485021.1	processed_transcript,protein_coding	3.70929e-15	4.18937e-14	-0.823531	6.0696	4.67248e-09	6.58856e-08
ENSG00000175984	DENND2C	ENST00000481894.1,ENST00000393274.5,ENST00000493549.1,ENST00000393276.7,ENST00000393277.2,ENST00000495031.5	processed_transcript,protein_coding	3.97291e-10	2.84332e-09	-0.319538	3.77431	0.0810818	0.240012
ENSG00000116748	AMPD1	ENST00000637080.1,ENST00000485564.3,ENST00000639077.1,ENST00000639274.1,ENST00000520113.6,ENST00000638214.1,ENST00000369538.3	nonsense_mediated_decay,processed_transcript,retained_intron,protein_coding	0.0134357	0.033929	2.1203	-2.67981	0.32182	0.681477
ENSG00000213281	NRAS	ENST00000369535.4	protein_coding	1.2917e-05	5.57106e-05	-0.421662	7.75027	0.00164376	0.00845384
ENSG00000009307	CSDE1	ENST00000529046.5,ENST00000530784.1,ENST00000530886.5,ENST00000261443.9,ENST00000610726.4,ENST00000525970.5,ENST00000533818.5,ENST00000525878.5,ENST00000369530.5,ENST00000483407.1,ENST00000483030.1,ENST00000524652.1,ENST00000339438.10,ENST00000525132.1,ENST00000438362.6,ENST00000534699.5,ENST00000358528.8,ENST00000534389.2	processed_transcript,retained_intron,protein_coding	2.9031e-05	0.00011907	-0.470356	9.437	0.000384777	0.00231545
ENSG00000052723	SIKE1	ENST00000506320.1,ENST00000462123.5,ENST00000475335.5,ENST00000471969.1,ENST00000369528.9,ENST00000369524.5,ENST00000060969.5,ENST00000474562.1,ENST00000510745.5,ENST00000466657.1	processed_transcript,retained_intron,protein_coding	0.000670241	0.00222187	-0.571526	6.56715	3.18126e-05	0.000238175
ENSG00000198765	SYCP1	ENST00000493377.1,ENST00000369522.7,ENST00000482717.5,ENST00000369518.1,ENST00000477590.1,ENST00000477215.5,ENST00000468191.1,ENST00000613524.4,ENST00000618516.4,ENST00000455987.5	processed_transcript,protein_coding	0.439076	0.578907	0	-3.48905	1	1
ENSG00000134198	TSPAN2	ENST00000369516.6,ENST00000491992.1,ENST00000369515.6,ENST00000433172.3	processed_transcript,protein_coding	0.796566	0.825385	-0.435229	-1.27994	0.559109	0.930194
ENSG00000134259	NGF	ENST00000369512.2	protein_coding	0.0924178	0.177982	0	-3.48905	1	1
ENSG00000226973	RP4-663N10.2	ENST00000457493.1	unprocessed_pseudogene	0.594918	0.650353	-2.30497	-3.31911	1	1
ENSG00000232185	CNOT7P2	ENST00000441051.1	processed_pseudogene	0.77839	0.809674	0.0354215	-3.16702	1	1
ENSG00000173218	VANGL1	ENST00000369510.8,ENST00000474344.1,ENST00000478369.5,ENST00000355485.6,ENST00000369509.1,ENST00000310260.7	processed_transcript,protein_coding	8.5517e-07	4.2863e-06	-0.106311	6.60742	0.438264	0.828476
ENSG00000118729	CASQ2	ENST00000261448.5,ENST00000488931.1	processed_transcript,protein_coding	0.592348	0.650353	0	-3.48905	1	1
ENSG00000177551	NHLH2	ENST00000320238.3,ENST00000429731.1,ENST00000369506.1	protein_coding	0.000604946	0.00202242	0	-3.48905	1	1
ENSG00000214204	HNRNPA1P43	ENST00000452680.3	processed_pseudogene	0.279129	0.412143	0.0468889	-1.68211	1	1
ENSG00000163393	SLC22A15	ENST00000369502.1,ENST00000369503.8,ENST00000481127.1	processed_transcript,protein_coding	1.28845e-08	7.95853e-08	0.387772	3.3991	0.0488342	0.158258
ENSG00000173212	MAB21L3	ENST00000464946.1,ENST00000369500.3	processed_transcript,protein_coding	2.60673e-05	0.000107656	1.88063	-0.731443	0.00242099	0.0119278
ENSG00000163399	ATP1A1	ENST00000495965.1,ENST00000488733.1,ENST00000295598.9,ENST00000369496.8,ENST00000479960.1,ENST00000463382.1,ENST00000418797.5,ENST00000537345.5,ENST00000369494.5,ENST00000491156.1,ENST00000440951.1	processed_transcript,retained_intron,protein_coding	0.0702252	0.142568	0.131145	9.15541	0.321603	0.681477
ENSG00000203865	ATP1A1-AS1	ENST00000493908.1,ENST00000608511.5	processed_transcript	0.123428	0.223883	0.0267526	1.0176	0.959851	1
ENSG00000233154	LINC01762	ENST00000434879.1,ENST00000430316.5,ENST00000423907.5,ENST00000430107.1,ENST00000437308.5,ENST00000443219.5	lincRNA	1.98417e-08	1.19828e-07	2.83607	-1.12431	0.000276218	0.00171571
ENSG00000230381	RP4-655J12.5	ENST00000449303.2	lincRNA	0.00359819	0.0104075	3.72476	-3.02886	0.343798	0.692924
ENSG00000224950	RP5-1086K13.1	ENST00000456414.2	lincRNA	1.07241e-09	7.38096e-09	2.18567	0.0887598	6.15036e-06	5.28499e-05
ENSG00000116815	CD58	ENST00000369489.9,ENST00000369487.3,ENST00000526981.1,ENST00000464088.5,ENST00000457047.6	nonsense_mediated_decay,protein_coding	5.32544e-15	5.94831e-14	0.810848	5.03005	1.38359e-07	1.55629e-06
ENSG00000177173	NAP1L4P1	ENST00000319092.5	processed_pseudogene	3.23156e-08	1.90462e-07	1.41052	1.62365	2.14007e-06	1.97899e-05
ENSG00000143061	IGSF3	ENST00000369483.5,ENST00000481589.1,ENST00000318837.6,ENST00000369486.7	protein_coding	0.000212685	0.000766581	0.274707	5.00009	0.0745249	0.225304
ENSG00000203864	C1orf137	ENST00000624685.1	lincRNA	0.592348	0.650353	0	-3.48905	1	1
ENSG00000231072	GAPDHP64	ENST00000419696.1	processed_pseudogene	0.712823	0.751331	-0.329045	-2.58325	1	1
ENSG00000272715	RP4-753F5.1	ENST00000610171.1	lincRNA	0.769493	0.802316	-0.793255	-3.02965	1	1
ENSG00000134247	PTGFRN	ENST00000496699.1,ENST00000497385.1,ENST00000393203.2	processed_transcript,protein_coding	1.00535e-05	4.39472e-05	-0.574909	6.62215	2.759e-05	0.000209664
ENSG00000134256	CD101	ENST00000369470.1,ENST00000460180.1,ENST00000467588.1,ENST00000256652.8	processed_transcript,protein_coding	3.65366e-06	1.69475e-05	0.0862607	1.16788	0.81419	1
ENSG00000116830	TTF2	ENST00000463696.1,ENST00000427271.1,ENST00000480701.1,ENST00000369466.8,ENST00000492682.5,ENST00000469638.1,ENST00000470935.1	processed_transcript,protein_coding	5.46113e-26	1.24845e-24	-1.24861	6.33326	5.26449e-19	2.09469e-17
ENSG00000134253	TRIM45	ENST00000256649.8,ENST00000497970.5,ENST00000369461.3,ENST00000369464.7,ENST00000485032.1	nonsense_mediated_decay,protein_coding	0.544965	0.650353	-0.326333	2.1443	0.213852	0.499525
ENSG00000228453	RPS15AP9	ENST00000439856.1	processed_pseudogene	0.299294	0.432638	0	-3.48905	1	1
ENSG00000134258	VTCN1	ENST00000328189.7,ENST00000359008.8,ENST00000488493.1,ENST00000539893.5,ENST00000463461.5,ENST00000430871.3,ENST00000369458.7	processed_transcript,protein_coding	0.0923712	0.177982	-4.82795	-2.58457	0.0447668	0.146879
ENSG00000271427	RP11-188D8.1	ENST00000604156.1	lincRNA	0.00459086	0.0129699	0.404255	-0.422232	0.435784	0.826087
ENSG00000198162	MAN1A2	ENST00000421535.5,ENST00000356554.7,ENST00000482811.1,ENST00000422329.1,ENST00000449370.6	processed_transcript,protein_coding	0.298524	0.43204	-0.0821654	7.45959	0.540894	0.930194
ENSG00000226755	VPS25P1	ENST00000455691.2	processed_pseudogene	0.242222	0.375991	0.056188	-2.02792	1	1
ENSG00000183508	FAM46C	ENST00000369448.3	protein_coding	4.29022e-14	4.44225e-13	0.0646239	1.61611	0.850261	1
ENSG00000213262	VDAC2P3	ENST00000430995.1	processed_pseudogene	0.23133	0.364634	0	-3.48905	1	1
ENSG00000228217	PNRC2P1	ENST00000423940.1	processed_pseudogene	0.887218	0.904923	-0.234744	0.078233	0.640659	1
ENSG00000196505	GDAP2	ENST00000494224.1,ENST00000464026.1,ENST00000493555.5,ENST00000369442.3,ENST00000491626.5,ENST00000369443.9	processed_transcript,protein_coding	0.00038254	0.00131822	0.119453	6.20987	0.391055	0.760891
ENSG00000065183	WDR3	ENST00000471680.1,ENST00000369441.7,ENST00000487202.5,ENST00000349139.5	processed_transcript,protein_coding	2.91256e-42	1.4737e-40	-1.19195	7.32638	2.15952e-18	8.15432e-17
ENSG00000155761	SPAG17	ENST00000463628.1,ENST00000470550.1,ENST00000486589.1,ENST00000492438.5,ENST00000469128.1,ENST00000483383.1,ENST00000478697.5,ENST00000465053.1,ENST00000437255.1,ENST00000473472.1,ENST00000477444.1,ENST00000466857.5,ENST00000336338.9	processed_transcript,protein_coding	0.162123	0.278987	0.904109	-3.02958	1	1
ENSG00000226126	PSMC1P12	ENST00000436509.2	processed_pseudogene	0.0210755	0.0504678	-0.333628	-2.58374	1	1
ENSG00000092607	TBX15	ENST00000369429.3,ENST00000449873.5,ENST00000207157.7	protein_coding	0.51394	0.638852	0.820578	-2.23868	0.626563	0.997864
ENSG00000116874	WARS2	ENST00000235521.4,ENST00000497761.1,ENST00000497402.1,ENST00000495746.5,ENST00000369426.9	processed_transcript,protein_coding	0.627375	0.678438	-0.112624	3.28324	0.579219	0.943375
ENSG00000223575	RBMX2P3	ENST00000450122.2	processed_pseudogene	0.248202	0.381971	-0.806866	-1.68525	0.371681	0.732717
ENSG00000236804	RPS3AP12	ENST00000443616.1	processed_pseudogene	0.583249	0.650353	-1.1245	-1.13673	0.0960414	0.27406
ENSG00000227056	RPL6P2	ENST00000425480.2	processed_pseudogene	0.268386	0.400744	4.10489	-2.90375	0.206431	0.491502
ENSG00000232650	LINC01780	ENST00000420059.5,ENST00000457683.1	lincRNA	0.138447	0.246239	2.35099	-3.31852	1	1
ENSG00000116882	HAO2	ENST00000361035.8,ENST00000622548.4,ENST00000325945.3,ENST00000457318.5,ENST00000482991.1	processed_transcript,protein_coding	0.00269118	0.00798481	2.07972	-1.90146	0.0626816	0.194775
ENSG00000230921	HAO2-IT1	ENST00000419144.1	sense_intronic	0.583764	0.650353	0	-3.48905	1	1
ENSG00000203859	HSD3B2	ENST00000443865.2,ENST00000433745.5,ENST00000369416.3,ENST00000543831.5,ENST00000471656.5,ENST00000448448.2	processed_transcript,protein_coding	0.0159497	0.0395021	4.12122	-2.90225	0.206221	0.491502
ENSG00000232780	GAPDHP74	ENST00000632456.1,ENST00000449411.1	transcribed_processed_pseudogene,processed_transcript	0.594918	0.650353	-2.30497	-3.31911	1	1
ENSG00000203858	HSD3BP2	ENST00000457615.1	unprocessed_pseudogene	0.102702	0.193229	3.71785	-3.02936	0.343852	0.692924
ENSG00000235595	GAPDHP23	ENST00000444823.1	processed_pseudogene	0.638051	0.687071	0.0485987	-3.16768	1	1
ENSG00000229570	GAPDHP58	ENST00000438477.2	processed_pseudogene	0.689929	0.731441	1.27497	-2.58139	0.545623	0.930194
ENSG00000226443	GAPDHP32	ENST00000433816.1	processed_pseudogene	0.0104265	0.0270732	-2.29241	-3.31978	1	1
ENSG00000239873	GAPDHP27	ENST00000447427.2	processed_pseudogene	0.435502	0.575945	2.34095	-3.31904	1	1
ENSG00000240244	GAPDHP33	ENST00000443168.1	processed_pseudogene	0.0033285	0.00968931	3.72476	-3.02886	0.343798	0.692924
ENSG00000198857	HSD3BP5	ENST00000434856.1	transcribed_unprocessed_pseudogene	8.96645e-27	2.13667e-25	0	-3.48905	1	1
ENSG00000143067	ZNF697	ENST00000421812.2	protein_coding	0.308216	0.442967	0.100922	3.63651	0.595203	0.959117
ENSG00000092621	PHGDH	ENST00000369407.3,ENST00000482968.1,ENST00000493622.5,ENST00000462324.1,ENST00000369409.8,ENST00000469443.1,ENST00000496756.1	processed_transcript,protein_coding	3.32113e-37	1.33192e-35	0.168208	7.23433	0.211535	0.496451
ENSG00000134193	REG4	ENST00000530654.1,ENST00000256585.9,ENST00000354219.5,ENST00000369401.4	protein_coding	0.17622	0.296452	0	-3.48905	1	1
ENSG00000215864	NBPF7	ENST00000445758.3	unprocessed_pseudogene	0.302338	0.436436	1.81252	-2.78728	0.473974	0.865255
ENSG00000134249	ADAM30	ENST00000369400.1	protein_coding	0.506724	0.632577	2.34095	-3.31904	1	1
ENSG00000134250	NOTCH2	ENST00000489731.1,ENST00000479412.2,ENST00000478864.1,ENST00000256646.6,ENST00000640021.1,ENST00000493703.1,ENST00000602566.5,ENST00000579475.7	nonsense_mediated_decay,processed_transcript,retained_intron,protein_coding	0.0397744	0.0878828	0.186888	6.30535	0.177212	0.442942
ENSG00000265808	SEC22B	ENST00000578049.3,ENST00000618538.1	protein_coding	0.234003	0.36724	0.00994177	5.98614	0.94707	1
ENSG00000223804	CH17-472G23.2	ENST00000621564.1,ENST00000613290.4,ENST00000616141.4,ENST00000617318.4	transcribed_unprocessed_pseudogene,processed_transcript	0.0147344	0.0368257	0.781272	-0.0774794	0.0915105	0.262987
ENSG00000270392	PFN1P2	ENST00000621347.1,ENST00000604437.2	transcribed_processed_pseudogene,processed_transcript	0.102702	0.193229	3.71785	-3.02936	0.343852	0.692924
ENSG00000270231	NBPF8	ENST00000583271.5	unprocessed_pseudogene	0.0821076	0.162053	0.205037	4.50878	0.212281	0.496451
ENSG00000275131	CH17-472G23.4	ENST00000612480.2,ENST00000637601.1	transcribed_unprocessed_pseudogene,processed_transcript	7.85984e-09	4.96188e-08	0.973469	2.75534	1.72848e-05	0.000136087
ENSG00000273136	NBPF26	ENST00000609741.2,ENST00000620612.5,ENST00000617913.4,ENST00000611287.4,ENST00000624419.1,ENST00000615145.4,ENST00000615219.4,ENST00000611702.4,ENST00000619748.4	protein_coding	0.0898859	0.174045	0.256217	3.76261	0.165296	0.418604
ENSG00000263353	PPIAL4A	ENST00000577856.2	protein_coding	0.327461	0.462033	-1.97005	-1.90884	0.0630686	0.195522
ENSG00000226067	LINC00623	ENST00000615424.4,ENST00000621058.4,ENST00000617702.1,ENST00000614062.1,ENST00000613486.1	lincRNA	0.160123	0.276276	0.109974	2.10346	0.695484	1
ENSG00000275585	CH17-118O6.3	ENST00000636462.1,ENST00000612313.1	transcribed_unprocessed_pseudogene,processed_transcript	0.57229	0.650353	2.34095	-3.31904	1	1
ENSG00000198019	FCGR1B	ENST00000369384.8,ENST00000623603.3,ENST00000615565.4,ENST00000471609.2,ENST00000453173.2,ENST00000466915.1,ENST00000369383.8,ENST00000472543.5,ENST00000369178.5,ENST00000616817.4	nonsense_mediated_decay,processed_transcript,retained_intron,protein_coding	0.557899	0.650353	0	-3.48905	1	1
ENSG00000223345	HIST2H2BA	ENST00000412169.1,ENST00000430394.1	transcribed_unprocessed_pseudogene,processed_transcript	3.1193e-13	3.01205e-12	-2.20843	0.171764	2.02486e-06	1.8799e-05
ENSG00000227193	RP11-439A17.4	ENST00000427872.1	lincRNA	0.57229	0.650353	2.34095	-3.31904	1	1
ENSG00000213244	HIST2H3DP1	ENST00000401004.2	unprocessed_pseudogene	0.214401	0.346206	-1.9826	-2.24233	0.131022	0.3488
ENSG00000188610	FAM72B	ENST00000452190.2,ENST00000471903.6,ENST00000619376.4,ENST00000468129.2,ENST00000369390.7,ENST00000616749.1,ENST00000355228.8	processed_transcript,protein_coding	5.7586e-12	4.98504e-11	-1.64151	1.7372	2.81041e-08	3.54324e-07
ENSG00000171943	SRGAP2C	ENST00000367123.7,ENST00000412759.2,ENST00000304465.7,ENST00000613462.1,ENST00000617209.1	processed_transcript,protein_coding	0.00036325	0.0012576	-0.809844	3.00321	0.000155282	0.00101534
ENSG00000275129	CH17-219N22.1	ENST00000618627.1	processed_pseudogene	0.231735	0.364634	0	-3.48905	1	1
ENSG00000227082	CH17-437K3.1	ENST00000417218.1	lincRNA	0.00757631	0.020371	2.24916	-2.16324	0.0895364	0.259644
ENSG00000231429	RP11-343N15.2	ENST00000445260.2	lincRNA	0.275136	0.407556	2.35099	-3.31852	1	1
ENSG00000233432	RP11-344P13.3	ENST00000425455.2	processed_pseudogene	0.950547	0.958663	0.0690747	-2.48971	1	1
ENSG00000272583	RP11-344P13.6	ENST00000609485.1	lincRNA	0.489243	0.620164	0.815445	-1.73286	0.463819	0.86119
ENSG00000231752	EMBP1	ENST00000458200.2,ENST00000622787.4,ENST00000618253.1	transcribed_unprocessed_pseudogene,processed_transcript	0.78113	0.811912	0.138924	0.429221	0.791795	1
ENSG00000277702	CH17-13I23.3	ENST00000622095.1	unprocessed_pseudogene	0.17622	0.296452	0	-3.48905	1	1
ENSG00000264145	CH17-13I23.2	ENST00000582255.2	processed_pseudogene	0.241447	0.37498	3.20526	-3.16593	0.568062	0.930194
ENSG00000274927	CH17-13I23.1	ENST00000614100.1	unprocessed_pseudogene	0.557899	0.650353	0	-3.48905	1	1
ENSG00000179571	NBPF17P	ENST00000401087.3	unprocessed_pseudogene	0.179543	0.300666	1.97233	-1.96303	0.0882725	0.256717
ENSG00000232721	RP11-403I13.5	ENST00000443018.2	lincRNA	0.35646	0.492615	-0.329045	-2.58325	1	1
ENSG00000223779	RP11-403I13.4	ENST00000442049.2	unprocessed_pseudogene	0.00359441	0.0103996	1.81491	-0.897892	0.00563286	0.0249756
ENSG00000242352	FAM91A3P	ENST00000456826.2	transcribed_processed_pseudogene	0.0999974	0.189419	-0.701062	-1.36123	0.36247	0.720314
ENSG00000263590	RP11-403I13.7	ENST00000424684.2	lincRNA	0.502017	0.628976	0.891825	-3.02893	1	1
ENSG00000265531	FCGR1CP	ENST00000579737.3	unprocessed_pseudogene	0.597633	0.650353	-2.29241	-3.31978	1	1
ENSG00000240929	HIST2H2BB	ENST00000609585.1,ENST00000449108.1	transcribed_unprocessed_pseudogene,processed_transcript	0.0566914	0.118877	-4.05337	-2.90597	0.206747	0.491502
ENSG00000234571	RP5-998N21.4	ENST00000415338.1	lincRNA	0.0479639	0.102965	3.73167	-3.02835	0.343744	0.692924
ENSG00000263513	FAM72C	ENST00000369175.4,ENST00000584486.5	protein_coding	7.70255e-12	6.57968e-11	-1.84468	1.09893	1.21926e-07	1.38687e-06
ENSG00000270872	SRGAP2D	ENST00000605551.2	unprocessed_pseudogene	0.0696146	0.141552	-0.335894	1.79195	0.236838	0.542983
ENSG00000232527	RP11-14N7.2	ENST00000420597.1,ENST00000457390.1,ENST00000452399.5,ENST00000294715.6	lincRNA	0.204669	0.333292	-2.30497	-3.31911	1	1
ENSG00000175658	DRD5P2	ENST00000421395.1	processed_pseudogene	0.451034	0.590161	2.34095	-3.31904	1	1
ENSG00000276756	CH17-125A10.1	ENST00000620141.4,ENST00000611488.1	transcribed_unprocessed_pseudogene,processed_transcript	0.523165	0.646164	0	-3.48905	1	1
ENSG00000271567	PPIAL4E	ENST00000581164.1	protein_coding	0.200409	0.327567	0	-3.48905	1	1
ENSG00000233586	RP11-763B22.3	ENST00000432512.1	processed_pseudogene	0.213135	0.344491	3.20526	-3.16593	0.568062	0.930194
ENSG00000266338	NBPF15	ENST00000488031.6,ENST00000578953.1,ENST00000581897.6,ENST00000584575.2,ENST00000478419.5,ENST00000577412.5,ENST00000579734.6,ENST00000584793.6	processed_transcript,protein_coding	4.98987e-08	2.868e-07	0.793095	4.8869	3.93554e-07	4.10299e-06
ENSG00000227212	PFN1P6	ENST00000476786.1	processed_pseudogene	0.226109	0.359161	0	-3.48905	1	1
ENSG00000279782	PPIAL4F	ENST00000581138.2	protein_coding	0.211073	0.341831	0	-3.48905	1	1
ENSG00000273825	CH17-164J11.1	ENST00000619190.1	unprocessed_pseudogene	0.57229	0.650353	2.34095	-3.31904	1	1
ENSG00000196369	SRGAP2B	ENST00000463366.1,ENST00000612199.4,ENST00000467933.2,ENST00000621582.1,ENST00000494534.1,ENST00000619678.1	nonsense_mediated_decay,processed_transcript,protein_coding	0.698787	0.738872	0.10817	3.34147	0.590382	0.957141
ENSG00000215784	FAM72D	ENST00000400889.2	protein_coding	1.57345e-21	2.78857e-20	-2.08493	2.09557	5.31885e-14	1.34339e-12
ENSG00000283752	CH17-195P21.1	ENST00000640951.1	unprocessed_pseudogene	0.557899	0.650353	0	-3.48905	1	1
ENSG00000272419	RP11-403I13.8	ENST00000614510.4,ENST00000621798.4,ENST00000610324.1,ENST00000621033.1,ENST00000418192.2,ENST00000638217.1,ENST00000616993.1,ENST00000606004.5,ENST00000578899.5	transcribed_unprocessed_pseudogene,processed_transcript,retained_intron	9.77423e-10	6.76244e-09	0.779339	1.65181	0.00758409	0.0325022
ENSG00000223612	RP11-289I10.2	ENST00000433527.1	processed_pseudogene	0.371021	0.508273	0.693413	-1.78737	0.573188	0.935915
ENSG00000256374	PPIAL4D	ENST00000544708.2	protein_coding	0.597633	0.650353	-2.29241	-3.31978	1	1
ENSG00000276216	CH17-373J23.1	ENST00000618589.1	lincRNA	0.0344788	0.0777726	-0.140106	2.56195	0.546716	0.930194
ENSG00000236140	RP11-89F3.2	ENST00000427732.1	lincRNA	0.362826	0.499367	-2.29241	-3.31978	1	1
ENSG00000162825	NBPF20	ENST00000622803.4,ENST00000620821.1,ENST00000369373.9,ENST00000594479.7,ENST00000392971.6	protein_coding	0.0128023	0.0325187	0.440588	3.16047	0.0325326	0.113199
ENSG00000278182	CH17-262O2.2	ENST00000525886.2	unprocessed_pseudogene	0.550367	0.650353	0	-3.48905	1	1
ENSG00000275064	CH17-262O2.1	ENST00000444680.3	unprocessed_pseudogene	0.485826	0.61965	0.912222	-3.02908	1	1
ENSG00000272150	NBPF25P	ENST00000619932.4,ENST00000606775.2	transcribed_unprocessed_pseudogene,processed_transcript	4.12684e-07	2.14422e-06	1.21056	1.26596	0.000189803	0.00121823
ENSG00000117262	GPR89A	ENST00000524525.5,ENST00000492401.2,ENST00000465185.2,ENST00000460277.5,ENST00000466593.5,ENST00000528944.5,ENST00000527989.1,ENST00000313835.13,ENST00000478703.5,ENST00000462900.2,ENST00000534502.5,ENST00000532574.5,ENST00000493684.5	nonsense_mediated_decay,processed_transcript,retained_intron,protein_coding	0.000579782	0.00194407	-0.738686	3.08559	0.000420592	0.00251057
ENSG00000174827	PDZK1	ENST00000417171.5,ENST00000465595.1,ENST00000451928.6,ENST00000429537.6,ENST00000443667.1,ENST00000344770.6,ENST00000466386.5	processed_transcript,protein_coding	0.0564459	0.118444	1.33045	-0.961625	0.0527759	0.169029
ENSG00000117281	CD160	ENST00000369288.6,ENST00000401557.7,ENST00000235933.10,ENST00000584442.2,ENST00000616463.1	protein_coding	0.0262613	0.0611124	0.891825	-3.02893	1	1
ENSG00000265491	RNF115	ENST00000582693.4,ENST00000539368.2	retained_intron,protein_coding	0.375248	0.512905	-0.0369715	5.812	0.797587	1
ENSG00000186141	POLR3C	ENST00000489436.1,ENST00000466003.1,ENST00000479819.1,ENST00000471254.5,ENST00000334163.3,ENST00000369294.5	processed_transcript,protein_coding	0.300869	0.434709	-0.199176	5.68884	0.166031	0.42022
ENSG00000186364	NUDT17	ENST00000498192.5,ENST00000444015.2,ENST00000334513.5,ENST00000460879.5,ENST00000477878.5	processed_transcript,retained_intron,protein_coding	0.0191693	0.0464174	0.336865	1.89802	0.218854	0.50972
ENSG00000131788	PIAS3	ENST00000498436.2,ENST00000475261.1,ENST00000393046.3,ENST00000484423.5,ENST00000393045.6,ENST00000463514.2,ENST00000472114.5,ENST00000369299.7,ENST00000369298.5	retained_intron,protein_coding	0.00173065	0.00532273	0.110494	4.8183	0.484647	0.878832
ENSG00000198483	ANKRD35	ENST00000544626.2,ENST00000355594.8	protein_coding	0.104454	0.195929	-4.3732	-2.78918	0.124813	0.336188
ENSG00000143127	ITGA10	ENST00000539363.2,ENST00000481236.1,ENST00000369304.7,ENST00000468261.1	processed_transcript,retained_intron,protein_coding	5.0287e-14	5.18215e-13	1.03785	0.466152	0.0100594	0.0413924
ENSG00000131779	PEX11B	ENST00000428634.1,ENST00000369306.7,ENST00000537888.1	protein_coding	0.0282577	0.0652029	-0.148039	3.75467	0.423002	0.807007
ENSG00000265241	RBM8A	ENST00000498663.5,ENST00000632040.1,ENST00000634130.1,ENST00000632555.1,ENST00000633781.1,ENST00000583313.6,ENST00000634161.1,ENST00000369307.4,ENST00000484825.1	nonsense_mediated_decay,retained_intron,protein_coding	2.04328e-06	9.76883e-06	-0.540253	6.7981	7.33297e-05	0.000513663
ENSG00000211451	GNRHR2	ENST00000604273.1,ENST00000312753.9,ENST00000581100.6,ENST00000619161.5,ENST00000361928.2	processed_transcript,transcribed_unitary_pseudogene	0.588146	0.650353	0.137241	-1.13257	1	1
ENSG00000280778	CH17-270A2.2	ENST00000625258.1,ENST00000630636.1	processed_transcript,protein_coding	0.966815	0.972259	-0.115733	-1.16835	0.889767	1
ENSG00000271601	LIX1L	ENST00000604000.3	protein_coding	0.000449926	0.00153355	-0.149158	4.50775	0.365848	0.725648
ENSG00000272031	ANKRD34A	ENST00000619519.1,ENST00000619813.1,ENST00000606888.2	protein_coding	0.00174492	0.00536282	1.11299	0.773741	0.00248608	0.0122128
ENSG00000121851	POLR3GL	ENST00000471706.1,ENST00000622508.4,ENST00000369313.7,ENST00000369314.1	retained_intron,protein_coding	0.0181257	0.0441956	-0.251514	2.90148	0.254823	0.575266
ENSG00000265972	TXNIP	ENST00000425134.2,ENST00000488537.1,ENST00000582401.5,ENST00000486597.1	retained_intron,protein_coding	0.273341	0.405381	1.80753	-2.78777	0.474018	0.865255
ENSG00000168509	HFE2	ENST00000421822.2,ENST00000634927.1,ENST00000636675.1,ENST00000497365.5,ENST00000357836.5,ENST00000475797.1,ENST00000336751.10	protein_coding	0.137841	0.245322	3.71785	-3.02936	0.343852	0.692924
ENSG00000233396	LINC01719	ENST00000457465.3,ENST00000612371.4,ENST00000619720.1,ENST00000452883.5,ENST00000611275.4,ENST00000610820.4	lincRNA	0.322091	0.456466	-0.139207	2.20139	0.604699	0.971737
ENSG00000271425	NBPF10	ENST00000617010.2,ENST00000583866.8	protein_coding	0.755805	0.790079	0.144914	2.15647	0.576419	0.939671
ENSG00000264343	NOTCH2NL	ENST00000578207.5,ENST00000579793.6,ENST00000362074.7,ENST00000479995.2	processed_transcript,protein_coding	0.411418	0.551275	-0.0793666	1.309	0.825475	1
ENSG00000276509	CH17-353B19.1	ENST00000622359.1	lincRNA	0.354761	0.490625	0.0668038	-2.68232	1	1
ENSG00000271121	NUDT4P2	ENST00000578341.2	processed_pseudogene	0.325321	0.459731	0.912222	-3.02908	1	1
ENSG00000277406	CH17-385C13.2	ENST00000618406.1	unprocessed_pseudogene	0.686118	0.728113	0.781427	-1.48823	0.41889	0.800352
ENSG00000270339	CH17-385C13.3	ENST00000584068.3	protein_coding	0.58038	0.650353	0.0591373	-3.16717	1	1
ENSG00000276975	HYDIN2	ENST00000614586.2,ENST00000493714.1,ENST00000496036.1	transcribed_unprocessed_pseudogene,processed_transcript	0.175847	0.296452	-2.30497	-3.31911	1	1
ENSG00000268043	NBPF12	ENST00000617614.4,ENST00000617844.4,ENST00000611443.4,ENST00000617931.4,ENST00000613714.2,ENST00000439206.6,ENST00000617864.3,ENST00000579935.8	protein_coding	3.24421e-17	4.25263e-16	0.994676	4.19451	9.98368e-09	1.34053e-07
ENSG00000244371	PFN1P8	ENST00000497012.2	processed_pseudogene	0.259492	0.393358	0	-3.48905	1	1
ENSG00000234225	RP4-704D21.2	ENST00000455718.2,ENST00000425109.2	lincRNA	0.295371	0.428587	3.18807	-3.16695	0.568045	0.930194
ENSG00000227242	NBPF13P	ENST00000444082.2	unprocessed_pseudogene	0.0963508	0.183865	-1.1654	-2.58222	0.545717	0.930194
ENSG00000225603	RP11-325P15.1	ENST00000435000.2	processed_pseudogene	0.132005	0.23674	-0.373459	-1.40265	0.644379	1
ENSG00000230832	RP11-325P15.2	ENST00000438469.2	processed_pseudogene	0.206842	0.336271	0.415904	-1.16759	0.677223	1
ENSG00000283342	NBPF13P	ENST00000637142.1	unprocessed_pseudogene	1.20148e-06	5.91085e-06	1.89109	-1.73232	0.0587002	0.184438
ENSG00000131791	PRKAB2	ENST00000496858.1,ENST00000254101.3,ENST00000474939.1	processed_transcript,protein_coding	1.94062e-28	5.08767e-27	0.679954	5.2039	6.6534e-06	5.68827e-05
ENSG00000273071	RP11-337C18.10	ENST00000606856.1	processed_transcript	0.00182603	0.00558834	0.447636	2.04803	0.0884332	0.256962
ENSG00000131781	FMO5	ENST00000533848.2,ENST00000369272.7,ENST00000533174.5,ENST00000619062.1,ENST00000578284.5,ENST00000441068.6,ENST00000527849.5,ENST00000254090.8,ENST00000478432.1	nonsense_mediated_decay,processed_transcript,retained_intron,protein_coding	0.0232562	0.0549401	-0.59347	-2.10036	0.656159	1
ENSG00000180867	PDIA3P1	ENST00000471856.1	processed_pseudogene	0.120787	0.219856	0.409302	2.65842	0.0726394	0.220658
ENSG00000226015	CCT8P1	ENST00000413611.2	processed_pseudogene	1.05205e-05	4.58632e-05	-1.43909	1.08533	2.56168e-05	0.000196092
ENSG00000236806	RPL7AP15	ENST00000446956.1	processed_pseudogene	0.000117922	0.000442247	5.86076	-2.02586	0.00123261	0.00653181
ENSG00000131778	CHD1L	ENST00000369258.8,ENST00000469625.2,ENST00000431239.5,ENST00000361293.9,ENST00000485113.5,ENST00000492728.1,ENST00000467213.5,ENST00000369259.4,ENST00000622533.4,ENST00000488864.5,ENST00000639534.1	nonsense_mediated_decay,processed_transcript,retained_intron,protein_coding	2.47785e-14	2.60927e-13	-0.475357	6.64056	0.000515422	0.00300686
ENSG00000213226	RP11-337C18.4	ENST00000435270.2	processed_pseudogene	0.273709	0.405799	-2.29241	-3.31978	1	1
ENSG00000226653	OR13Z1P	ENST00000416141.2	unitary_pseudogene	0.597633	0.650353	-2.29241	-3.31978	1	1
ENSG00000116128	BCL9	ENST00000497938.1,ENST00000234739.7,ENST00000473292.1	processed_transcript,protein_coding	0.000141491	0.00052442	-0.306768	4.42156	0.0647011	0.199945
ENSG00000162836	ACP6	ENST00000493129.2,ENST00000613673.4,ENST00000583509.6,ENST00000614551.1,ENST00000487562.5,ENST00000609196.5,ENST00000460583.1,ENST00000392988.6,ENST00000611629.4,ENST00000620634.4	nonsense_mediated_decay,retained_intron,protein_coding	1.45019e-16	1.81327e-15	0.691161	4.46499	2.86736e-05	0.000216651
ENSG00000223728	RP11-314N2.2	ENST00000458399.2	processed_pseudogene	0.495415	0.622246	0	-3.48905	1	1
ENSG00000188092	GPR89B	ENST00000490955.1,ENST00000468618.6,ENST00000314163.11,ENST00000461786.5,ENST00000491975.5,ENST00000488165.5,ENST00000478307.5,ENST00000488603.5	nonsense_mediated_decay,retained_intron,protein_coding	0.524574	0.647354	-0.411183	2.74772	0.0647605	0.20009
ENSG00000215859	RP6-74O6.2	ENST00000401008.6,ENST00000616036.1	lincRNA	0.0174165	0.0426892	4.6766	-2.67925	0.0761274	0.228212
ENSG00000273059	XXyac-YX155B6.7	ENST00000610161.1	lincRNA	0.0948865	0.181871	-2.47958	-2.49087	0.13943	0.364916
ENSG00000274372	RP11-94I2.4	ENST00000614663.4,ENST00000617309.1	lincRNA	0.194573	0.320061	0.518608	-0.628915	0.393777	0.764172
ENSG00000229828	PDE4DIPP1	ENST00000420737.2	unprocessed_pseudogene	0.0693685	0.141159	2.35099	-3.31852	1	1
ENSG00000263956	NBPF11	ENST00000614015.4,ENST00000613531.1,ENST00000614506.4,ENST00000614785.4,ENST00000615281.4	nonsense_mediated_decay,protein_coding	0.000939025	0.0030384	0.309855	3.81423	0.0876984	0.25564
ENSG00000198658	ABHD17AP1	ENST00000358206.4	unprocessed_pseudogene	0.690184	0.731559	0.811472	-1.73274	0.463811	0.86119
ENSG00000227733	RP4-565E6.1	ENST00000496508.1,ENST00000611286.4,ENST00000634551.1,ENST00000596091.5,ENST00000599387.5,ENST00000596220.1,ENST00000611617.5,ENST00000616018.1,ENST00000611452.4,ENST00000629702.3,ENST00000622642.4,ENST00000614606.4,ENST00000464343.6,ENST00000628902.1,ENST00000620213.4,ENST00000599640.5,ENST00000482381.2,ENST00000628063.2	lincRNA	0.666911	0.712111	0.192335	-1.62941	1	1
ENSG00000234283	LINC01731	ENST00000428035.1	lincRNA	0.162334	0.279272	1.541	-2.48738	0.391367	0.760891
ENSG00000228626	RP11-495P10.9	ENST00000441281.1	unprocessed_pseudogene	0.318626	0.453415	0.891825	-3.02893	1	1
ENSG00000274020	LINC01138	ENST00000614292.1,ENST00000445201.2,ENST00000639159.1,ENST00000434245.3,ENST00000638958.1,ENST00000640832.1,ENST00000639181.1,ENST00000622328.1,ENST00000440862.2,ENST00000613452.1	lincRNA,retained_intron	3.09228e-15	3.50816e-14	1.06832	2.73241	2.57517e-06	2.34071e-05
ENSG00000238107	RP11-495P10.5	ENST00000427169.1	lincRNA	0.653176	0.700525	3.18807	-3.16695	0.568045	0.930194
ENSG00000235988	RP11-495P10.4	ENST00000452108.1	processed_pseudogene	0.252539	0.385792	0	-3.48905	1	1
ENSG00000224481	RP11-495P10.3	ENST00000452996.1	lincRNA	0.330327	0.464838	2.35099	-3.31852	1	1
ENSG00000272824	RP6-74O6.6	ENST00000609678.1	lincRNA	0.0107386	0.0277813	1.6603	-0.993429	0.0170258	0.0652006
ENSG00000231551	RP11-495P10.1	ENST00000635493.1,ENST00000634549.1,ENST00000635587.1,ENST00000445243.1,ENST00000426101.5,ENST00000640776.1,ENST00000634638.1	transcribed_unprocessed_pseudogene,processed_transcript	0.00222098	0.00669447	1.2108	0.400867	0.00310136	0.0148344
ENSG00000225871	RP11-495P10.10	ENST00000454544.2	processed_pseudogene	0.706676	0.745836	-0.404421	-1.2048	0.572313	0.935742
ENSG00000236334	PPIAL4G	ENST00000419275.2	protein_coding	0.502526	0.62951	-0.247457	-2.40101	1	1
ENSG00000270629	NBPF14	ENST00000581201.5,ENST00000614329.4,ENST00000621066.4,ENST00000616120.4,ENST00000620240.1,ENST00000611826.4,ENST00000606877.2,ENST00000621070.4,ENST00000614999.4,ENST00000619423.4,ENST00000593495.2	protein_coding	0.177836	0.298488	0.132827	3.32492	0.510218	0.91498
ENSG00000177144	NUDT4P1	ENST00000322209.4	protein_coding	0.844106	0.867509	0.584523	-2.78685	1	1
ENSG00000275140	CH17-478G19.2	ENST00000616023.1	unprocessed_pseudogene	0.99967	0.999703	0.0354215	-3.16702	1	1
ENSG00000178104	PDE4DIP	ENST00000530130.2,ENST00000530062.5,ENST00000613995.4,ENST00000369354.7,ENST00000617454.4,ENST00000524974.5,ENST00000479369.6,ENST00000534466.1,ENST00000313431.13,ENST00000585156.5,ENST00000621371.4,ENST00000527901.1,ENST00000528060.1,ENST00000469668.2,ENST00000369347.8,ENST00000533845.1,ENST00000617527.4,ENST00000369351.7,ENST00000617248.4,ENST00000618504.4,ENST00000620605.4,ENST00000526664.5,EN…	nonsense_mediated_decay,processed_transcript,retained_intron,protein_coding	0.229452	0.362809	0.096761	5.27731	0.519586	0.927192
ENSG00000254539	RP4-791M13.3	ENST00000466343.2	lincRNA	0.277006	0.409746	1.8267	-2.78742	0.473987	0.865255
ENSG00000269713	NBPF9	ENST00000615421.4,ENST00000621074.4,ENST00000621645.4,ENST00000611593.1,ENST00000613969.4,ENST00000613595.4,ENST00000483630.5,ENST00000610300.4,ENST00000584027.8	retained_intron,protein_coding	0.0218585	0.0521011	0.23609	4.9481	0.127765	0.342441
ENSG00000274265	CH17-189H20.1	ENST00000619653.1,ENST00000612135.1,ENST00000611769.4	lincRNA	0.0320974	0.0730249	0.87836	0.189569	0.0425276	0.141366
ENSG00000215861	WI2-1896O14.1	ENST00000313342.8	unprocessed_pseudogene	0.236773	0.370621	-4.06703	-2.90468	0.206563	0.491502
ENSG00000272755	RP11-326G21.1	ENST00000610119.1	lincRNA	0.00875101	0.0231543	0	-3.48905	1	1
ENSG00000274423	RP11-544O24.2	ENST00000618702.1	unprocessed_pseudogene	0.825649	0.850989	0.0500307	-2.68267	1	1
ENSG00000271383	NBPF19	ENST00000611931.4,ENST00000621744.4,ENST00000426482.3,ENST00000612881.4,ENST00000578189.1,ENST00000369227.7	protein_coding	0.134956	0.240993	0.0295698	3.73991	0.884299	1
ENSG00000263464	PPIAL4C	ENST00000585245.2	protein_coding	0.127636	0.230251	0.912222	-3.02908	1	1
ENSG00000277147	LINC00869	ENST00000435115.5,ENST00000610297.1,ENST00000620190.1,ENST00000429388.5,ENST00000622695.1,ENST00000439719.5,ENST00000610578.4,ENST00000430442.2,ENST00000622079.1,ENST00000621156.1	lincRNA	1.74062e-05	7.38762e-05	0.432527	2.81846	0.0506784	0.163345
ENSG00000275557	RP11-353N4.6	ENST00000617712.1	lincRNA	0.147677	0.259212	-0.857728	-2.68288	0.748379	1
ENSG00000234232	RP11-353N4.5	ENST00000636533.1,ENST00000636086.1,ENST00000622585.1,ENST00000609662.2,ENST00000617878.2,ENST00000615436.2	transcribed_unprocessed_pseudogene,processed_transcript	0.550367	0.650353	0	-3.48905	1	1
ENSG00000226500	RP11-196G18.1	ENST00000451620.2	processed_pseudogene	0.20377	0.332129	0	-3.48905	1	1
ENSG00000150337	FCGR1A	ENST00000489704.1,ENST00000489479.1,ENST00000369168.4,ENST00000444948.5	processed_transcript,protein_coding	0.17622	0.296452	0	-3.48905	1	1
ENSG00000203814	HIST2H2BF	ENST00000369167.2,ENST00000620458.1,ENST00000469483.1,ENST00000545683.1,ENST00000420462.1	processed_transcript,protein_coding	1.79882e-202	2.73052e-199	-2.68111	7.43048	1.26052e-78	1.31959e-75
ENSG00000183598	HIST2H3D	ENST00000331491.1	protein_coding	3.1847e-163	2.68567e-160	-2.9434	5.82818	2.00847e-79	2.17768e-76
ENSG00000270882	HIST2H4A	ENST00000613412.1,ENST00000614272.1,ENST00000618193.1,ENST00000578186.2	nonsense_mediated_decay,protein_coding	1.04671e-12	9.72136e-12	-1.76518	0.891642	1.84774e-06	1.72655e-05
ENSG00000203811	HIST2H3C	ENST00000369158.1	protein_coding	1.13394e-22	2.16103e-21	-3.34326	1.10708	8.87337e-17	2.89663e-15
ENSG00000203812	HIST2H2AA3	ENST00000369159.2	protein_coding	1.12608e-48	7.2893e-47	-3.05096	2.04658	8.06807e-24	4.71036e-22
ENSG00000220323	HIST2H2BD	ENST00000369385.5	processed_pseudogene	0.10487	0.196552	-1.02695	-0.793858	0.0936035	0.268086
ENSG00000272993	RP11-196G18.24	ENST00000608318.1	lincRNA	0.0233011	0.0550418	0.138259	1.49547	0.687464	1
ENSG00000203819	HIST2H2BC	ENST00000498492.2	processed_pseudogene	0.755457	0.78977	-0.512361	0.413078	0.205528	0.491502
ENSG00000272196	HIST2H2AA4	ENST00000607355.2	protein_coding	8.69524e-33	2.85691e-31	-2.61174	1.29719	1.19177e-13	2.93438e-12
ENSG00000203852	HIST2H3A	ENST00000403683.1	protein_coding	5.38414e-20	8.60754e-19	-3.061	0.237306	6.15778e-10	9.77229e-09
ENSG00000270276	HIST2H4B	ENST00000579512.2,ENST00000621520.1,ENST00000612061.1	nonsense_mediated_decay,protein_coding	4.2063e-18	5.91747e-17	-2.06975	1.30202	7.52508e-10	1.1837e-08
ENSG00000184678	HIST2H2BE	ENST00000369155.3	protein_coding	1.27962e-88	2.68645e-86	-1.59487	6.23821	2.73739e-29	2.25215e-27
ENSG00000184260	HIST2H2AC	ENST00000331380.3	protein_coding	9.08134e-123	4.24154e-120	-1.6928	7.87094	5.36922e-35	6.24537e-33
ENSG00000184270	HIST2H2AB	ENST00000331128.4	protein_coding	9.58822e-142	6.32802e-139	-2.57033	6.86071	1.30667e-71	9.91727e-69
ENSG00000178096	BOLA1	ENST00000369150.1,ENST00000476344.1,ENST00000369153.2,ENST00000369152.5	processed_transcript,protein_coding	0.0371739	0.0828668	-0.580591	2.86854	0.00830877	0.0352004
ENSG00000159164	SV2A	ENST00000369145.1,ENST00000369146.7	protein_coding	0.394945	0.533707	2.37407	-2.57973	0.211734	0.496451
ENSG00000143368	SF3B4	ENST00000457312.1,ENST00000271628.8	protein_coding	5.83532e-11	4.55644e-10	-0.936095	6.06195	3.00493e-11	5.60016e-10
ENSG00000014914	MTMR11	ENST00000369140.7,ENST00000482025.5,ENST00000482343.5,ENST00000490310.1,ENST00000466496.5,ENST00000439741.3,ENST00000479272.1,ENST00000495054.1,ENST00000493562.1,ENST00000492824.5	processed_transcript,retained_intron,protein_coding	1.58478e-14	1.69888e-13	0.765301	3.82843	2.69338e-05	0.000205191
ENSG00000264522	OTUD7B	ENST00000619871.1,ENST00000417191.2,ENST00000581312.5	retained_intron,protein_coding	0.818097	0.844553	-0.0658016	5.26462	0.662971	1
ENSG00000223945	RP11-458I7.1	ENST00000426826.2	processed_pseudogene	0.0262304	0.0610541	-4.3506	-2.79173	0.12499	0.336188
ENSG00000136631	VPS45	ENST00000477558.1,ENST00000478999.1,ENST00000497638.2,ENST00000611412.4,ENST00000460366.5,ENST00000618148.1,ENST00000369130.7,ENST00000491789.1,ENST00000369128.9,ENST00000472756.1,ENST00000419023.2,ENST00000535106.5,ENST00000462852.5	nonsense_mediated_decay,processed_transcript,retained_intron,protein_coding	1.2019e-07	6.64031e-07	-0.8483	5.47311	8.60546e-09	1.16631e-07
ENSG00000023902	PLEKHO1	ENST00000479194.5,ENST00000485470.1,ENST00000369124.4,ENST00000369126.5,ENST00000492304.1,ENST00000441340.1,ENST00000502767.1,ENST00000607609.2,ENST00000477309.1	processed_transcript,retained_intron,protein_coding	3.86765e-07	2.0168e-06	-1.11312	2.34648	6.66143e-06	5.69281e-05
ENSG00000143401	ANP32E	ENST00000534220.1,ENST00000533654.5,ENST00000583931.5,ENST00000534437.1,ENST00000369114.9,ENST00000532744.2,ENST00000369115.3,ENST00000436748.6,ENST00000629042.2,ENST00000616917.4	protein_coding	4.93458e-67	5.96849e-65	-1.94431	6.90643	9.61179e-44	1.74733e-41
ENSG00000118298	CA14	ENST00000607652.5,ENST00000582010.3,ENST00000483993.3,ENST00000607082.1,ENST00000369111.8	nonsense_mediated_decay,retained_intron,protein_coding	0.38277	0.52089	1.93424	-2.3178	0.190546	0.468704
ENSG00000117362	APH1A	ENST00000360244.8,ENST00000369109.7,ENST00000486720.1,ENST00000236017.5,ENST00000414276.6,ENST00000486308.1,ENST00000476538.1,ENST00000493092.1,ENST00000461320.5	processed_transcript,retained_intron,protein_coding	0.00250287	0.00746263	-0.182564	5.66524	0.205439	0.491502
ENSG00000118292	C1orf54	ENST00000369098.3,ENST00000369102.5,ENST00000369099.7	protein_coding	0.18378	0.306223	0.606641	-0.99434	0.439822	0.829634
ENSG00000159208	CIART	ENST00000469255.5,ENST00000369094.5,ENST00000290363.5,ENST00000447007.5,ENST00000497211.1,ENST00000369095.5,ENST00000417398.5	processed_transcript,retained_intron,protein_coding	0.00037416	0.00129198	0.347027	-2.40067	1	1
ENSG00000266472	MRPS21	ENST00000614145.4,ENST00000581066.2	protein_coding	0.000307397	0.0010775	-0.104343	6.49601	0.44891	0.83976
ENSG00000117360	PRPF3	ENST00000470824.1,ENST00000476970.1,ENST00000493553.1,ENST00000467329.5,ENST00000324862.6,ENST00000496202.5,ENST00000467514.1	processed_transcript,protein_coding	0.00106642	0.00341982	-0.439253	6.86985	0.00121945	0.00646885
ENSG00000163125	RPRD2	ENST00000401000.8,ENST00000369068.4,ENST00000492220.1,ENST00000369067.7	processed_transcript,protein_coding	0.0093222	0.0244821	-0.232866	6.31052	0.0926188	0.265717
ENSG00000143374	TARS2	ENST00000369064.7,ENST00000466989.1,ENST00000479372.1,ENST00000369053.3,ENST00000467982.6,ENST00000480070.5,ENST00000606933.5,ENST00000483046.1,ENST00000462578.1,ENST00000369054.6,ENST00000369051.7,ENST00000460794.1,ENST00000438568.6,ENST00000463555.1	nonsense_mediated_decay,processed_transcript,retained_intron,protein_coding	0.0665426	0.13624	-0.503796	4.01962	0.00435172	0.0199507
ENSG00000143369	ECM1	ENST00000369047.8,ENST00000369049.8,ENST00000490346.1,ENST00000470432.5,ENST00000346569.6,ENST00000498579.5,ENST00000496744.5	processed_transcript,protein_coding	2.00705e-10	1.4847e-09	0.157881	0.44453	0.742766	1
ENSG00000228126	FALEC	ENST00000416894.1	lincRNA	0.854794	0.877068	0.0577433	-1.32197	1	1
ENSG00000143382	ADAMTSL4	ENST00000369038.6,ENST00000271643.8,ENST00000369039.9,ENST00000489159.1,ENST00000369041.9,ENST00000483335.1	processed_transcript,retained_intron,protein_coding	0.382767	0.52089	0.499132	-1.39903	0.644235	1
ENSG00000203804	ADAMTSL4-AS1	ENST00000369035.2,ENST00000615012.1	processed_transcript,retained_intron	0.145873	0.256852	0.816043	0.432081	0.0454002	0.148636
ENSG00000143384	MCL1	ENST00000620947.4,ENST00000369026.2,ENST00000307940.3,ENST00000464132.1	processed_transcript,protein_coding	0.0515198	0.109522	0.0754891	7.71315	0.573106	0.935915
ENSG00000143420	ENSA	ENST00000356527.9,ENST00000513281.5,ENST00000362052.7,ENST00000638926.1,ENST00000503345.1,ENST00000271690.12,ENST00000361532.9,ENST00000354702.3,ENST00000503241.1,ENST00000509582.5,ENST00000369014.9,ENST00000361631.9,ENST00000505321.1,ENST00000339643.9,ENST00000369016.8	nonsense_mediated_decay,processed_transcript,protein_coding	0.273514	0.405569	0.180476	7.42854	0.179058	0.447115
ENSG00000143457	GOLPH3L	ENST00000479757.1,ENST00000427665.1,ENST00000271732.7	processed_transcript,protein_coding	8.30254e-07	4.17244e-06	0.299912	6.07657	0.0319022	0.111337
ENSG00000143452	HORMAD1	ENST00000486497.1,ENST00000361824.6,ENST00000442853.5,ENST00000368987.5,ENST00000476530.1,ENST00000470397.5,ENST00000368995.8,ENST00000322343.11	processed_transcript,protein_coding	0.0468796	0.100959	1.4317	-2.90397	0.693001	1
ENSG00000163131	CTSS	ENST00000368985.7,ENST00000472977.6,ENST00000483930.1,ENST00000448301.6,ENST00000607427.1,ENST00000480760.1	nonsense_mediated_decay,processed_transcript,protein_coding	0.000105175	0.000397537	-0.652065	-1.90417	0.550718	0.930194
ENSG00000236713	RP11-363I22.3	ENST00000283110.7	processed_pseudogene	0.495415	0.622246	0	-3.48905	1	1
ENSG00000143387	CTSK	ENST00000480670.1,ENST00000271651.7,ENST00000443913.1	processed_transcript,protein_coding	4.96741e-11	3.90385e-10	0.971699	1.84996	0.000429222	0.00255505
ENSG00000224690	UBE2D3P3	ENST00000426992.2	processed_pseudogene	0.57229	0.650353	2.34095	-3.31904	1	1
ENSG00000143437	ARNT	ENST00000504358.1,ENST00000512296.5,ENST00000358595.9,ENST00000505755.5,ENST00000515192.5,ENST00000468970.1,ENST00000505979.5,ENST00000354396.6,ENST00000478972.2,ENST00000497108.6,ENST00000471844.6,ENST00000510273.1	nonsense_mediated_decay,processed_transcript,retained_intron,protein_coding	0.15435	0.268319	0.125828	5.9902	0.370323	0.731372
ENSG00000224800	RPS27AP6	ENST00000427962.1	processed_pseudogene	0.649007	0.697097	0.619524	-2.31854	0.799597	1
ENSG00000229357	CYCSP51	ENST00000443545.1	processed_pseudogene	0.241447	0.37498	3.20526	-3.16593	0.568062	0.930194
ENSG00000143379	SETDB1	ENST00000463774.1,ENST00000448029.5,ENST00000368962.6,ENST00000533529.1,ENST00000498193.5,ENST00000497314.1,ENST00000481219.1,ENST00000368969.8,ENST00000271640.9,ENST00000368964.3,ENST00000487584.6,ENST00000368963.5,ENST00000528749.1,ENST00000459773.1,ENST00000525956.5,ENST00000423081.1,ENST00000534805.5	nonsense_mediated_decay,processed_transcript,retained_intron,protein_coding	1.51699e-05	6.4783e-05	0.307922	6.34409	0.0259163	0.0934877
ENSG00000143418	CERS2	ENST00000482825.7,ENST00000361419.9,ENST00000460664.5,ENST00000368949.8,ENST00000560793.6,ENST00000559660.1,ENST00000271688.10,ENST00000558062.5,ENST00000457392.1,ENST00000421609.5,ENST00000559020.1,ENST00000561294.5,ENST00000345896.8,ENST00000368954.9	processed_transcript,retained_intron,protein_coding	0.000214887	0.000773692	0.42801	7.04596	0.00154779	0.00799817
ENSG00000143412	ANXA9	ENST00000474997.1,ENST00000368947.8	processed_transcript,protein_coding	4.6989e-05	0.000186427	0.930042	1.85084	0.000855698	0.00471302
ENSG00000143409	MINDY1	ENST00000361738.10,ENST00000312210.9,ENST00000622754.4,ENST00000470877.1,ENST00000497067.1,ENST00000361936.9,ENST00000493834.2	processed_transcript,protein_coding	0.0475947	0.102278	0.728451	0.982251	0.0346661	0.11954
ENSG00000143363	PRUNE1	ENST00000431193.5,ENST00000368934.1,ENST00000475722.5,ENST00000271620.7,ENST00000467771.5,ENST00000462440.5,ENST00000368935.1,ENST00000450884.5,ENST00000368936.5,ENST00000368937.5	processed_transcript,protein_coding	0.0064744	0.0176966	-0.41342	4.61163	0.0104974	0.0429559
ENSG00000163141	BNIPL	ENST00000491386.1,ENST00000392802.3,ENST00000361277.9,ENST00000368931.7,ENST00000485855.1,ENST00000295294.11	nonsense_mediated_decay,processed_transcript,protein_coding	0.0293362	0.0674201	0.504113	0.545729	0.21028	0.496182
ENSG00000143443	C1orf56	ENST00000368926.5,ENST00000473308.1,ENST00000465135.1	processed_transcript,protein_coding	0.0377821	0.084056	0.364147	-1.78719	0.851487	1
ENSG00000197622	CDC42SE1	ENST00000483763.5,ENST00000540998.5,ENST00000491825.1,ENST00000492796.5,ENST00000470278.5,ENST00000439374.6,ENST00000357235.5	processed_transcript,retained_intron,protein_coding	0.740523	0.776431	-0.0487726	5.83297	0.733487	1
ENSG00000213190	MLLT11	ENST00000368921.4	protein_coding	0.79396	0.823106	-0.171013	0.11031	0.758927	1
ENSG00000143458	GABPB2	ENST00000368918.7,ENST00000368916.1,ENST00000467551.1,ENST00000462520.5,ENST00000489549.5,ENST00000486076.5	processed_transcript,protein_coding	1.2267e-11	1.02678e-10	0.0279756	4.81047	0.862268	1
ENSG00000143434	SEMA6C	ENST00000368913.7,ENST00000464018.5,ENST00000485745.1,ENST00000479820.1,ENST00000613223.1,ENST00000341697.7,ENST00000621728.4,ENST00000368912.7,ENST00000368914.7,ENST00000489944.1	processed_transcript,protein_coding	3.14797e-06	1.47165e-05	0.583149	2.04875	0.027422	0.097884
ENSG00000163156	SCNM1	ENST00000461862.5,ENST00000459799.1,ENST00000471039.1,ENST00000602841.5,ENST00000497147.1,ENST00000368905.8,ENST00000368902.1	processed_transcript,protein_coding	3.37827e-09	2.21574e-08	-0.198646	4.51126	0.226214	0.523548
ENSG00000163155	LYSMD1	ENST00000440902.2,ENST00000368908.9	protein_coding	0.264752	0.39878	0.11453	2.59475	0.63584	1
ENSG00000163159	VPS72	ENST00000471423.1,ENST00000496809.5,ENST00000354473.4,ENST00000368892.8,ENST00000491094.6,ENST00000640458.1,ENST00000463470.1	processed_transcript,retained_intron,protein_coding	0.0022035	0.00664443	-0.0911921	6.15309	0.513949	0.92058
ENSG00000143398	PIP5K1A	ENST00000481713.1,ENST00000447555.5,ENST00000409426.5,ENST00000486866.1,ENST00000454769.2,ENST00000489625.1,ENST00000461816.5,ENST00000464105.1,ENST00000368888.8,ENST00000349792.9,ENST00000468772.5,ENST00000486048.2,ENST00000441902.6,ENST00000460157.5,ENST00000424999.1,ENST00000368890.8,ENST00000418435.1	nonsense_mediated_decay,processed_transcript,retained_intron,protein_coding	0.00596875	0.0164657	-0.216938	6.90537	0.109445	0.304942
ENSG00000159352	PSMD4	ENST00000462970.5,ENST00000491857.1,ENST00000427779.5,ENST00000469786.2,ENST00000445776.1,ENST00000453615.1,ENST00000470396.1,ENST00000368881.8,ENST00000476855.5,ENST00000461434.1,ENST00000368884.7,ENST00000437736.5	nonsense_mediated_decay,processed_transcript,retained_intron,protein_coding	1.47336e-05	6.3044e-05	-0.247499	7.77852	0.0643098	0.198938
ENSG00000143373	ZNF687	ENST00000436614.1,ENST00000449313.5,ENST00000426871.1,ENST00000336715.10,ENST00000459919.1,ENST00000443959.1,ENST00000324048.9	nonsense_mediated_decay,retained_intron,protein_coding	0.00438627	0.0124439	0.128583	4.84186	0.413393	0.79221
ENSG00000143393	PI4KB	ENST00000446339.1,ENST00000529142.5,ENST00000368873.5,ENST00000489889.2,ENST00000460323.1,ENST00000368874.8,ENST00000455060.5,ENST00000430800.5,ENST00000469239.1,ENST00000438243.2,ENST00000489223.2,ENST00000368875.6,ENST00000368872.5	retained_intron,protein_coding	2.65871e-10	1.93563e-09	0.510944	5.99304	0.00027539	0.00171218
ENSG00000273481	RP11-126K1.9	ENST00000609583.1	lincRNA	0.0575953	0.120373	1.75016	-2.39877	0.275499	0.610511
ENSG00000143390	RFX5	ENST00000436271.5,ENST00000437327.5,ENST00000444392.5,ENST00000436637.5,ENST00000430227.5,ENST00000494217.5,ENST00000368870.6,ENST00000392746.7,ENST00000479681.5,ENST00000478564.5,ENST00000435314.5,ENST00000452671.6,ENST00000475144.1,ENST00000452456.1,ENST00000422595.5,ENST00000412774.5,ENST00000450506.5,ENST00000458484.5,ENST00000290524.8,ENST00000469513.5,ENST00000421986.5	nonsense_mediated_decay,processed_transcript,retained_intron,protein_coding	0.0195729	0.0472723	0.240134	5.75096	0.092895	0.266358
ENSG00000143416	SELENBP1	ENST00000473693.5,ENST00000470345.5,ENST00000474352.5,ENST00000368868.9,ENST00000492643.5,ENST00000423070.5,ENST00000424475.5,ENST00000463664.5,ENST00000493560.5,ENST00000455839.5,ENST00000455397.5,ENST00000427867.2,ENST00000427977.6,ENST00000465273.1,ENST00000498494.1,ENST00000426705.6,ENST00000458566.5,ENST00000447402.7,ENST00000443708.5	nonsense_mediated_decay,processed_transcript,retained_intron,protein_coding	0.797486	0.826112	-2.29241	-3.31978	1	1
ENSG00000159377	PSMB4	ENST00000474100.1,ENST00000495288.5,ENST00000476467.1,ENST00000466425.1,ENST00000290541.6,ENST00000493673.1,ENST00000495805.5	retained_intron,protein_coding	7.12502e-06	3.18288e-05	-0.523394	6.97492	0.00011204	0.000756209
ENSG00000143442	POGZ	ENST00000482678.1,ENST00000409503.5,ENST00000439756.1,ENST00000467287.5,ENST00000495253.1,ENST00000533461.5,ENST00000450842.1,ENST00000531094.5,ENST00000594456.1,ENST00000533351.5,ENST00000476128.1,ENST00000491586.5,ENST00000492528.1,ENST00000392723.5,ENST00000271715.6,ENST00000441516.1,ENST00000529669.1,ENST00000368863.6,ENST00000358476.7,ENST00000497787.1,ENST00000485040.5	nonsense_mediated_decay,retained_intron,protein_coding	7.33918e-08	4.13991e-07	0.263095	6.73118	0.0536405	0.171382
ENSG00000143375	CGN	ENST00000464886.1,ENST00000502442.1,ENST00000416743.1,ENST00000271636.11,ENST00000467998.1,ENST00000505188.5,ENST00000473377.5,ENST00000427934.2	retained_intron,protein_coding	0.0852515	0.167096	0.40501	4.48321	0.0141576	0.0557089
ENSG00000143367	TUFT1	ENST00000490156.1,ENST00000392712.7,ENST00000368849.7,ENST00000368848.6,ENST00000461859.1,ENST00000498606.5,ENST00000353024.4	retained_intron,protein_coding	1.70112e-09	1.15355e-08	0.642614	4.11975	0.000214692	0.00136214
ENSG00000232536	RP11-74C1.4	ENST00000434112.1	sense_intronic	7.88309e-06	3.50143e-05	3.06747	-1.67827	0.00375457	0.0175308
ENSG00000223861	RP11-74C1.2	ENST00000452587.1	processed_pseudogene	0.705213	0.744496	-0.273879	-0.381852	0.70346	1
ENSG00000143376	SNX27	ENST00000368838.1,ENST00000482791.1,ENST00000368843.7,ENST00000368841.6,ENST00000458013.6	nonsense_mediated_decay,processed_transcript,protein_coding	2.0141e-05	8.46195e-05	-0.382935	5.97325	0.0064229	0.0281132
ENSG00000159409	CELF3	ENST00000419910.6,ENST00000479893.5,ENST00000290585.8,ENST00000478829.1,ENST00000420342.1,ENST00000290583.8,ENST00000470688.5	processed_transcript,retained_intron,protein_coding	0.288728	0.422148	3.72476	-3.02886	0.343798	0.692924
ENSG00000178796	RIIAD1	ENST00000427205.1,ENST00000451222.5,ENST00000451484.6,ENST00000326413.7,ENST00000426175.5,ENST00000479191.1	processed_transcript,protein_coding	0.399441	0.538579	0.705058	-2.09588	0.655963	1
ENSG00000236940	RP11-98D18.7	ENST00000446084.1	processed_pseudogene	0.57229	0.650353	2.34095	-3.31904	1	1
ENSG00000143436	MRPL9	ENST00000461182.1,ENST00000492684.5,ENST00000368829.3,ENST00000467306.5,ENST00000468006.1,ENST00000478926.5,ENST00000495867.1,ENST00000368830.7,ENST00000481777.5,ENST00000462783.1,ENST00000486707.5	nonsense_mediated_decay,processed_transcript,retained_intron,protein_coding	6.76045e-09	4.29823e-08	-0.585954	5.87712	3.48518e-05	0.000259457
ENSG00000143450	OAZ3	ENST00000321531.10,ENST00000635374.1,ENST00000635179.1,ENST00000577465.1,ENST00000635322.1,ENST00000400999.6,ENST00000627780.2,ENST00000479764.6,ENST00000582415.2,ENST00000639906.1,ENST00000453029.2	processed_transcript,retained_intron,protein_coding	0.748302	0.783423	0.479165	-0.23789	0.32256	0.681477
ENSG00000182134	TDRKH	ENST00000530202.1,ENST00000458431.6,ENST00000368823.5,ENST00000368824.7,ENST00000525790.5,ENST00000368825.7,ENST00000368822.5,ENST00000463553.1,ENST00000526378.5,ENST00000440583.6,ENST00000368827.10,ENST00000484421.5,ENST00000526413.5,ENST00000494725.6,ENST00000486986.6	nonsense_mediated_decay,processed_transcript,retained_intron,protein_coding	0.000112523	0.000423465	-0.0467852	4.07809	0.799779	1
ENSG00000269489	RP11-98D18.17	ENST00000601909.1	lincRNA	0.408765	0.54864	3.18807	-3.16695	0.568045	0.930194
ENSG00000213171	LINGO4	ENST00000368820.3	protein_coding	0.592348	0.650353	0	-3.48905	1	1
ENSG00000143365	RORC	ENST00000480719.1,ENST00000638901.1,ENST00000318247.6,ENST00000356728.10	nonsense_mediated_decay,processed_transcript,protein_coding	4.36702e-20	7.0296e-19	3.39125	0.569647	5.79093e-13	1.32584e-11
ENSG00000225556	C2CD4D	ENST00000454109.1	protein_coding	0.412412	0.552143	-0.813239	-3.02951	1	1
ENSG00000196407	THEM5	ENST00000453881.2,ENST00000368817.9	protein_coding	0.592348	0.650353	0	-3.48905	1	1
ENSG00000159445	THEM4	ENST00000477437.1,ENST00000489410.1,ENST00000368814.7,ENST00000483207.5,ENST00000471464.5	nonsense_mediated_decay,processed_transcript,retained_intron,protein_coding	0.438015	0.578505	-0.136217	4.68446	0.397183	0.768031
ENSG00000223810	KRT8P28	ENST00000433288.2	processed_pseudogene	0.178395	0.299088	2.34095	-3.31904	1	1
ENSG00000197747	S100A10	ENST00000478574.5,ENST00000368809.1,ENST00000368811.7,ENST00000478348.1	processed_transcript,protein_coding	1.76107e-08	1.07251e-07	-0.236517	7.05393	0.0800349	0.237353
ENSG00000240667	AL450992.6	ENST00000413192.1	unprocessed_pseudogene	0.0711825	0.144155	2.35099	-3.31852	1	1
ENSG00000163191	S100A11	ENST00000271638.2,ENST00000478109.1	processed_transcript,protein_coding	3.54923e-12	3.12685e-11	0.26454	5.93922	0.0597448	0.187298
ENSG00000232678	SPTLC1P4	ENST00000435997.2	processed_pseudogene	0.583764	0.650353	0	-3.48905	1	1
ENSG00000182898	TCHHL1	ENST00000368806.1	protein_coding	0.438836	0.578907	0	-3.48905	1	1
ENSG00000159450	TCHH	ENST00000368804.5,ENST00000614923.1	protein_coding	0.469808	0.606938	0.404255	-0.422232	0.435784	0.826087
ENSG00000233792	PUDPP2	ENST00000431423.2,ENST00000628080.1	transcribed_processed_pseudogene,processed_transcript	0.557899	0.650353	0	-3.48905	1	1
ENSG00000215853	RPTN	ENST00000316073.3	protein_coding	0.207444	0.336997	0	-3.48905	1	1
ENSG00000236427	RP11-107M16.2	ENST00000429352.1	lincRNA	0.00474933	0.0133765	0	-3.48905	1	1
ENSG00000197915	HRNR	ENST00000368801.2	protein_coding	0.299294	0.432638	0	-3.48905	1	1
ENSG00000143631	FLG	ENST00000368799.1	protein_coding	0.506724	0.632577	2.34095	-3.31904	1	1
ENSG00000183586	HMGN3P1	ENST00000453847.2	processed_pseudogene	0.282003	0.415036	0.575712	-2.78897	1	1
ENSG00000163202	LCE3D	ENST00000368787.3	protein_coding	0.583764	0.650353	0	-3.48905	1	1
ENSG00000240386	LCE1F	ENST00000334371.3	protein_coding	0.0449271	0.0973549	0	-3.48905	1	1
ENSG00000186226	LCE1E	ENST00000368770.3,ENST00000368771.1,ENST00000619588.1	protein_coding	4.01081e-05	0.000160957	0	-3.48905	1	1
ENSG00000197084	LCE1C	ENST00000607093.1,ENST00000606576.1	protein_coding	2.80901e-06	1.31908e-05	0	-3.48905	1	1
ENSG00000196734	LCE1B	ENST00000360090.3	protein_coding	5.95279e-06	2.6881e-05	0	-3.48905	1	1
ENSG00000163206	SMCP	ENST00000368765.3	protein_coding	0.583764	0.650353	0	-3.48905	1	1
ENSG00000163207	IVL	ENST00000368764.3	protein_coding	0.000316918	0.00110794	0	-3.48905	1	1
ENSG00000169474	SPRR1A	ENST00000368762.1	protein_coding	0.542378	0.650353	2.34095	-3.31904	1	1
ENSG00000163209	SPRR3	ENST00000443178.1,ENST00000295367.4,ENST00000495845.1,ENST00000331860.7	processed_transcript,protein_coding	0.280095	0.413048	2.34095	-3.31904	1	1
ENSG00000169469	SPRR1B	ENST00000307098.4	protein_coding	0.768431	0.801429	0.0591373	-3.16717	1	1
ENSG00000163216	SPRR2D	ENST00000368757.1,ENST00000360379.3,ENST00000368758.3,ENST00000368756.1	protein_coding	0.00657348	0.017948	4.12122	-2.90225	0.206221	0.491502
ENSG00000203785	SPRR2E	ENST00000368750.7,ENST00000368751.1	protein_coding	0.488633	0.61965	0	-3.48905	1	1
ENSG00000229699	RP1-140J1.1	ENST00000427145.1	lincRNA	0.57229	0.650353	2.34095	-3.31904	1	1
ENSG00000203783	PRR9	ENST00000368744.3	protein_coding	0.0358372	0.0803946	0	-3.48905	1	1
ENSG00000230779	RP1-140J1.4	ENST00000445179.1	processed_pseudogene	0.257679	0.392065	2.35099	-3.31852	1	1
ENSG00000159527	PGLYRP3	ENST00000290722.1	protein_coding	0.592348	0.650353	0	-3.48905	1	1
ENSG00000163220	S100A9	ENST00000368738.3	protein_coding	0.557899	0.650353	0	-3.48905	1	1
ENSG00000237008	LAPTM4BP1	ENST00000447781.2	processed_pseudogene	0.0298806	0.068531	3.19666	-3.16644	0.568054	0.930194
ENSG00000184330	S100A7A	ENST00000368729.8,ENST00000368728.2,ENST00000329256.2	protein_coding	0.597633	0.650353	-2.29241	-3.31978	1	1
ENSG00000143556	S100A7	ENST00000368723.3,ENST00000368722.5	protein_coding	0.0598496	0.124391	2.12435	-2.68092	0.322023	0.681477
ENSG00000197956	S100A6	ENST00000462951.2,ENST00000368720.6,ENST00000496817.5,ENST00000462776.2,ENST00000368719.8	retained_intron,protein_coding	1.64989e-51	1.1703e-49	1.59366	10.3932	4.98716e-32	4.86833e-30
ENSG00000196420	S100A5	ENST00000368718.5,ENST00000368717.2	protein_coding	0.0207624	0.0498045	0.108092	0.509541	0.849101	1
ENSG00000196154	S100A4	ENST00000368714.1,ENST00000354332.8,ENST00000368715.5,ENST00000481009.1,ENST00000468373.1,ENST00000368716.8	processed_transcript,protein_coding	9.27018e-28	2.33749e-26	1.24019	5.91063	3.53688e-18	1.30153e-16
ENSG00000188015	S100A3	ENST00000368713.7,ENST00000368712.1	protein_coding	6.13285e-07	3.1313e-06	0.592876	1.22287	0.0642946	0.198912
ENSG00000196754	S100A2	ENST00000368709.5,ENST00000487430.6,ENST00000368708.7,ENST00000368707.4,ENST00000368710.5,ENST00000497140.5	protein_coding	8.71713e-37	3.42802e-35	1.03448	2.61424	9.1819e-06	7.63708e-05
ENSG00000188643	S100A16	ENST00000368704.5,ENST00000474991.1,ENST00000368706.8,ENST00000368705.2,ENST00000368703.6	processed_transcript,protein_coding	8.40123e-18	1.152e-16	0.99652	7.2033	2.23507e-13	5.3513e-12
ENSG00000189334	S100A14	ENST00000469571.1,ENST00000368701.5,ENST00000476873.5,ENST00000368700.7,ENST00000344616.3,ENST00000368702.5	processed_transcript,protein_coding	2.95446e-45	1.66718e-43	1.60818	5.87107	8.51464e-29	6.87489e-27
ENSG00000189171	S100A13	ENST00000392623.5,ENST00000392622.3,ENST00000491177.1,ENST00000476133.5,ENST00000440685.6,ENST00000339556.8	processed_transcript,protein_coding	3.24341e-20	5.24876e-19	1.2045	4.84345	3.77291e-14	9.63345e-13
ENSG00000271853	RP1-178F15.5	ENST00000472233.1,ENST00000497086.5,ENST00000484413.5	processed_transcript	0.0677517	0.138405	0.629017	0.642486	0.105988	0.297083
ENSG00000160678	S100A1	ENST00000469893.2,ENST00000368698.3,ENST00000368696.3,ENST00000292169.5,ENST00000436839.1	processed_transcript,protein_coding	0.981596	0.98432	-0.599434	-2.09711	0.656017	1
ENSG00000160679	CHTOP	ENST00000403433.5,ENST00000368694.7,ENST00000495554.1,ENST00000614256.4,ENST00000368687.1,ENST00000368690.7,ENST00000368686.1	processed_transcript,protein_coding	0.0694874	0.141345	-0.0762216	7.06858	0.573147	0.935915
ENSG00000143553	SNAPIN	ENST00000478558.1,ENST00000462880.1,ENST00000474959.5,ENST00000368685.5	processed_transcript,protein_coding	0.0035729	0.0103452	-0.38014	4.5847	0.0191236	0.0720048
ENSG00000143621	ILF2	ENST00000361891.8,ENST00000480213.1,ENST00000615950.4,ENST00000368684.8,ENST00000368681.1	processed_transcript,protein_coding	8.92898e-21	1.50514e-19	-0.956969	8.73474	8.35728e-13	1.87801e-11
ENSG00000169418	NPR1	ENST00000413826.1,ENST00000368680.3,ENST00000368677.2	processed_transcript,retained_intron,protein_coding	0.546628	0.650353	0.0591373	-3.16717	1	1
ENSG00000143624	INTS3	ENST00000491790.1,ENST00000368670.5,ENST00000318967.6,ENST00000435409.6,ENST00000624515.1,ENST00000480659.1,ENST00000368669.1,ENST00000503133.5,ENST00000476843.5,ENST00000481797.5,ENST00000512605.4	nonsense_mediated_decay,retained_intron,protein_coding	5.44787e-10	3.86069e-09	0.467874	6.27234	0.000747824	0.00418338
ENSG00000279767	AL513523.2	ENST00000623024.1	protein_coding	0.0938557	0.180225	-1.17528	-2.58208	0.545701	0.930194
ENSG00000143554	SLC27A3	ENST00000524676.1,ENST00000368661.7,ENST00000483574.6,ENST00000468403.1,ENST00000368660.1,ENST00000461269.1,ENST00000368659.3,ENST00000532853.5,ENST00000624995.3,ENST00000531251.1,ENST00000468044.1,ENST00000271857.6,ENST00000458027.5,ENST00000484014.5	processed_transcript,retained_intron,protein_coding	0.228306	0.361467	0.0505409	1.82138	0.89087	1
ENSG00000143614	GATAD2B	ENST00000636014.1,ENST00000634564.1,ENST00000634408.1,ENST00000636008.1,ENST00000634791.1,ENST00000368655.4,ENST00000637918.1,ENST00000638051.1,ENST00000634645.1,ENST00000634401.1,ENST00000637331.1,ENST00000634544.1	processed_transcript,retained_intron,protein_coding	2.38413e-05	9.90689e-05	0.146991	5.0342	0.33916	0.692924
ENSG00000223599	RP11-216N14.7	ENST00000417868.1	processed_pseudogene	0.00136331	0.00428322	0.240607	-0.358717	0.637594	1
ENSG00000236327	RP11-759F5.1	ENST00000441288.2	processed_pseudogene	0.570506	0.650353	2.35099	-3.31852	1	1
ENSG00000198837	DENND4B	ENST00000462423.1,ENST00000472932.2,ENST00000474386.1,ENST00000480340.1,ENST00000368646.6,ENST00000494683.1,ENST00000492898.1,ENST00000477746.1,ENST00000464048.1,ENST00000483561.2,ENST00000485359.1,ENST00000361217.8,ENST00000531748.1	processed_transcript,retained_intron,protein_coding	0.00912536	0.0240199	-0.0266888	4.81655	0.870246	1
ENSG00000160741	CRTC2	ENST00000524997.1,ENST00000487235.5,ENST00000368633.1,ENST00000476883.5,ENST00000368630.7,ENST00000492073.1,ENST00000303569.10,ENST00000493909.1,ENST00000467860.1,ENST00000461638.6	nonsense_mediated_decay,processed_transcript,retained_intron,protein_coding	0.103924	0.19508	0.20599	4.88113	0.187227	0.463321
ENSG00000143570	SLC39A1	ENST00000413622.5,ENST00000368623.7,ENST00000310483.10,ENST00000368621.5,ENST00000537590.5,ENST00000356205.8,ENST00000617697.4,ENST00000429040.5,ENST00000417348.2,ENST00000461071.1,ENST00000621013.4	processed_transcript,protein_coding	0.656052	0.702693	0.134592	4.78717	0.395265	0.766448
ENSG00000143578	CREB3L4	ENST00000368607.7,ENST00000477617.5,ENST00000368601.5,ENST00000473340.1,ENST00000468845.1,ENST00000461688.5,ENST00000449724.5,ENST00000271889.8,ENST00000492729.1,ENST00000368600.7,ENST00000479010.1,ENST00000431292.1,ENST00000368603.5	processed_transcript,protein_coding	3.02903e-20	4.90969e-19	0.519176	3.59174	0.00621215	0.0272812
ENSG00000143543	JTB	ENST00000428469.1,ENST00000461365.1,ENST00000471173.1,ENST00000271843.8,ENST00000368589.5,ENST00000356648.5	processed_transcript,protein_coding	0.254471	0.388079	-0.126011	5.98477	0.370347	0.731372
ENSG00000272654	RP11-422P24.11	ENST00000608236.1	lincRNA	0.518784	0.643005	-1.10728	-1.03353	0.105893	0.296924
ENSG00000143545	RAB13	ENST00000462680.5,ENST00000614713.4,ENST00000484297.1,ENST00000368575.3,ENST00000495720.5	processed_transcript,protein_coding	4.22651e-13	4.04389e-12	0.75393	5.5461	2.43622e-07	2.6246e-06
ENSG00000177954	RPS27	ENST00000368567.4,ENST00000477151.1,ENST00000493224.5,ENST00000392558.4	processed_transcript,protein_coding	1.52945e-06	7.428e-06	0.462024	9.57809	0.000485653	0.00285183
ENSG00000143552	NUP210L	ENST00000271854.3,ENST00000368553.5,ENST00000368559.7	protein_coding	0.0282302	0.0651691	0.619742	-0.355592	0.261686	0.587178
ENSG00000231416	RP11-422P24.9	ENST00000431295.1	processed_pseudogene	0.00172852	0.00531673	0.862338	-0.0784289	0.0629061	0.195173
ENSG00000231837	RPS7P2	ENST00000435134.2	processed_pseudogene	0.106751	0.199338	0	-3.48905	1	1
ENSG00000143549	TPM3	ENST00000368530.6,ENST00000271850.11,ENST00000330188.13,ENST00000509409.5,ENST00000368533.7,ENST00000509601.1,ENST00000323144.11,ENST00000611659.4,ENST00000341485.9,ENST00000341372.7,ENST00000368527.7,ENST00000504663.1,ENST00000312970.12,ENST00000473036.2,ENST00000328159.8,ENST00000513769.5,ENST00000505010.5,ENST00000368531.6,ENST00000469717.5,ENST00000302206.9,ENST00000515609.1,ENST00000466010.1…	nonsense_mediated_decay,processed_transcript,retained_intron,protein_coding	6.55015e-30	1.85673e-28	-1.07676	9.12011	8.3285e-16	2.53606e-14
ENSG00000163263	C1orf189	ENST00000368525.3	protein_coding	0.123576	0.224125	0.554612	-1.84533	0.699898	1
ENSG00000143612	C1orf43	ENST00000368516.1,ENST00000350592.7,ENST00000368521.9,ENST00000368519.5,ENST00000483282.1,ENST00000470180.2,ENST00000362076.8,ENST00000368518.5,ENST00000493814.1,ENST00000640799.1	nonsense_mediated_decay,processed_transcript,protein_coding	0.161844	0.278568	0.111587	7.6393	0.404963	0.780551
ENSG00000143569	UBAP2L	ENST00000484696.1,ENST00000368504.5,ENST00000437652.5,ENST00000456325.5,ENST00000484819.1,ENST00000428595.1,ENST00000361546.6,ENST00000465855.5,ENST00000412596.5,ENST00000493867.1,ENST00000489076.1,ENST00000343815.10,ENST00000433615.5,ENST00000428931.5,ENST00000495676.5,ENST00000613315.4,ENST00000466173.1,ENST00000271877.11,ENST00000441890.5,ENST00000475373.1	processed_transcript,protein_coding	0.0110529	0.0284972	-0.0675645	6.93334	0.617996	0.988552
ENSG00000143575	HAX1	ENST00000459914.1,ENST00000435087.1,ENST00000483970.6,ENST00000471326.5,ENST00000447768.6,ENST00000531435.5,ENST00000457918.6,ENST00000477780.2,ENST00000492550.1,ENST00000328703.11,ENST00000532105.1	nonsense_mediated_decay,retained_intron,protein_coding	7.87427e-07	3.97035e-06	-0.403719	5.92506	0.00414397	0.0191138
ENSG00000143595	AQP10	ENST00000484864.1,ENST00000324978.7,ENST00000355197.4	processed_transcript,protein_coding	0.59627	0.650353	-2.30497	-3.31911	1	1
ENSG00000143515	ATP8B2	ENST00000514107.1,ENST00000505882.1,ENST00000368490.2,ENST00000368487.7,ENST00000426445.1,ENST00000368489.3	processed_transcript,retained_intron,protein_coding	0.0259936	0.0605725	0.419774	5.4053	0.00446813	0.0204197
ENSG00000226855	RPSAP17	ENST00000437336.1	processed_pseudogene	0.189719	0.313916	-0.153796	-0.260637	0.856696	1
ENSG00000160712	IL6R	ENST00000515190.1,ENST00000476006.5,ENST00000622330.4,ENST00000512471.1,ENST00000507256.1,ENST00000368485.7,ENST00000502679.1,ENST00000344086.8	processed_transcript,retained_intron,protein_coding	3.10269e-10	2.24754e-09	1.16229	3.42336	4.48672e-09	6.3384e-08
ENSG00000228264	PSMD8P1	ENST00000436275.1	processed_pseudogene	0.821729	0.847668	-0.793255	-3.02965	1	1
ENSG00000169291	SHE	ENST00000304760.2,ENST00000555188.5,ENST00000486773.1	protein_coding	0.270348	0.401876	-3.13341	-3.16841	0.568021	0.930194
ENSG00000160714	UBE2Q1	ENST00000476612.1,ENST00000483639.1,ENST00000292211.4,ENST00000474181.1,ENST00000467683.5,ENST00000497453.1,ENST00000491572.1	processed_transcript,protein_coding	0.0562683	0.118128	-0.0432932	5.28498	0.77576	1
ENSG00000160716	CHRNB2	ENST00000637900.1,ENST00000635876.1,ENST00000368476.3,ENST00000636695.1,ENST00000636034.1	nonsense_mediated_decay,processed_transcript,protein_coding	0.557899	0.650353	0	-3.48905	1	1
ENSG00000160710	ADAR	ENST00000530954.1,ENST00000368474.8,ENST00000368471.7,ENST00000492630.1,ENST00000471068.1,ENST00000526905.1,ENST00000529168.1,ENST00000534279.1,ENST00000463920.5,ENST00000494866.1	processed_transcript,retained_intron,protein_coding	0.0102515	0.0266575	-0.116148	9.22015	0.380046	0.745963
ENSG00000143603	KCNN3	ENST00000358505.2,ENST00000271915.8,ENST00000361147.8,ENST00000515643.1,ENST00000618040.4	processed_transcript,protein_coding	0.0358071	0.0803568	0.805895	-0.056922	0.0970219	0.27639
ENSG00000163344	PMVK	ENST00000368467.3	protein_coding	0.0595885	0.123949	0.178429	3.38569	0.36303	0.721097
ENSG00000270361	RP11-307C12.13	ENST00000604546.1	lincRNA	9.84363e-08	5.48839e-07	1.40238	-1.7855	0.181519	0.451928
ENSG00000163346	PBXIP1	ENST00000368460.7,ENST00000368465.5,ENST00000493133.1,ENST00000490230.1,ENST00000498553.5,ENST00000368463.7	nonsense_mediated_decay,processed_transcript,protein_coding	1.69549e-39	7.58078e-38	1.60923	4.32177	2.07912e-20	9.39286e-19
ENSG00000163348	PYGO2	ENST00000483463.1,ENST00000368456.1,ENST00000368457.2	processed_transcript,protein_coding	2.75142e-06	1.29304e-05	-0.0305604	4.56433	0.856788	1
ENSG00000160691	SHC1	ENST00000444179.5,ENST00000444664.5,ENST00000490667.1,ENST00000414115.5,ENST00000368450.5,ENST00000368449.8,ENST00000448116.6,ENST00000412170.5,ENST00000368453.8,ENST00000366442.2,ENST00000368445.9	processed_transcript,protein_coding	6.47533e-08	3.67654e-07	-0.0419328	6.44193	0.762151	1
ENSG00000173207	CKS1B	ENST00000473344.1,ENST00000368436.1,ENST00000474215.5,ENST00000477676.6,ENST00000368439.5,ENST00000308987.5,ENST00000471245.1	processed_transcript,protein_coding	3.68284e-08	2.15097e-07	-0.728173	6.24403	1.73697e-07	1.91894e-06
ENSG00000160688	FLAD1	ENST00000477609.5,ENST00000489992.5,ENST00000487371.1,ENST00000292180.7,ENST00000315144.14,ENST00000368433.5,ENST00000492620.1,ENST00000368431.7,ENST00000295530.6,ENST00000481758.1,ENST00000368432.5,ENST00000368428.1	processed_transcript,protein_coding	2.84583e-06	1.33575e-05	-0.602821	4.99771	9.274e-05	0.000638434
ENSG00000163352	LENEP	ENST00000368427.3,ENST00000392487.1	nonsense_mediated_decay,protein_coding	0.852113	0.874731	-0.593851	-2.09828	0.656068	1
ENSG00000160685	ZBTB7B	ENST00000483226.1,ENST00000292176.2,ENST00000487542.1,ENST00000535420.5,ENST00000368426.3,ENST00000461530.1,ENST00000417934.6	processed_transcript,protein_coding	1.00686e-05	4.40069e-05	0.488622	5.18218	0.00121357	0.00643993
ENSG00000163354	DCST2	ENST00000368424.3,ENST00000368423.5,ENST00000485982.5,ENST00000498036.1,ENST00000467991.2	nonsense_mediated_decay,retained_intron,protein_coding	0.000194883	0.000706359	2.0233	-0.755843	0.00132567	0.00695574
ENSG00000163357	DCST1	ENST00000368419.2,ENST00000368420.1,ENST00000423025.6,ENST00000295542.5,ENST00000525273.5	nonsense_mediated_decay,retained_intron,protein_coding	0.858521	0.880356	1.42553	-2.90447	0.693051	1
ENSG00000143537	ADAM15	ENST00000526491.5,ENST00000368412.7,ENST00000529473.5,ENST00000498481.6,ENST00000360674.8,ENST00000271836.10,ENST00000472434.5,ENST00000531831.5,ENST00000462116.5,ENST00000368413.5,ENST00000468053.1,ENST00000447332.3,ENST00000477533.5,ENST00000485346.6,ENST00000355956.6,ENST00000534019.1,ENST00000527418.5,ENST00000461234.5,ENST00000533732.5,ENST00000487956.6,ENST00000473905.6,ENST00000531703.5,EN…	nonsense_mediated_decay,processed_transcript,retained_intron,protein_coding	0.00018599	0.000676467	-0.306768	5.822	0.0306273	0.107353
ENSG00000243364	EFNA4	ENST00000359751.8,ENST00000427683.2,ENST00000368409.7	protein_coding	4.34191e-05	0.000173169	0.25742	2.53569	0.282439	0.619662
ENSG00000143590	EFNA3	ENST00000368408.3,ENST00000498667.1,ENST00000470294.5	processed_transcript,protein_coding	0.127582	0.230168	-0.561245	2.45643	0.0187198	0.0707211
ENSG00000169242	EFNA1	ENST00000497282.1,ENST00000474413.5,ENST00000368407.7,ENST00000469878.5,ENST00000368406.2	processed_transcript,protein_coding	5.72455e-16	6.85299e-15	0.974605	4.43905	5.51997e-09	7.70133e-08
ENSG00000169241	SLC50A1	ENST00000479579.1,ENST00000475824.5,ENST00000488609.5,ENST00000490770.5,ENST00000368405.7,ENST00000506037.1,ENST00000465546.5,ENST00000303343.12,ENST00000368404.8,ENST00000484157.5,ENST00000622581.4,ENST00000368401.5,ENST00000484027.1,ENST00000490276.5	processed_transcript,retained_intron,protein_coding	3.48059e-25	7.59105e-24	1.04796	5.08766	9.00305e-12	1.7841e-10
ENSG00000179085	DPM3	ENST00000368399.1,ENST00000368400.4,ENST00000341298.3	protein_coding	6.17111e-06	2.78213e-05	0.513622	3.82383	0.00470349	0.021357
ENSG00000223452	HMGN2P18	ENST00000450680.1	processed_pseudogene	0.056938	0.119221	-3.67802	-3.03023	0.343945	0.692924
ENSG00000163463	KRTCAP2	ENST00000490672.1,ENST00000491084.5,ENST00000487350.5,ENST00000492892.1,ENST00000295682.4,ENST00000497317.5,ENST00000471891.5,ENST00000482246.5,ENST00000463527.5,ENST00000461136.5	processed_transcript,protein_coding	0.109938	0.204109	0.151934	2.94488	0.486593	0.881468
ENSG00000163462	TRIM46	ENST00000545012.5,ENST00000464760.5,ENST00000392451.6,ENST00000474430.5,ENST00000543729.5,ENST00000334634.8,ENST00000368385.8,ENST00000468878.1,ENST00000611379.1,ENST00000368383.7,ENST00000368382.5	processed_transcript,protein_coding	0.0398949	0.0880529	0.65895	1.30995	0.0334807	0.116072
ENSG00000185499	MUC1	ENST00000368396.8,ENST00000368389.6,ENST00000368390.7,ENST00000620770.1,ENST00000368398.7,ENST00000498431.5,ENST00000467134.5,ENST00000615517.4,ENST00000468978.2,ENST00000471283.5,ENST00000610359.4,ENST00000338684.9,ENST00000342482.8,ENST00000614519.4,ENST00000611577.4,ENST00000438413.5,ENST00000368392.7,ENST00000337604.6,ENST00000457295.6,ENST00000611571.4,ENST00000466913.1,ENST00000620103.4,ENS…	nonsense_mediated_decay,processed_transcript,retained_intron,protein_coding	0.478497	0.614289	0.877662	-0.631639	0.157594	0.403304
ENSG00000169231	THBS3	ENST00000498500.1,ENST00000460050.1,ENST00000496332.5,ENST00000541990.5,ENST00000469769.1,ENST00000457183.6,ENST00000465596.1,ENST00000368378.7,ENST00000541576.5,ENST00000428962.2,ENST00000486260.5	nonsense_mediated_decay,processed_transcript,retained_intron,protein_coding	1.26211e-46	7.41131e-45	2.80111	3.17819	1.46045e-34	1.64214e-32
ENSG00000173171	MTX1	ENST00000424959.5,ENST00000609421.1,ENST00000481771.5,ENST00000316721.8,ENST00000368376.7,ENST00000495492.1,ENST00000495589.5	nonsense_mediated_decay,processed_transcript,retained_intron,protein_coding	0.00125635	0.00397555	-0.271685	4.23262	0.111064	0.308942
ENSG00000160766	GBAP1	ENST00000463838.5,ENST00000566701.5,ENST00000486197.5,ENST00000486869.5,ENST00000473223.5,ENST00000368374.5,ENST00000462587.1,ENST00000459805.5	transcribed_unprocessed_pseudogene,processed_transcript,retained_intron	0.14035	0.248883	-0.0515421	1.98032	0.873248	1
ENSG00000236675	MTX1P1	ENST00000440904.1	unprocessed_pseudogene	0.158043	0.27319	-3.66937	-3.03088	0.344016	0.692924
ENSG00000177628	GBA	ENST00000470104.1,ENST00000473570.5,ENST00000460156.1,ENST00000491081.5,ENST00000427500.7,ENST00000327247.9,ENST00000464536.1,ENST00000428024.3,ENST00000478472.1,ENST00000493842.5,ENST00000368373.7,ENST00000484489.5,ENST00000467918.5,ENST00000497670.5	processed_transcript,protein_coding	0.0156848	0.0389256	-0.131195	4.60214	0.419712	0.801435
ENSG00000160767	FAM189B	ENST00000491082.1,ENST00000472550.5,ENST00000497941.5,ENST00000361361.6,ENST00000350210.6,ENST00000368368.7,ENST00000487649.5,ENST00000368366.5,ENST00000621094.4,ENST00000481822.1	nonsense_mediated_decay,processed_transcript,retained_intron,protein_coding	0.127749	0.230401	-0.315189	3.88753	0.0800203	0.237353
ENSG00000116521	SCAMP3	ENST00000355379.3,ENST00000490999.5,ENST00000472397.5,ENST00000302631.7,ENST00000478737.5,ENST00000462151.5,ENST00000480219.1,ENST00000465312.5,ENST00000497470.1	processed_transcript,protein_coding	0.16359	0.280915	-0.00550446	5.77083	0.972483	1
ENSG00000176444	CLK2	ENST00000497188.1,ENST00000361168.9,ENST00000368361.8,ENST00000476983.5,ENST00000484699.1,ENST00000355560.4,ENST00000471047.1	processed_transcript,protein_coding	0.466328	0.603943	0.181716	5.40237	0.219177	0.510355
ENSG00000143630	HCN3	ENST00000492035.1,ENST00000467204.1,ENST00000368358.3,ENST00000496230.5	processed_transcript,protein_coding	1.58884e-05	6.77275e-05	0.60144	2.55091	0.0103619	0.0424491
ENSG00000143627	PKLR	ENST00000434082.2,ENST00000342741.4,ENST00000392414.7	nonsense_mediated_decay,protein_coding	0.192228	0.317062	-3.66071	-3.03153	0.344086	0.692924
ENSG00000160752	FDPS	ENST00000467076.5,ENST00000471117.5,ENST00000611010.4,ENST00000489324.1,ENST00000492244.5,ENST00000489003.5,ENST00000612683.1,ENST00000495308.5,ENST00000356657.10,ENST00000447866.5,ENST00000487002.1,ENST00000474345.5,ENST00000465559.5,ENST00000470171.5,ENST00000490140.1,ENST00000491013.5,ENST00000477057.5,ENST00000492887.5,ENST00000461507.5,ENST00000468479.5,ENST00000368356.8	nonsense_mediated_decay,processed_transcript,retained_intron,protein_coding	2.25673e-07	1.2079e-06	0.140866	7.64819	0.29307	0.639084
ENSG00000160753	RUSC1	ENST00000462780.5,ENST00000471876.5,ENST00000468764.5,ENST00000473331.1,ENST00000368352.9,ENST00000492536.5,ENST00000485924.2,ENST00000368349.8,ENST00000490373.5,ENST00000467820.5,ENST00000489860.5,ENST00000368354.7,ENST00000497930.5,ENST00000292254.8,ENST00000368347.8,ENST00000479924.5	nonsense_mediated_decay,retained_intron,protein_coding	0.000273026	0.000965387	-0.400372	5.13008	0.00838044	0.0354496
ENSG00000116539	ASH1L	ENST00000478837.5,ENST00000368346.7,ENST00000548830.1,ENST00000492987.2,ENST00000392403.7,ENST00000548566.1,ENST00000477427.1	nonsense_mediated_decay,retained_intron,protein_coding	0.00393891	0.0112922	0.18089	7.84328	0.175999	0.440611
ENSG00000227773	ASH1L-IT1	ENST00000458371.1	sense_intronic	0.534099	0.650353	-0.619971	-1.0968	0.344662	0.692924
ENSG00000225082	DAP3P1	ENST00000441522.2	unprocessed_pseudogene	0.0251916	0.058989	-0.0662103	-1.63314	1	1
ENSG00000223503	RP11-29H23.6	ENST00000427475.1	processed_pseudogene	0.266467	0.39878	0	-3.48905	1	1
ENSG00000125459	MSTO1	ENST00000471209.1,ENST00000368341.8,ENST00000494995.5,ENST00000475253.5,ENST00000473327.5,ENST00000483734.5,ENST00000488901.5,ENST00000466815.1,ENST00000483832.5,ENST00000490642.5,ENST00000490743.5,ENST00000491308.5,ENST00000478756.1,ENST00000460199.5,ENST00000462250.2,ENST00000245564.6,ENST00000465137.5,ENST00000482284.5	nonsense_mediated_decay,processed_transcript,retained_intron,protein_coding	0.00092604	0.00299879	-0.175203	3.62817	0.353923	0.707171
ENSG00000246203	RP11-29H23.5	ENST00000500626.2	unprocessed_pseudogene	0.000201971	0.000729784	1.36603	-0.840129	0.0301957	0.106003
ENSG00000163374	YY1AP1	ENST00000476093.5,ENST00000355499.8,ENST00000436865.5,ENST00000476027.5,ENST00000493625.5,ENST00000488784.5,ENST00000407221.5,ENST00000359205.9,ENST00000311573.9,ENST00000347088.9,ENST00000354691.9,ENST00000361140.8,ENST00000405763.7,ENST00000496324.5,ENST00000404643.5,ENST00000443231.5,ENST00000442834.6,ENST00000466366.1,ENST00000368330.6,ENST00000477470.1,ENST00000295566.8,ENST00000368340.9,ENS…	nonsense_mediated_decay,processed_transcript,retained_intron,protein_coding	0.53873	0.650353	0.141536	6.30108	0.306989	0.663006
ENSG00000132676	DAP3	ENST00000466384.5,ENST00000479076.1,ENST00000463575.5,ENST00000479151.5,ENST00000462978.1,ENST00000343043.7,ENST00000496863.5,ENST00000471642.6,ENST00000471214.5,ENST00000497433.1,ENST00000491777.2,ENST00000608852.1,ENST00000462002.5,ENST00000461479.1,ENST00000497826.5,ENST00000477394.5,ENST00000421487.6,ENST00000368336.9,ENST00000470830.5,ENST00000463295.1,ENST00000465375.5,ENST00000476444.1,ENS…	processed_transcript,retained_intron,protein_coding	5.664e-05	0.000222162	-0.384845	7.20278	0.00432276	0.0198275
ENSG00000203761	MSTO2P	ENST00000314835.5	unprocessed_pseudogene	0.000756177	0.0024845	0.0623944	1.60235	0.878986	1
ENSG00000116580	GON4L	ENST00000483032.1,ENST00000271883.9,ENST00000437809.5,ENST00000468867.1,ENST00000471341.5,ENST00000473267.1,ENST00000368331.5,ENST00000620426.4,ENST00000497369.5,ENST00000466224.1,ENST00000496021.1,ENST00000622608.1,ENST00000488251.1,ENST00000467009.1,ENST00000361040.9,ENST00000490801.1,ENST00000482386.5,ENST00000615926.4,ENST00000460075.1	processed_transcript,retained_intron,protein_coding	0.126724	0.228865	0.0998908	6.99396	0.46059	0.857287
ENSG00000132718	SYT11	ENST00000368324.4	protein_coding	1.88135e-08	1.14049e-07	-0.474094	-0.100417	0.353281	0.70626
ENSG00000143622	RIT1	ENST00000462687.1,ENST00000539040.5,ENST00000461050.5,ENST00000368323.7,ENST00000609492.1,ENST00000368322.7	nonsense_mediated_decay,retained_intron,protein_coding	0.719392	0.757203	-0.22691	4.11268	0.193598	0.473911
ENSG00000132680	KIAA0907	ENST00000368321.7,ENST00000466520.1,ENST00000482337.5,ENST00000368319.3,ENST00000478002.5,ENST00000465953.1,ENST00000368320.7,ENST00000491599.1,ENST00000466713.1,ENST00000483237.1	processed_transcript,protein_coding	0.12683	0.22903	0.0283124	6.59374	0.838273	1
ENSG00000173080	RXFP4	ENST00000368318.4	protein_coding	0.574374	0.650353	2.35099	-3.31852	1	1
ENSG00000116584	ARHGEF2	ENST00000495070.2,ENST00000609707.1,ENST00000313667.8,ENST00000609126.1,ENST00000471589.5,ENST00000470874.5,ENST00000313695.11,ENST00000608543.1,ENST00000470975.2,ENST00000423422.5,ENST00000474428.6,ENST00000477754.2,ENST00000465079.1,ENST00000470541.6,ENST00000497907.5,ENST00000368315.8,ENST00000476273.1,ENST00000462460.6,ENST00000487755.1,ENST00000361247.8	nonsense_mediated_decay,processed_transcript,retained_intron,protein_coding	1.17009e-39	5.27827e-38	1.55218	6.21063	7.50275e-28	5.76648e-26
ENSG00000163479	SSR2	ENST00000488179.6,ENST00000480567.5,ENST00000484320.6,ENST00000473699.5,ENST00000480176.5,ENST00000472898.5,ENST00000466905.4,ENST00000496742.5,ENST00000472467.1,ENST00000529008.5,ENST00000531790.5,ENST00000295702.8,ENST00000474377.5,ENST00000467041.1,ENST00000532074.5,ENST00000368311.5,ENST00000526212.2,ENST00000531917.5	nonsense_mediated_decay,retained_intron,protein_coding	0.00134857	0.0042426	0.389143	6.95813	0.00404424	0.0187077
ENSG00000160803	UBQLN4	ENST00000368309.3,ENST00000472638.1,ENST00000459954.1	processed_transcript,retained_intron,protein_coding	0.000468643	0.00159234	-0.0908311	6.32156	0.512956	0.919077
ENSG00000116586	LAMTOR2	ENST00000368302.3,ENST00000368305.8,ENST00000368304.9,ENST00000463371.1,ENST00000489664.1,ENST00000487106.5	processed_transcript,protein_coding	0.0138543	0.0348846	0.0790869	3.65021	0.676971	1
ENSG00000132698	RAB25	ENST00000473336.5,ENST00000487325.5,ENST00000497968.1,ENST00000463614.1,ENST00000361084.9	processed_transcript,protein_coding	5.68652e-05	0.000222901	0.57191	5.3833	0.00011166	0.00075398
ENSG00000254726	MEX3A	ENST00000532414.2,ENST00000442784.1	processed_transcript,protein_coding	0.0680832	0.138963	-0.121937	3.56056	0.521644	0.929128
ENSG00000160789	LMNA	ENST00000368299.7,ENST00000502751.5,ENST00000368297.5,ENST00000498722.2,ENST00000473598.6,ENST00000361308.8,ENST00000470835.1,ENST00000496738.5,ENST00000515459.5,ENST00000448611.6,ENST00000495341.5,ENST00000368300.8,ENST00000504687.5,ENST00000515711.1,ENST00000515824.1,ENST00000506981.1,ENST00000508500.1,ENST00000470199.2,ENST00000502357.5,ENST00000469565.6,ENST00000368301.6,ENST00000347559.6,ENS…	nonsense_mediated_decay,processed_transcript,retained_intron,protein_coding	3.0168e-05	0.000123499	0.589555	7.86669	1.07844e-05	8.84393e-05
ENSG00000196189	SEMA4A	ENST00000470306.5,ENST00000355014.6,ENST00000438830.5,ENST00000368285.7,ENST00000435124.5,ENST00000466698.1,ENST00000485575.1,ENST00000484155.1,ENST00000462892.1,ENST00000414683.5,ENST00000368282.1,ENST00000469065.1,ENST00000487358.5,ENST00000633494.1,ENST00000368284.5,ENST00000368286.6	processed_transcript,retained_intron,protein_coding	4.71471e-07	2.43673e-06	1.17624	-2.09431	0.368633	0.729302
ENSG00000160785	SLC25A44	ENST00000482737.1,ENST00000359511.4,ENST00000468973.2,ENST00000469537.1,ENST00000423538.6	processed_transcript,protein_coding	0.906271	0.921231	-0.0674828	5.14306	0.658479	1
ENSG00000160783	PMF1	ENST00000368273.8,ENST00000368279.7,ENST00000497069.2,ENST00000606952.5,ENST00000466489.1,ENST00000368277.3	nonsense_mediated_decay,retained_intron,protein_coding	0.00280554	0.00829422	-0.478447	3.05502	0.0219394	0.0809797
ENSG00000242252	BGLAP	ENST00000471413.1,ENST00000368272.4	retained_intron,protein_coding	0.748616	0.783698	0.348165	-2.40175	1	1
ENSG00000160781	PAQR6	ENST00000480773.5,ENST00000368270.2,ENST00000468632.5,ENST00000491107.5,ENST00000292291.9,ENST00000475507.1,ENST00000623241.3,ENST00000612424.4,ENST00000356983.6,ENST00000492619.5,ENST00000335852.5,ENST00000340183.9,ENST00000470198.5,ENST00000613336.4,ENST00000540423.5	processed_transcript,protein_coding	9.65903e-07	4.8064e-06	0.982133	1.67734	0.00069449	0.00392261
ENSG00000198952	SMG5	ENST00000489907.2,ENST00000473643.1,ENST00000476954.1,ENST00000361813.5,ENST00000468993.1	processed_transcript,retained_intron,protein_coding	0.43431	0.574762	-0.0133353	6.55437	0.924122	1
ENSG00000163472	TMEM79	ENST00000495881.1,ENST00000405535.2,ENST00000357501.6,ENST00000456810.1,ENST00000295694.9,ENST00000485135.1,ENST00000463670.5	processed_transcript,protein_coding	0.0844814	0.165854	-0.0392355	1.61401	0.939636	1
ENSG00000198715	GLMP	ENST00000622703.4,ENST00000480968.1,ENST00000362007.5,ENST00000497831.1,ENST00000472870.5,ENST00000461597.1,ENST00000484214.1,ENST00000368264.1,ENST00000482579.1,ENST00000497955.1,ENST00000614643.4,ENST00000476177.6,ENST00000479084.1,ENST00000481050.1,ENST00000612353.4	nonsense_mediated_decay,processed_transcript,retained_intron,protein_coding	0.292952	0.426353	-0.12855	3.74425	0.492152	0.888766
ENSG00000189030	VHLL	ENST00000339922.4	protein_coding	3.05967e-07	1.61489e-06	5.95953	-1.96124	0.000773522	0.00431309
ENSG00000163468	CCT3	ENST00000413555.5,ENST00000415548.1,ENST00000490221.5,ENST00000368261.7,ENST00000496684.6,ENST00000489870.1,ENST00000368259.6,ENST00000368262.7,ENST00000472765.6,ENST00000463132.5,ENST00000533194.5,ENST00000368256.3,ENST00000446905.5,ENST00000368258.7,ENST00000295688.7,ENST00000478640.6	nonsense_mediated_decay,processed_transcript,retained_intron,protein_coding	1.38847e-21	2.46795e-20	-0.812823	10.0456	9.77564e-10	1.51032e-08
ENSG00000163467	TSACC	ENST00000368251.1,ENST00000368252.5,ENST00000481479.5,ENST00000470342.5,ENST00000368253.6,ENST00000368255.7,ENST00000466306.5,ENST00000368254.5	protein_coding	0.440977	0.580902	-0.175895	0.528496	0.704884	1
ENSG00000132677	RHBG	ENST00000620376.4,ENST00000613460.4,ENST00000494874.1,ENST00000612897.4,ENST00000618120.4,ENST00000537040.5,ENST00000451864.6,ENST00000467375.2,ENST00000622297.1	nonsense_mediated_decay,processed_transcript,retained_intron,protein_coding	0.0589066	0.122699	-0.488467	0.208088	0.270528	0.60283
ENSG00000237390	RP11-139I14.2	ENST00000451362.1	lincRNA	0.780487	0.811466	0.0459602	-3.16651	1	1
ENSG00000125462	C1orf61	ENST00000488498.2,ENST00000400991.6,ENST00000464203.1,ENST00000368243.5,ENST00000465270.5,ENST00000608007.1,ENST00000469813.1,ENST00000471156.5,ENST00000482932.5,ENST00000486517.5,ENST00000497824.5,ENST00000498346.1,ENST00000492750.5,ENST00000495000.1,ENST00000463309.5,ENST00000464238.5,ENST00000476966.5,ENST00000465570.1,ENST00000489918.1,ENST00000310027.9,ENST00000368242.7,ENST00000484428.5,ENS…	processed_transcript,retained_intron,protein_coding	0.165545	0.283718	-0.310828	3.30537	0.121762	0.333084
ENSG00000236947	RP11-98G7.1	ENST00000441085.5,ENST00000452465.1	lincRNA	0.00197677	0.00601209	-1.7356	-2.0323	0.123163	0.335814
ENSG00000116604	MEF2D	ENST00000368240.6,ENST00000360595.7,ENST00000475587.2,ENST00000464356.6,ENST00000489057.1,ENST00000348159.8,ENST00000493077.1	nonsense_mediated_decay,retained_intron,protein_coding	1.56164e-06	7.57587e-06	0.66165	5.32254	9.04987e-06	7.54379e-05
ENSG00000260460	RP11-284F21.8	ENST00000564032.1	lincRNA	0.318997	0.453645	0	-3.48905	1	1
ENSG00000183856	IQGAP3	ENST00000491900.1,ENST00000361170.6,ENST00000498755.1,ENST00000476565.1	nonsense_mediated_decay,processed_transcript,protein_coding	1.18581e-07	6.55498e-07	-0.0659681	5.23508	0.66135	1
ENSG00000163382	NAXE	ENST00000467374.1,ENST00000368235.7,ENST00000488840.1,ENST00000368234.7,ENST00000368233.3	processed_transcript,protein_coding	0.0389918	0.0863108	-0.296083	5.15162	0.0506892	0.163345
ENSG00000160818	GPATCH4	ENST00000474904.5,ENST00000463513.5,ENST00000531900.1,ENST00000498756.5,ENST00000473910.5,ENST00000368232.8,ENST00000531129.5,ENST00000506832.6,ENST00000438976.6,ENST00000525375.1,ENST00000527691.5,ENST00000494414.1,ENST00000497287.5,ENST00000498641.1,ENST00000415314.6,ENST00000529520.5	nonsense_mediated_decay,processed_transcript,retained_intron,protein_coding	5.41164e-25	1.16519e-23	-0.809642	5.83345	1.32183e-08	1.74856e-07
ENSG00000272971	RP11-284F21.11	ENST00000609800.1	lincRNA	0.122937	0.223193	1.43354	-2.90233	0.692837	1
ENSG00000132702	HAPLN2	ENST00000494218.1,ENST00000487988.5,ENST00000456112.1,ENST00000255039.5,ENST00000482204.1	processed_transcript,protein_coding	0.21036	0.340894	0.746494	-2.48779	0.778449	1
ENSG00000272068	RP11-284F21.9	ENST00000606343.1	lincRNA	6.50503e-25	1.38977e-23	1.52583	3.42097	2.76701e-14	7.21062e-13
ENSG00000132692	BCAN	ENST00000361588.5,ENST00000457777.6,ENST00000329117.9,ENST00000441358.5,ENST00000424639.5,ENST00000491823.1,ENST00000479949.5,ENST00000496038.1	nonsense_mediated_decay,retained_intron,protein_coding	0.11168	0.206875	3.72476	-3.02886	0.343798	0.692924
ENSG00000132688	NES	ENST00000368223.3	protein_coding	3.61811e-08	2.11642e-07	0.0250628	3.83722	0.900045	1
ENSG00000237588	RP11-66D17.3	ENST00000441272.2	lincRNA	0.0281001	0.0648937	4.11034	-2.90325	0.206361	0.491502
ENSG00000143320	CRABP2	ENST00000368221.1,ENST00000621784.4,ENST00000368220.1,ENST00000368222.7	protein_coding	1.11078e-25	2.49239e-24	-0.967759	4.58289	3.29266e-09	4.72857e-08
ENSG00000143319	ISG20L2	ENST00000472824.2,ENST00000470713.1,ENST00000496538.1,ENST00000368219.1,ENST00000469074.1,ENST00000313146.10	processed_transcript,protein_coding	1.50705e-10	1.13025e-09	-0.623664	6.07873	8.56367e-06	7.18586e-05
ENSG00000143303	RRNAD1	ENST00000462397.1,ENST00000484742.5,ENST00000497515.1,ENST00000522237.1,ENST00000368216.8,ENST00000524343.1,ENST00000476229.5,ENST00000368218.8,ENST00000481920.1,ENST00000517871.1,ENST00000519086.5	processed_transcript,retained_intron,protein_coding	5.32122e-08	3.04691e-07	0.691332	3.47585	0.000359192	0.00217312
ENSG00000143314	MRPL24	ENST00000361531.6,ENST00000420938.1,ENST00000478899.1,ENST00000412846.5,ENST00000434558.5,ENST00000368211.8	processed_transcript,protein_coding	2.99245e-22	5.54966e-21	-0.669053	5.54741	4.5715e-06	4.01232e-05
ENSG00000143321	HDGF	ENST00000368206.5,ENST00000357325.9,ENST00000477306.1,ENST00000368209.9,ENST00000495212.1,ENST00000482651.5,ENST00000471377.5,ENST00000537739.5,ENST00000469145.5,ENST00000465180.5	processed_transcript,protein_coding	2.43248e-06	1.15081e-05	-0.558085	8.259	2.88761e-05	0.000218018
ENSG00000143294	PRCC	ENST00000454659.1,ENST00000473387.1,ENST00000526188.5,ENST00000469071.1,ENST00000491853.5,ENST00000459707.1,ENST00000271526.8	processed_transcript,retained_intron,protein_coding	0.00763062	0.0204974	-0.271513	6.16886	0.0512631	0.164967
ENSG00000027869	SH2D2A	ENST00000392306.2,ENST00000368199.7,ENST00000468744.5,ENST00000368198.7,ENST00000495306.1,ENST00000486350.1	processed_transcript,protein_coding	3.96064e-05	0.000159091	-0.529704	0.301433	0.205473	0.491502
ENSG00000198400	NTRK1	ENST00000530298.5,ENST00000392302.6,ENST00000533630.1,ENST00000524377.5,ENST00000489021.6,ENST00000368196.7,ENST00000534682.1,ENST00000497019.6,ENST00000358660.3,ENST00000531606.1	nonsense_mediated_decay,processed_transcript,retained_intron,protein_coding	0.202342	0.330139	-0.578561	-1.78948	0.573331	0.935915
ENSG00000027644	INSRR	ENST00000368195.3	protein_coding	0.357283	0.493437	-3.14415	-3.16775	0.568032	0.930194
ENSG00000187800	PEAR1	ENST00000465101.1,ENST00000469390.5,ENST00000455314.5,ENST00000338302.7,ENST00000444016.5,ENST00000292357.7,ENST00000482505.1	nonsense_mediated_decay,retained_intron,protein_coding	5.70162e-41	2.71736e-39	1.54709	3.92889	4.33753e-17	1.45829e-15
ENSG00000160838	LRRC71	ENST00000337428.7,ENST00000490146.5,ENST00000472465.1,ENST00000476550.1	processed_transcript,protein_coding	0.937297	0.94744	0.741089	-2.48985	0.778548	1
ENSG00000132694	ARHGEF11	ENST00000486670.1,ENST00000492592.1,ENST00000487682.5,ENST00000461678.1,ENST00000361409.2,ENST00000368194.7,ENST00000483682.1	processed_transcript,protein_coding	0.00713878	0.0193419	0.143096	5.72833	0.318337	0.681477
ENSG00000237842	RP11-110J1.2	ENST00000379752.5	processed_pseudogene	0.518979	0.643192	-0.184346	0.0200783	0.748925	1
ENSG00000224520	KRT8P45	ENST00000414328.2	processed_pseudogene	0.0184583	0.0449198	0.269522	1.25999	0.416682	0.797537
ENSG00000117036	ETV3	ENST00000368192.8,ENST00000326786.4,ENST00000460850.1	processed_transcript,protein_coding	0.816661	0.843214	0.0308027	5.87423	0.829822	1
ENSG00000235700	CYCSP52	ENST00000422857.1	processed_pseudogene	0.488633	0.61965	0	-3.48905	1	1
ENSG00000229961	RP11-71G12.1	ENST00000640531.1,ENST00000639750.1,ENST00000457239.2	processed_transcript,transcribed_unitary_pseudogene	0.30759	0.442293	-0.487522	-2.78791	1	1
ENSG00000231700	RP11-367J7.4	ENST00000435919.2	processed_pseudogene	0.28016	0.413104	1.80753	-2.78777	0.474018	0.865255
ENSG00000227425	MRPS21P2	ENST00000424704.1	processed_pseudogene	0.583764	0.650353	0	-3.48905	1	1
ENSG00000236957	RP11-451O13.1	ENST00000422062.1,ENST00000454878.2,ENST00000452528.5	transcribed_unprocessed_pseudogene,processed_transcript	0.57229	0.650353	2.34095	-3.31904	1	1
ENSG00000183853	KIRREL	ENST00000368172.1,ENST00000360089.8,ENST00000359209.10,ENST00000368173.7	protein_coding	0.0610708	0.126565	0.120142	5.30021	0.42246	0.806176
ENSG00000226520	KIRREL-IT1	ENST00000419415.1	sense_intronic	0.0478802	0.102815	-0.157786	-2.09867	1	1
ENSG00000231666	LINC01704	ENST00000414848.1,ENST00000442358.5,ENST00000635685.1	lincRNA	0.192228	0.317062	-3.66071	-3.03153	0.344086	0.692924
ENSG00000227295	ELL2P1	ENST00000413990.1	processed_pseudogene	0.00124062	0.00392825	1.90099	-1.73071	0.0586378	0.184399
ENSG00000158473	CD1D	ENST00000368171.3	protein_coding	0.583764	0.650353	0	-3.48905	1	1
ENSG00000229914	RP11-404O13.4	ENST00000439139.1	processed_pseudogene	0.0705016	0.143038	-2.30497	-3.31911	1	1
ENSG00000186306	OR10T2	ENST00000334438.1	protein_coding	0.570506	0.650353	2.35099	-3.31852	1	1
ENSG00000236257	EI24P2	ENST00000397776.2	processed_pseudogene	0.0120153	0.0307047	-1.56388	-1.45045	0.0519354	0.166706
ENSG00000231434	RP11-144L1.8	ENST00000436135.1	processed_pseudogene	1.25237e-13	1.25192e-12	-1.42656	0.894729	7.46901e-05	0.000522469
ENSG00000163554	SPTA1	ENST00000481212.5,ENST00000467387.1,ENST00000498708.1,ENST00000465741.1,ENST00000492934.1,ENST00000461624.1,ENST00000484520.1,ENST00000485680.1,ENST00000368147.8	processed_transcript,retained_intron,protein_coding	0.57229	0.650353	2.34095	-3.31904	1	1
ENSG00000163564	PYHIN1	ENST00000458222.5,ENST00000392254.6,ENST00000368138.7,ENST00000368140.5,ENST00000485134.1,ENST00000368135.4,ENST00000392252.7	processed_transcript,protein_coding	0.550367	0.650353	0	-3.48905	1	1
ENSG00000163565	IFI16	ENST00000567661.5,ENST00000566111.5,ENST00000368131.8,ENST00000562225.1,ENST00000474473.1,ENST00000448393.6,ENST00000447473.6,ENST00000340979.10,ENST00000483916.2,ENST00000368132.7,ENST00000359709.7,ENST00000295809.11,ENST00000426592.6,ENST00000493884.5	retained_intron,protein_coding	0.0363473	0.0813706	-3.15491	-3.16709	0.568043	0.930194
ENSG00000162706	CADM3	ENST00000416746.1,ENST00000368125.8,ENST00000368124.8	protein_coding	0.592348	0.650353	0	-3.48905	1	1
ENSG00000213088	ACKR1	ENST00000368121.3,ENST00000368122.2,ENST00000537147.5,ENST00000435307.1	protein_coding	0.118295	0.216266	0	-3.48905	1	1
ENSG00000158716	DUSP23	ENST00000368108.7,ENST00000368107.1,ENST00000368109.5	protein_coding	6.32319e-05	0.000246268	-0.767552	3.05651	0.000250837	0.00157208
ENSG00000181036	FCRL6	ENST00000541729.1,ENST00000339348.9,ENST00000540741.5,ENST00000368106.3,ENST00000392235.7,ENST00000321935.10,ENST00000536257.5	retained_intron,protein_coding	0.592348	0.650353	0	-3.48905	1	1
ENSG00000158714	SLAMF8	ENST00000471286.5,ENST00000289707.9,ENST00000497141.1,ENST00000368104.4	processed_transcript,protein_coding	0.266467	0.39878	0	-3.48905	1	1
ENSG00000188004	C1orf204	ENST00000491974.1,ENST00000621242.1,ENST00000368102.5	processed_transcript,protein_coding	8.12128e-08	4.56074e-07	2.10917	-0.233845	7.8705e-05	0.000548532
ENSG00000243284	VSIG8	ENST00000368100.1	protein_coding	0.26797	0.400416	1.42553	-2.90447	0.693051	1
ENSG00000213085	CFAP45	ENST00000479940.2,ENST00000426543.6,ENST00000475911.2,ENST00000476696.5,ENST00000479861.5,ENST00000368099.8	nonsense_mediated_decay,retained_intron,protein_coding	0.000947588	0.00306399	-0.0476272	-0.0423851	1	1
ENSG00000158710	TAGLN2	ENST00000320307.8,ENST00000368096.5,ENST00000368097.8,ENST00000478033.1,ENST00000397334.2	processed_transcript,protein_coding	1.42888e-10	1.07374e-09	-0.64563	5.91065	4.8221e-06	4.21763e-05
ENSG00000085552	IGSF9	ENST00000496645.5,ENST00000611023.1,ENST00000361509.7,ENST00000493195.5,ENST00000368094.5,ENST00000476102.1	processed_transcript,protein_coding	0.0810318	0.160337	-0.0792407	2.4658	0.742401	1
ENSG00000162723	SLAMF9	ENST00000368093.3,ENST00000489098.1,ENST00000368092.7,ENST00000466773.5	processed_transcript,protein_coding	0.550367	0.650353	0	-3.48905	1	1
ENSG00000224259	LINC01133	ENST00000635112.1,ENST00000423943.1,ENST00000443364.6	lincRNA	0.000487631	0.00165345	3.54256	-1.3542	0.00021319	0.00135403
[truncated: 41,837 more rows]
